# Supplementary material for: 2-Furoic acid associated with the infection of nematodes by Dactylellina haptotyla and its biocontrol potential on plant root-knot nematodes
Source: Microbiol Spectr. 2023 Sep 27;11(5):e01896-23. doi: 10.1128/spectrum.01896-23 (PMC10580851; doi:10.1128/spectrum.01896-23)
Supplement: Supplemental file 2 — Tables S3, S5, S7, and S9 to S12 [file spectrum.01896-23-s0002.xlsx]

## Sheet: Table S3
Table S3 The informations of pathogen-host interaction genes in D. haptotyla YMF1.03409
Query_id	Subject_id	E_value	Identity	Score	Subject_annotation
EVM00G000010.1	109	5e-16	70/251(27.89)	80.9	PHI:109|CLK1|AAB61403|290576|Colletotrichum_lindemuthianum|Reduced_virulence
EVM00G000020.1	800	3e-10	56/215(26.05)	60.5	PHI:800|MGG_13324|EDK00897|318829|Magnaporthe_oryzae|Reduced_virulence
EVM00G000040.1	817	4e-07	34/120(28.33)	48.9	PHI:817|MGG_12252|EDK03444|318829|Magnaporthe_oryzae|Reduced_virulence
EVM00G000100.1	256	3e-20	45/119(37.82)	86.3	PHI:256|GAS1|AAK52794|318829|Magnaporthe_oryzae|Reduced_virulence
EVM00G000110.1	1046	1e-27	66/198(33.33)	112	PHI:1046|CTB5|ABK64182|29003|Cercospora_nicotianae|Reduced_virulence
EVM00G000160.1	569	1e-13	29/50(58.00)	69.3	PHI:569|XYL3|AAC06239|5507|Fusarium_oxysporum|Unaffected_pathogenicity
EVM00G000190.1	2256	9e-13	96/366(26.23)	66.2	PHI:2256|Xdh1|Q0UA24|13684|Phaeosphaeria_nodorum_(related:_Stagonospora_nodorum)|Unaffected_pathogenicity
EVM00G000240.1	2197	3e-10	64/266(24.06)	58.9	PHI:2197|MoRgs6|XP_364773|148305|Magnaporthe_oryzae_(related:_Magnaporthe_grisea)|Unaffected_pathogenicity
EVM00G000250.1	3381	0	283/540(52.41)	550	FVEG_12533|PHI:3381|W7N2B4|117187|Fusarium_verticillioides|unaffected_pathogenicity_
EVM00G000340.1	256	9e-18	66/257(25.68)	79.3	PHI:256|GAS1|AAK52794|318829|Magnaporthe_oryzae|Reduced_virulence
EVM00G000360.1	538	1e-22	102/431(23.67)	99	PHI:538|FRT1|AAU87358|40559|Botrytis_cinerea|Unaffected_pathogenicity
EVM00G000380.1	1554	6e-12	56/206(27.18)	65.1	PHI:1554|GzMyb018|I1RC64|5518|Gibberella_zeae_(related:_Fusarium_graminearum)|Unaffected_pathogenicity
EVM00G000400.1	547	2e-94	146/311(46.95)	291	PHI:547|CEL5A|AAT40313|40559|Botrytis_cinerea|Unaffected_pathogenicity
EVM00G000410.1	4194	1e-32	121/492(24.59)	127	AKT7|PHI:4194|V5XZS6|5599|Alternaria_alternata|increased_virulence_(Hypervirulence)
EVM00G000420.1	2821	9e-32	100/389(25.71)	130	PHI:2821|SNF2|Q5ALP9|5476|Candida_albicans|Reduced_virulence
EVM00G000430.1	256	8e-18	38/111(34.23)	79.3	PHI:256|GAS1|AAK52794|318829|Magnaporthe_oryzae|Reduced_virulence
EVM00G000450.1	569	4e-13	30/55(54.55)	66.6	PHI:569|XYL3|AAC06239|5507|Fusarium_oxysporum|Unaffected_pathogenicity
EVM00G000490.1	438	2e-56	142/486(29.22)	196	PHI:438|BcBOT1_(related:_CND5)|AAQ16576|40559|Botrytis_cinerea|Reduced_virulence
EVM00G000500.1	1552	1e-22	87/305(28.52)	101	PHI:1552|GzMyb016|I1S0N5|5518|Gibberella_zeae_(related:_Fusarium_graminearum)|Unaffected_pathogenicity
EVM00G000510.1	1420	1e-10	35/128(27.34)	61.2	PHI:1420|GzC2H088|I1S172|5518|Gibberella_zeae_(related:_Fusarium_graminearum)|Unaffected_pathogenicity
EVM00G000530.1	3415	1e-33	133/513(25.93)	135	Fre2|PHI:3415|T2BNJ5|5207|Cryptococcus_neoformans|mixed_outcome_
EVM00G000570.1	441	3e-25	83/308(26.95)	104	PHI:441|BTP1|CAE55153|40559|Botrytis_cinerea|Reduced_virulence
EVM00G000580.1	2032	2e-26	140/522(26.82)	111	PHI:2032|VTL1|G4NGA7|148305|Magnaporthe_oryzae_(related:_Magnaporthe_grisea)|Unaffected_pathogenicity
EVM00G000640.1	2821	4e-33	133/553(24.05)	135	PHI:2821|SNF2|Q5ALP9|5476|Candida_albicans|Reduced_virulence
EVM00G000660.1	1420	9e-18	140/570(24.56)	85.9	PHI:1420|GzC2H088|I1S172|5518|Gibberella_zeae_(related:_Fusarium_graminearum)|Unaffected_pathogenicity
EVM00G000780.1	811	7e-39	97/308(31.49)	141	PHI:811|MGG_10510|EDK06580|318829|Magnaporthe_oryzae|Reduced_virulence
EVM00G000790.1	1884	6e-10	38/124(30.65)	57	PHI:1884|GzZC199|I1RJ58|5518|Gibberella_zeae_(related:_Fusarium_graminearum)|Unaffected_pathogenicity
EVM00G000800.1	1921	3e-07	25/65(38.46)	46.2	PHI:1921|GzZC236|I1RCH8|5518|Gibberella_zeae_(related:_Fusarium_graminearum)|Reduced_virulence
EVM00G000820.1	1391	2e-17	53/173(30.64)	84	PHI:1391|GzC2H054|I1RU55|5518|Gibberella_zeae_(related:_Fusarium_graminearum)|Unaffected_pathogenicity
EVM00G000850.1	3374	1e-130	363/1017(35.69)	431	FgSln1|PHI:3374|I1S028|5518|Fusarium_graminearum|reduced_virulence_
EVM00G000860.1	1742	4e-25	122/461(26.46)	108	PHI:1742|GzZC057|I1S7H5|5518|Gibberella_zeae_(related:_Fusarium_graminearum)|Unaffected_pathogenicity
EVM00G000870.1	1726	1e-29	113/419(26.97)	122	PHI:1726|GzZC041|I1S9C7|5518|Gibberella_zeae_(related:_Fusarium_graminearum)|Unaffected_pathogenicity
EVM00G000910.1	716	1e-12	55/173(31.79)	67.8	PHI:716|ZEB1|ABB90284|5518|Fusarium_graminearum|Unaffected_pathogenicity
EVM00G000940.1	438	2e-43	121/451(26.83)	159	PHI:438|BcBOT1_(related:_CND5)|AAQ16576|40559|Botrytis_cinerea|Reduced_virulence
EVM00G000950.1	544	0	274/558(49.10)	540	PHI:544|BCMFS1|AAF64435|332648|Botrytis_cinerea|Unaffected_pathogenicity
EVM00G001020.1	290	1e-18	55/166(33.13)	78.6	PHI:290|CNB1|EAL03139|5476|Candida_albicans|Reduced_virulence
EVM00G001060.1	1260	1e-24	76/199(38.19)	108	PHI:1260|FGSG_13944|I1RUC7|5518|Gibberella_zeae_(related:_Fusarium_graminearum)|Unaffected_pathogenicity
EVM00G001120.1	407	1e-30	65/143(45.45)	112	PHI:407|PBC1|CAB40372|76659|Pyrenopeziza_brassicae|Loss_of_pathogenicity
EVM00G001180.1	911	4e-27	112/406(27.59)	108	PHI:911|um11451||5270|Ustilago_maydis|Reduced_virulence
EVM00G001210.1	2269	1e-23	83/277(29.96)	95.5	PHI:2269|Mdh1|0|13684|Phaeosphaeria_nodorum_(related:_Stagonospora_nodorum)|Unaffected_pathogenicity
EVM00G001230.1	2597	0	286/478(59.83)	556	PHI:2597|Pir32|Q59PW0|746128|Aspergillus_fumigatus|Mixed_outcome
EVM00G001280.1	2844	4e-10	59/230(25.65)	57	PHI:2844|BRM2|O93802|5599|Alternaria_alternata|Unaffected_pathogenicity
EVM00G001340.1	2656	3e-06	23/70(32.86)	46.2	PHI:2656|pmrF|D0ZPP5|90371|Salmonella_enterica_serovar_Typhimurium|Reduced_virulence
EVM00G001350.1	2552	5e-07	37/120(30.83)	48.5	PHI:2552|NOP4|Q4WNM3|746128|Aspergillus_fumigatus|Mixed_outcome
EVM00G001380.1	3238	2e-29	77/273(28.21)	112	ctrC|PHI:3238|B0XUP5|746128|Aspergillus_fumigatus|mixed_outcome_
EVM00G001500.1	441	2e-10	62/281(22.06)	58.9	PHI:441|BTP1|CAE55153|40559|Botrytis_cinerea|Reduced_virulence
EVM00G001530.1	407	2e-08	38/139(27.34)	50.4	PHI:407|PBC1|CAB40372|76659|Pyrenopeziza_brassicae|Loss_of_pathogenicity
EVM00G001580.1	434	6e-96	163/406(40.15)	298	PHI:434|GEL2|EAL88984|5085|Aspergillus_fumigatus|Reduced_virulence
EVM00G001600.1	2886	4e-11	36/130(27.69)	62.8	PHI:2886|MNN23|Q5AP90|5476|Candida_albicans|Reduced_virulence
EVM00G001660.1	2411	7e-134	196/365(53.70)	399	PHI:2411|Ss-ggt1|A7F946|5180|Sclerotinia_sclerotiorum|Reduced_virulence
EVM00G001700.1	1047	2e-23	100/350(28.57)	96.7	PHI:1047|CTB6|ABK64183|29003|Cercospora_nicotianae|Reduced_virulence
EVM00G001770.1	33	2e-72	133/372(35.75)	239	PHI:33|PHR1|AAA68196|5476|Candida_albicans|Reduced_virulence
EVM00G001880.1	3381	5e-73	152/458(33.19)	253	FVEG_12533|PHI:3381|W7N2B4|117187|Fusarium_verticillioides|unaffected_pathogenicity_
EVM00G001940.1	2104	2e-66	157/467(33.62)	226	PHI:2104|Vacuolar_calcium_ion_transporter|MGG_04159|148305|Magnaporthe_oryzae_(related:_Magnaporthe_grisea)|Unaffected_pathogenicity
EVM00G002000.1	1161	2e-58	149/508(29.33)	204	PHI:1161|MgMfs1|A4ZGP3|54734|Mycosphaerella_graminicola_(related:_Zymoseptoria_triticii)|Chemistry_target
EVM00G002020.1	2197	2e-13	98/449(21.83)	68.9	PHI:2197|MoRgs6|XP_364773|148305|Magnaporthe_oryzae_(related:_Magnaporthe_grisea)|Unaffected_pathogenicity
EVM00G002030.1	2841	3e-26	92/291(31.62)	105	PHI:2841|CnSEC14-2|F6K8L6|5207|Cryptococcus_neoformans|Unaffected_pathogenicity
EVM00G002050.1	4194	3e-92	173/532(32.52)	292	AKT7|PHI:4194|V5XZS6|5599|Alternaria_alternata|increased_virulence_(Hypervirulence)
EVM00G002120.1	2654	8e-15	69/227(30.40)	74.3	PHI:2654|DUR1,2|Q59VF3|5476|Candida_albicans|Reduced_virulence
EVM00G002170.1	3275	5e-146	208/414(50.24)	424	fhpA|PHI:3275|Q4W9X3|746128|Aspergillus_fumigatus|mixed_outcome_
EVM00G002200.1	3277	0	288/373(77.21)	590	gnoA|PHI:3277|Q4WIQ3|746128|Aspergillus_fumigatus|unaffected_pathogenicity_
EVM00G002210.1	72	8e-40	132/379(34.83)	147	PHI:72|SAP2|AAM21050|5476|Candida_albicans|Reduced_virulence
EVM00G002260.1	2968	2e-27	114/449(25.39)	113	PHI:2968|Hxs1|J9VQA5|5207|Cryptococcus_neoformans|Reduced_virulence
EVM00G002360.1	438	2e-65	143/493(29.01)	221	PHI:438|BcBOT1_(related:_CND5)|AAQ16576|40559|Botrytis_cinerea|Reduced_virulence
EVM00G002370.1	2060	2e-28	127/520(24.42)	120	PHI:2060|MgLig4|B6ZH51|148305|Magnaporthe_oryzae_(related:_Magnaporthe_grisea)|Unaffected_pathogenicity
EVM00G002440.1	698	6e-08	38/133(28.57)	50.1	PHI:698|CtxA|AAF94614|243277|Vibrio_cholerae|Reduced_virulence
EVM00G002470.1	513	1e-88	193/599(32.22)	298	PHI:513|ARN1_(related:_SIT1)|EAK97011|5476|Candida_albicans|Reduced_virulence
EVM00G002480.1	3630	2e-12	75/320(23.44)	67.8	Rv2467|PHI:3630|L7N655|1773|Mycobacterium_tuberculosis|increased_virulence_
EVM00G002560.1	1735	1e-23	84/334(25.15)	102	PHI:1735|GzZC050|I1S6X4|5518|Gibberella_zeae_(related:_Fusarium_graminearum)|Unaffected_pathogenicity
EVM00G002570.1	2171	6e-132	262/730(35.89)	407	PHI:2171|Peroxisomal_copper_amine_oxidase|MGG_02681|148305|Magnaporthe_oryzae_(related:_Magnaporthe_grisea)|Reduced_virulence
EVM00G002620.1	2052	7e-124	164/194(84.54)	349	PHI:2052|Cdc42|Q9P8I4|148305|Magnaporthe_oryzae_(related:_Magnaporthe_grisea)|Reduced_virulence
EVM00G002630.1	284	2e-154	340/894(38.03)	533	PHI:284|CHK1|O59892|5476|Candida_albicans|Loss_of_pathogenicity
EVM00G002650.1	1391	2e-21	85/322(26.40)	93.6	PHI:1391|GzC2H054|I1RU55|5518|Gibberella_zeae_(related:_Fusarium_graminearum)|Unaffected_pathogenicity
EVM00G002710.1	569	1e-10	24/47(51.06)	60.1	PHI:569|XYL3|AAC06239|5507|Fusarium_oxysporum|Unaffected_pathogenicity
EVM00G002740.1	887	3e-10	40/124(32.26)	57.4	PHI:887|MGG_05174|EDJ95219|318829|Magnaporthe_oryzae|Reduced_virulence
EVM00G002750.1	1595	0	312/575(54.26)	602	PHI:1595|GzOB035|I1RX22|5518|Gibberella_zeae_(related:_Fusarium_graminearum)|Unaffected_pathogenicity
EVM00G002810.1	2544	5e-06	29/111(26.13)	47	PHI:2544|PAB1|Q4WK03|746128|Aspergillus_fumigatus|Mixed_outcome
EVM00G002850.1	2032	4e-55	158/486(32.51)	194	PHI:2032|VTL1|G4NGA7|148305|Magnaporthe_oryzae_(related:_Magnaporthe_grisea)|Unaffected_pathogenicity
EVM00G002860.1	1260	8e-18	70/226(30.97)	86.3	PHI:1260|FGSG_13944|I1RUC7|5518|Gibberella_zeae_(related:_Fusarium_graminearum)|Unaffected_pathogenicity
EVM00G003020.1	2317	0	285/323(88.24)	610	PHI:2317|aapk1|B0LW64|5599|Alternaria_alternata|Reduced_virulence
EVM00G003060.1	1656	4e-41	117/276(42.39)	155	PHI:1656|GzYL|I1RFN9|5518|Gibberella_zeae_(related:_Fusarium_graminearum)|Lethal
EVM00G003070.1	882	2e-12	78/320(24.38)	68.6	PHI:882|MGG_04985|EDJ95433|318829|Magnaporthe_oryzae|Reduced_virulence
EVM00G003090.1	1585	4e-118	182/374(48.66)	349	PHI:1585|GzOB025|I1RS43|5518|Gibberella_zeae_(related:_Fusarium_graminearum)|Unaffected_pathogenicity
EVM00G003230.1	286	3e-108	218/604(36.09)	354	PHI:286|CLC-A|AAO73005|5207|Cryptococcus_neoformans|Reduced_virulence
EVM00G003250.1	1675	0	329/707(46.53)	640	PHI:1675|GzDHHC003|Q4I8B6|5518|Gibberella_zeae_(related:_Fusarium_graminearum)|Unaffected_pathogenicity
EVM00G003290.1	124	1e-58	126/384(32.81)	220	PHI:124|INT1|AAA96019|5476|Candida_albicans|Reduced_virulence
EVM00G003300.1	1458	3e-20	96/374(25.67)	92.8	PHI:1458|GzAra006|Q4I7F9|5518|Gibberella_zeae_(related:_Fusarium_graminearum)|Unaffected_pathogenicity
EVM00G003330.1	1239	3e-118	158/240(65.83)	350	PHI:1239|FGSG_12149|I1RFC7|5518|Gibberella_zeae_(related:_Fusarium_graminearum)|Unaffected_pathogenicity
EVM00G003360.1	3324	2e-27	84/282(29.79)	117	SN477|PHI:3324|Q0V687|13684|Parastagonospora_nodorum|unaffected_pathogenicity_
EVM00G003370.1	2147	1e-43	86/235(36.60)	159	PHI:2147|Erl1|G5EH97|148305|Magnaporthe_oryzae_(related:_Magnaporthe_grisea)|Reduced_virulence
EVM00G003390.1	2038	7e-18	68/290(23.45)	79.7	PHI:2038|Mir1|MGG_02370|148305|Magnaporthe_oryzae_(related:_Magnaporthe_grisea)|Unaffected_pathogenicity
EVM00G003420.1	2097	3e-106	296/1037(28.54)	366	PHI:2097|Neo1|MGG_04066|148305|Magnaporthe_oryzae_(related:_Magnaporthe_grisea)|Loss_of_pathogenicity
EVM00G003450.1	2600	2e-163	291/658(44.22)	488	PHI:2600|GAT1|Q4WZG4|746128|Aspergillus_fumigatus|Mixed_outcome
EVM00G003550.1	187	2e-07	22/60(36.67)	51.2	PHI:187|RUM1|AAG02418|5270|Ustilago_maydis|Loss_of_pathogenicity
EVM00G003590.1	286	3e-156	278/734(37.87)	478	PHI:286|CLC-A|AAO73005|5207|Cryptococcus_neoformans|Reduced_virulence
EVM00G003660.1	274	5e-171	228/345(66.09)	487	PHI:274|USX1|AAM22494|5207|Cryptococcus_neoformans|Loss_of_pathogenicity
EVM00G003670.1	2514	9e-121	208/456(45.61)	366	PHI:2514|PFS2|Q4X1Y0|746128|Aspergillus_fumigatus|Lethal
EVM00G003680.1	3101	2e-30	95/337(28.19)	118	BCKDH|PHI:3101|Q8IEJ6|5833|Plasmodium_falciparum|reduced_virulence_
EVM00G003700.1	2020	4e-24	73/253(28.85)	104	PHI:2020|Tup1|XP_759427|5270|Ustilago_maydis|Mixed_outcome
EVM00G003720.1	3063	4e-25	68/203(33.50)	110	MoRga3|PHI:3063|G4NKL4|318829|Magnaporthe_oryzae|mixed_outcome_
EVM00G003730.1	1441	3e-111	213/448(47.54)	367	PHI:1441|GzDDT|I1RFP4|5518|Gibberella_zeae_(related:_Fusarium_graminearum)|Reduced_virulence
EVM00G003820.1	211	7e-11	45/169(26.63)	61.6	PHI:211|CaTUP1|AAB63195|5476|Candida_albicans|Reduced_virulence
EVM00G003850.1	2083	3e-47	120/435(27.59)	176	PHI:2083|Moatg17|MGG_07667|148305|Magnaporthe_oryzae_(related:_Magnaporthe_grisea)|Loss_of_pathogenicity
EVM00G003860.1	211	9e-25	85/287(29.62)	105	PHI:211|CaTUP1|AAB63195|5476|Candida_albicans|Reduced_virulence
EVM00G003880.1	423	2e-38	131/407(32.19)	146	PHI:423|VAD1|AAV41010|5207|Cryptococcus_neoformans|Reduced_virulence
EVM00G003980.1	2638	0	373/526(70.91)	704	PHI:2638|Ilv3A|Q4X099|746128|Aspergillus_fumigatus|Reduced_virulence
EVM00G003990.1	781	2e-69	113/187(60.43)	232	PHI:781|MGG_00131|EDK03302|318829|Magnaporthe_oryzae|Reduced_virulence
EVM00G004020.1	3287	3e-26	72/231(31.17)	113	CgVps34|PHI:3287|Q6FSR7|5478|Candida_glabrata|reduced_virulence_
EVM00G004050.1	2042	2e-53	150/504(29.76)	199	PHI:2042|ABC3|Q3Y5V5|148305|Magnaporthe_oryzae_(related:_Magnaporthe_grisea)|Loss_of_pathogenicity
EVM00G004070.1	2640	2e-21	52/140(37.14)	85.5	PHI:2640|CNB1|C4XXN5|36911|Candida_lusitaniae|Reduced_virulence
EVM00G004100.1	1254	2e-120	252/591(42.64)	379	PHI:1254|FGSG_07742|I1RDX3|5518|Gibberella_zeae_(related:_Fusarium_graminearum)|Unaffected_pathogenicity
EVM00G004120.1	1465	7e-33	59/95(62.11)	122	PHI:1465|GzCCAAT005|I1RNC6|5518|Gibberella_zeae_(related:_Fusarium_graminearum)|Unaffected_pathogenicity
EVM00G004150.1	455	5e-35	90/285(31.58)	134	PHI:455|CAP59|AAC13946|5207|Cryptococcus_neoformans|Loss_of_pathogenicity
EVM00G004170.1	465	2e-60	141/349(40.40)	220	PHI:465|KIN2|AAB63337|5270|Ustilago_maydis|Reduced_virulence
EVM00G004200.1	320	2e-06	50/219(22.83)	48.9	PHI:320|SSN6|AAL54912|5476|Candida_albicans|Reduced_virulence
EVM00G004210.1	1500	2e-24	204/963(21.18)	108	PHI:1500|GzHMG032|I1S2F2|5518|Gibberella_zeae_(related:_Fusarium_graminearum)|Unaffected_pathogenicity
EVM00G004220.1	1228	2e-153	257/492(52.24)	466	PHI:1228|FGSG_07745|I1RR00|5518|Gibberella_zeae_(related:_Fusarium_graminearum)|Lethal
EVM00G004230.1	2654	3e-65	170/509(33.40)	243	PHI:2654|DUR1,2|Q59VF3|5476|Candida_albicans|Reduced_virulence
EVM00G004260.1	2336	3e-31	80/256(31.25)	122	PHI:2336|NIA1|O00101|13684|Stagonospora_nodorum_(related:_Phaeosphaeria_nodorum)|Unaffected_pathogenicity
EVM00G004270.1	3786	2e-12	42/130(32.31)	62.8	PA0005|PHI:3786|Q9I7C1|287|Pseudomonas_aeruginosa|mixed_outcome
EVM00G004280.1	2055	3e-14	57/220(25.91)	69.3	PHI:2055|PPT1|Q1L5B8|31870|Colletotrichum_graminicola_(related:_Glomerella_graminicola)|Loss_of_pathogenicity
EVM00G004310.1	3146	2e-78	184/561(32.80)	259	GGT|PHI:3146|O25743|210|Helicobacter_pylori|unaffected_pathogenicity_
EVM00G004330.1	2131	2e-25	46/61(75.41)	104	PHI:2131|MoHox7|MGG_12865|148305|Magnaporthe_oryzae_(related:_Magnaporthe_grisea)|Loss_of_pathogenicity
EVM00G004340.1	2552	5e-06	22/70(31.43)	42.7	PHI:2552|NOP4|Q4WNM3|746128|Aspergillus_fumigatus|Mixed_outcome
EVM00G004450.1	2968	7e-18	110/453(24.28)	84	PHI:2968|Hxs1|J9VQA5|5207|Cryptococcus_neoformans|Reduced_virulence
EVM00G004500.1	2552	2e-12	59/210(28.10)	67.4	PHI:2552|NOP4|Q4WNM3|746128|Aspergillus_fumigatus|Mixed_outcome
EVM00G004550.1	2042	9e-52	103/258(39.92)	197	PHI:2042|ABC3|Q3Y5V5|148305|Magnaporthe_oryzae_(related:_Magnaporthe_grisea)|Loss_of_pathogenicity
EVM00G004590.1	1063	4e-49	78/102(76.47)	152	PHI:1063|MNH6|ABB30152|318829|Magnaporthe_oryzae|Reduced_virulence
EVM00G004700.1	469	2e-87	145/344(42.15)	271	PHI:469|TOXG|AAD47837|5017|Cochliobolus_carbonum|Reduced_virulence
EVM00G004750.1	1303	1e-28	88/230(38.26)	116	PHI:1303|GzbHLH004|I1RC70|5518|Gibberella_zeae_(related:_Fusarium_graminearum)|Unaffected_pathogenicity
EVM00G004780.1	2714	3e-174	320/662(48.34)	511	PHI:2714|PEX5|I1RC71|5518|Fusarium_graminearum|Reduced_virulence
EVM00G004820.1	1256	2e-72	181/519(34.87)	260	PHI:1256|FGSG_02153|I1RAA6|5518|Gibberella_zeae_(related:_Fusarium_graminearum)|Unaffected_pathogenicity
EVM00G004840.1	2640	1e-08	48/156(30.77)	50.8	PHI:2640|CNB1|C4XXN5|36911|Candida_lusitaniae|Reduced_virulence
EVM00G004860.1	2544	6e-11	26/80(32.50)	57.8	PHI:2544|PAB1|Q4WK03|746128|Aspergillus_fumigatus|Mixed_outcome
EVM00G004900.1	2644	3e-10	29/84(34.52)	55.8	PHI:2644|thioredoxin_1|P0AA28|90371|Salmonella_enterica_serovar_Typhimurium|Reduced_virulence
EVM00G004920.1	441	6e-11	85/370(22.97)	60.8	PHI:441|BTP1|CAE55153|40559|Botrytis_cinerea|Reduced_virulence
EVM00G004940.1	2028	5e-147	225/426(52.82)	451	PHI:2028|TGL1-2|G4NBI7|148305|Magnaporthe_oryzae_(related:_Magnaporthe_grisea)|Unaffected_pathogenicity
EVM00G004990.1	3238	1e-12	43/169(25.44)	61.2	ctrC|PHI:3238|B0XUP5|746128|Aspergillus_fumigatus|mixed_outcome_
EVM00G005010.1	3281	8e-12	65/238(27.31)	63.2	AS87_04050|PHI:3281|A0A097IB07|34085|Riemerella_anatipestifer|reduced_virulence_
EVM00G005030.1	226	0	613/1335(45.92)	998	PHI:226|PEX6|AAK16738|5462|Colletotrichum_lagenarium|Loss_of_pathogenicity
EVM00G005060.1	2117	3e-35	106/321(33.02)	135	PHI:2117|SPM1|P58371|148305|Magnaporthe_oryzae_(related:_Magnaporthe_grisea)|Reduced_virulence
EVM00G005170.1	2545	3e-07	24/84(28.57)	48.9	PHI:2545|TIF35|Q4X1I3|746128|Aspergillus_fumigatus|Mixed_outcome
EVM00G005260.1	817	8e-16	50/156(32.05)	76.3	PHI:817|MGG_12252|EDK03444|318829|Magnaporthe_oryzae|Reduced_virulence
EVM00G005380.1	3126	9e-39	126/443(28.44)	144	argD|PHI:3126|D4I307|552|Erwinia_amylovora|mixed_outcome_
EVM00G005400.1	2022	2e-09	62/279(22.22)	55.1	PHI:2022|BUF1|MGG_02252|148305|Magnaporthe_oryzae_(related:_Magnaporthe_grisea)|Loss_of_pathogenicity
EVM00G005420.1	509	4e-09	60/248(24.19)	55.8	PHI:509|AFT3|BAB69078|5599|Alternaria_alternata|Loss_of_pathogenicity
EVM00G005430.1	441	3e-26	78/296(26.35)	106	PHI:441|BTP1|CAE55153|40559|Botrytis_cinerea|Reduced_virulence
EVM00G005450.1	1420	2e-08	74/362(20.44)	56.6	PHI:1420|GzC2H088|I1S172|5518|Gibberella_zeae_(related:_Fusarium_graminearum)|Unaffected_pathogenicity
EVM00G005480.1	1457	1e-66	169/534(31.65)	226	PHI:1457|GzAra005|I1RRR9|5518|Gibberella_zeae_(related:_Fusarium_graminearum)|Unaffected_pathogenicity
EVM00G005490.1	441	3e-14	55/204(26.96)	70.9	PHI:441|BTP1|CAE55153|40559|Botrytis_cinerea|Reduced_virulence
EVM00G005520.1	4194	1e-09	108/507(21.30)	58.2	AKT7|PHI:4194|V5XZS6|5599|Alternaria_alternata|increased_virulence_(Hypervirulence)
EVM00G005570.1	2321	2e-25	111/414(26.81)	108	PHI:2321|SidI|Q4WR83|746128|Aspergillus_fumigatus|Reduced_virulence
EVM00G005600.1	1318	4e-08	58/234(24.79)	52	PHI:1318|GzBrom003|I1RZM2|5518|Gibberella_zeae_(related:_Fusarium_graminearum)|Unaffected_pathogenicity
EVM00G005620.1	1047	5e-12	60/221(27.15)	63.5	PHI:1047|CTB6|ABK64183|29003|Cercospora_nicotianae|Reduced_virulence
EVM00G005660.1	1260	3e-08	40/111(36.04)	53.5	PHI:1260|FGSG_13944|I1RUC7|5518|Gibberella_zeae_(related:_Fusarium_graminearum)|Unaffected_pathogenicity
EVM00G005690.1	891	2e-21	142/540(26.30)	97.4	PHI:891|MGG_01748|EDK04531|318829|Magnaporthe_oryzae|Reduced_virulence
EVM00G005750.1	1133	1e-61	127/329(38.60)	209	PHI:1133|Lmepi|B9DR51|5022|Leptosphaeria_maculans|Loss_of_pathogenicity
EVM00G005810.1	2025	6e-08	39/129(30.23)	51.6	PHI:2025|HDL1|G4MQZ9|148305|Magnaporthe_oryzae_(related:_Magnaporthe_grisea)|Unaffected_pathogenicity
EVM00G005870.1	2510	1e-11	72/278(25.90)	65.5	PHI:2510|msdS/AfmsdC|Q6PWQ1|746128|Aspergillus_fumigatus|Unaffected_pathogenicity
EVM00G005960.1	2844	2e-26	82/270(30.37)	102	PHI:2844|BRM2|O93802|5599|Alternaria_alternata|Unaffected_pathogenicity
EVM00G006070.1	1562	0	512/934(54.82)	977	PHI:1562|GzOB002|I1RAH4|5518|Gibberella_zeae_(related:_Fusarium_graminearum)|Lethal
EVM00G006090.1	211	7e-06	62/277(22.38)	45.8	PHI:211|CaTUP1|AAB63195|5476|Candida_albicans|Reduced_virulence
EVM00G006110.1	1603	5e-180	250/553(45.21)	522	PHI:1603|GzOB044|I1S0A1|5518|Gibberella_zeae_(related:_Fusarium_graminearum)|Unaffected_pathogenicity
EVM00G006120.1	2835	5e-57	92/201(45.77)	187	PHI:2835|RED2|C3JXE8|5016|Cochliobolus_heterostrophus|Reduced_virulence
EVM00G006200.1	2368	0	902/2094(43.08)	1477	PHI:2368|bac|Q9P880|40559|Botrytis_cinerea|Reduced_virulence
EVM00G006230.1	1681	0	1087/2362(46.02)	1958	PHI:1681|GzNF001|I1REN7|5518|Gibberella_zeae_(related:_Fusarium_graminearum)|Unaffected_pathogenicity
EVM00G006240.1	1030	0	602/1480(40.68)	1098	PHI:1030|bcatrA|CAA93142|40559|Botrytis_cinerea|Unaffected_pathogenicity
EVM00G006330.1	1615	5e-107	216/615(35.12)	336	PHI:1615|GzSGT1|I1RZJ1|5518|Gibberella_zeae_(related:_Fusarium_graminearum)|Unaffected_pathogenicity
EVM00G006350.1	2533	0	1402/1903(73.67)	2841	PHI:2533|FKS1|Q4WLT4|746128|Aspergillus_fumigatus|Lethal
EVM00G006360.1	2808	3e-163	236/440(53.64)	476	PHI:2808|gas1|Q2KN79|59765|Fusarium_oxysporum_f._sp._Lycopersici|Reduced_virulence
EVM00G006390.1	2841	1e-14	66/229(28.82)	71.2	PHI:2841|CnSEC14-2|F6K8L6|5207|Cryptococcus_neoformans|Unaffected_pathogenicity
EVM00G006400.1	2520	5e-42	137/464(29.53)	161	PHI:2520|LYS4|Q4WUL6|746128|Aspergillus_fumigatus|Lethal
EVM00G006410.1	1397	7e-32	53/110(48.18)	110	PHI:1397|GzC2H060|I1RUQ2|5518|Gibberella_zeae_(related:_Fusarium_graminearum)|Unaffected_pathogenicity
EVM00G006550.1	1341	6e-06	33/105(31.43)	43.5	PHI:1341|GzC2H001|I1R9T1|5518|Gibberella_zeae_(related:_Fusarium_graminearum)|Unaffected_pathogenicity
EVM00G006690.1	1466	7e-67	111/173(64.16)	204	PHI:1466|GzCCAAT006|I1RSG9|5518|Gibberella_zeae_(related:_Fusarium_graminearum)|Unaffected_pathogenicity
EVM00G006710.1	2490	3e-56	114/292(39.04)	193	PHI:2490|MCA|E9B636|5665|Leishmania_mexicana|Mixed_outcome
EVM00G006730.1	2247	2e-06	61/228(26.75)	45.4	PHI:2247|Sch1|EAT82552|13684|Phaeosphaeria_nodorum_(related:_Stagonospora_nodorum)|Unaffected_pathogenicity
EVM00G006780.1	1025	1e-91	153/299(51.17)	288	PHI:1025|bcnoxR|CAP12326|40559|Botrytis_cinerea|Reduced_virulence
EVM00G006790.1	573	5e-47	95/234(40.60)	157	PHI:573|XYL3|AAC62816|5017|Cochliobolus_carbonum|Unaffected_pathogenicity
EVM00G006850.1	2654	1e-21	120/472(25.42)	97.1	PHI:2654|DUR1,2|Q59VF3|5476|Candida_albicans|Reduced_virulence
EVM00G006910.1	441	1e-15	84/369(22.76)	75.9	PHI:441|BTP1|CAE55153|40559|Botrytis_cinerea|Reduced_virulence
EVM00G006990.1	3028	1e-35	114/444(25.68)	136	Vatr2|PHI:3028|A5CVB7|28447|Clavibacter_michiganensis|reduced_virulence_
EVM00G007060.1	2540	4e-170	230/290(79.31)	479	PHI:2540|IPP1|Q4WX65|746128|Aspergillus_fumigatus|Mixed_outcome
EVM00G007090.1	2042	3e-49	96/247(38.87)	185	PHI:2042|ABC3|Q3Y5V5|148305|Magnaporthe_oryzae_(related:_Magnaporthe_grisea)|Loss_of_pathogenicity
EVM00G007200.1	144	3e-73	145/418(34.69)	239	PHI:144|CHT42|AAC05829|29875|Trichoderma_virens|Reduced_virulence
EVM00G007220.1	1571	1e-67	100/156(64.10)	204	PHI:1571|GzOB011|I1RE76|5518|Gibberella_zeae_(related:_Fusarium_graminearum)|Unaffected_pathogenicity
EVM00G007240.1	3594	3e-29	97/295(32.88)	119	Ptp2|PHI:3594|H6VMG0|5207|Cryptococcus_neoformans|mixed_outcome_
EVM00G007280.1	1500	0	765/1440(53.12)	1456	PHI:1500|GzHMG032|I1S2F2|5518|Gibberella_zeae_(related:_Fusarium_graminearum)|Unaffected_pathogenicity
EVM00G007300.1	1057	3e-07	57/234(24.36)	50.4	PHI:1057|MTP1|ABP98949|318829|Magnaporthe_oryzae|Unaffected_pathogenicity
EVM00G007310.1	1974	4e-07	41/137(29.93)	50.8	PHI:1974|GzZC289|I1RQN6|5518|Gibberella_zeae_(related:_Fusarium_graminearum)|Unaffected_pathogenicity
EVM00G007360.1	716	3e-16	60/166(36.14)	78.6	PHI:716|ZEB1|ABB90284|5518|Fusarium_graminearum|Unaffected_pathogenicity
EVM00G007380.1	441	2e-16	57/202(28.22)	78.2	PHI:441|BTP1|CAE55153|40559|Botrytis_cinerea|Reduced_virulence
EVM00G007390.1	1028	9e-80	137/311(44.05)	248	PHI:1028|bcpme1|CAC29255|40559|Botrytis_cinerea|Reduced_virulence
EVM00G007460.1	490	2e-12	65/268(24.25)	67	PHI:490|FRP1|AAT85969|5507|Fusarium_oxysporum|Loss_of_pathogenicity
EVM00G007490.1	1491	7e-10	38/160(23.75)	60.1	PHI:1491|GzHMG023|I1RST1|5518|Gibberella_zeae_(related:_Fusarium_graminearum)|Lethal
EVM00G007500.1	2821	1e-13	37/118(31.36)	72.8	PHI:2821|SNF2|Q5ALP9|5476|Candida_albicans|Reduced_virulence
EVM00G007550.1	280	1e-07	70/296(23.65)	53.1	PHI:280|CCN1|AAG36938|5207|Cryptococcus_neoformans|Reduced_virulence
EVM00G007570.1	2510	9e-30	69/189(36.51)	122	PHI:2510|msdS/AfmsdC|Q6PWQ1|746128|Aspergillus_fumigatus|Unaffected_pathogenicity
EVM00G007580.1	256	1e-30	71/211(33.65)	112	PHI:256|GAS1|AAK52794|318829|Magnaporthe_oryzae|Reduced_virulence
EVM00G007610.1	4194	1e-13	89/383(23.24)	70.5	AKT7|PHI:4194|V5XZS6|5599|Alternaria_alternata|increased_virulence_(Hypervirulence)
EVM00G007630.1	1608	3e-90	159/241(65.98)	287	PHI:1608|GzP53L001|Q4IR08|5518|Gibberella_zeae_(related:_Fusarium_graminearum)|Unaffected_pathogenicity
EVM00G007750.1	2962	2e-111	191/396(48.23)	337	PHI:2962|glyA|C5BEV2|67780|Edwardsiella_ictaluri|Reduced_virulence
EVM00G007840.1	24	5e-51	136/390(34.87)	189	PHI:24|Avenacinase_gene|AAB09777|29850|Gaeumannomyces_graminis|Loss_of_pathogenicity
EVM00G007870.1	599	4e-57	154/470(32.77)	213	PHI:599|TCO1|ABD49452|5207|Cryptococcus_neoformans|Reduced_virulence
EVM00G007880.1	1662	2e-61	154/534(28.84)	219	PHI:1662|GzCCHC002|I1REJ1|5518|Gibberella_zeae_(related:_Fusarium_graminearum)|Unaffected_pathogenicity
EVM00G007920.1	2099	0	515/1127(45.70)	920	PHI:2099|Pmc1|MGG_07971|148305|Magnaporthe_oryzae_(related:_Magnaporthe_grisea)|Mixed_outcome
EVM00G007930.1	2968	9e-56	139/485(28.66)	195	PHI:2968|Hxs1|J9VQA5|5207|Cryptococcus_neoformans|Reduced_virulence
EVM00G007970.1	816	2e-26	76/278(27.34)	108	PHI:816|MGG_04582|EDJ95999|318829|Magnaporthe_oryzae|Reduced_virulence
EVM00G008030.1	2636	3e-07	43/163(26.38)	48.5	PHI:2636|TgCDPK3|Q8MYK0|5811|Toxoplasma_gondii|Reduced_virulence
EVM00G008040.1	2996	7e-69	114/129(88.37)	225	PHI:2996|MGG_06507.6|G4N6W9|148305|Magnaporthe_oryzae|Reduced_virulence
EVM00G008050.1	3386	6e-23	61/189(32.28)	92.8	FVEG_12528|PHI:3386|W7NCN7|117187|Fusarium_verticillioides|unaffected_pathogenicity_
EVM00G008060.1	2821	7e-10	31/76(40.79)	59.3	PHI:2821|SNF2|Q5ALP9|5476|Candida_albicans|Reduced_virulence
EVM00G008160.1	674	2e-32	71/204(34.80)	119	PHI:674|Can2|AAZ30051|178876|Cryptococcus_neoformans|Increased_virulence_(Hypervirulence)
EVM00G008170.1	1566	3e-16	57/149(38.26)	78.2	PHI:1566|GzOB006|I1RC95|5518|Gibberella_zeae_(related:_Fusarium_graminearum)|Lethal
EVM00G008190.1	410	2e-66	105/225(46.67)	206	PHI:410|SOD2|AAW56834|5207|Cryptococcus_neoformans|Loss_of_pathogenicity
EVM00G008200.1	1592	2e-11	79/333(23.72)	62.4	PHI:1592|GzOB032|I1RWS0|5518|Gibberella_zeae_(related:_Fusarium_graminearum)|Unaffected_pathogenicity
EVM00G008220.1	211	4e-21	75/283(26.50)	94.7	PHI:211|CaTUP1|AAB63195|5476|Candida_albicans|Reduced_virulence
EVM00G008310.1	1646	0	315/667(47.23)	568	PHI:1646|GzWing018|I1RW28|5518|Gibberella_zeae_(related:_Fusarium_graminearum)|Reduced_virulence
EVM00G008320.1	781	3e-29	67/181(37.02)	118	PHI:781|MGG_00131|EDK03302|318829|Magnaporthe_oryzae|Reduced_virulence
EVM00G008360.1	2954	1e-71	144/355(40.56)	231	PHI:2954|TgNST1|B6KLD2|5811|Toxoplasma_gondii|Reduced_virulence
EVM00G008370.1	2101	4e-139	241/465(51.83)	409	PHI:2101|Vacuolar_calcium_ion_transporter|MGG_11454|148305|Magnaporthe_oryzae_(related:_Magnaporthe_grisea)|Unaffected_pathogenicity
EVM00G008400.1	1414	6e-11	37/89(41.57)	60.5	PHI:1414|GzC2H081|I1RZL0|5518|Gibberella_zeae_(related:_Fusarium_graminearum)|Unaffected_pathogenicity
EVM00G008470.1	1689	2e-101	287/923(31.09)	334	PHI:1689|GzZC004|I1S018|5518|Gibberella_zeae_(related:_Fusarium_graminearum)|Unaffected_pathogenicity
EVM00G008490.1	1579	7e-44	89/195(45.64)	172	PHI:1579|GzOB019|I1RM25|5518|Gibberella_zeae_(related:_Fusarium_graminearum)|Unaffected_pathogenicity
EVM00G008520.1	822	2e-144	196/287(68.29)	409	PHI:822|Ip|AAB97419|54734|Mycosphaerella_graminicola|Chemistry_target
EVM00G008530.1	419	1e-17	77/308(25.00)	79.7	PHI:419|CSH1|AAP93915|5476|Candida_albicans|Reduced_virulence
EVM00G008600.1	2451	4e-59	114/296(38.51)	193	PHI:2451|FAEB1|I1S3N8|5518|Gibberella_zeae_(related:_Fusarium_graminearum)|Unaffected_pathogenicity
EVM00G008750.1	2524	9e-71	105/200(52.50)	214	PHI:2524|nudC|Q70ZY8|746128|Aspergillus_fumigatus|Lethal
EVM00G008770.1	179	3e-99	141/232(60.78)	294	PHI:179|PELA|AAA33338|140110|Nectria_haematococca_(related:_Fusarium_solani)|Reduced_virulence
EVM00G008810.1	3216	5e-12	27/34(79.41)	63.5	MoCDIP4|PHI:3216|G4MVX4|318829|Magnaporthe_oryzae|mixed_outcome_
EVM00G008840.1	133	3e-113	216/581(37.18)	351	PHI:133|AKT1|BAA36588|5599|Alternaria_alternata|Loss_of_pathogenicity
EVM00G008880.1	1768	6e-28	44/94(46.81)	106	PHI:1768|GzZC083|I1RAN6|5518|Gibberella_zeae_(related:_Fusarium_graminearum)|Unaffected_pathogenicity
EVM00G008890.1	1317	0	423/995(42.51)	692	PHI:1317|GzBrom002|I1RQE9|5518|Gibberella_zeae_(related:_Fusarium_graminearum)|Reduced_virulence
EVM00G008900.1	2087	0	706/1561(45.23)	1228	PHI:2087|Moatg26|MGG_03459|148305|Magnaporthe_oryzae_(related:_Magnaporthe_grisea)|Unaffected_pathogenicity
EVM00G008940.1	1493	3e-29	87/262(33.21)	120	PHI:1493|GzHMG025|I1RUP7|5518|Gibberella_zeae_(related:_Fusarium_graminearum)|Unaffected_pathogenicity
EVM00G008970.1	697	0	254/380(66.84)	516	PHI:697|ugt51E1|AAM81358|5022|Leptosphaeria_maculans|Unaffected_pathogenicity
EVM00G008990.1	1555	5e-36	118/503(23.46)	137	PHI:1555|GzMyb019|I1RDG6|5518|Gibberella_zeae_(related:_Fusarium_graminearum)|Unaffected_pathogenicity
EVM00G009000.1	777	5e-167	306/610(50.16)	550	PHI:777|MGG_00883|EDK02450|318829|Magnaporthe_oryzae|Loss_of_pathogenicity
EVM00G009010.1	167	6e-50	170/582(29.21)	180	PHI:167|CHIP3|AAF00024|5457|Colletotrichum_gloeosporioides|Unaffected_pathogenicity
EVM00G009070.1	3325	2e-75	174/549(31.69)	251	PGM|PHI:3325|B5TQV9|1348|Streptococcus_parauberis|reduced_virulence_
EVM00G009080.1	2322	1e-19	72/262(27.48)	83.6	PHI:2322|SidH|Q4WF54|746128|Aspergillus_fumigatus|Reduced_virulence
EVM00G009110.1	2215	0	666/1837(36.25)	957	PHI:2215|BIM1|G4N983|148305|Magnaporthe_oryzae_(related:_Magnaporthe_grisea)|Reduced_virulence
EVM00G009120.1	901	2e-57	138/427(32.32)	199	PHI:901|um01886||5270|Ustilago_maydis|Unaffected_pathogenicity
EVM00G009140.1	2060	0	463/996(46.49)	817	PHI:2060|MgLig4|B6ZH51|148305|Magnaporthe_oryzae_(related:_Magnaporthe_grisea)|Unaffected_pathogenicity
EVM00G009190.1	2601	4e-09	52/196(26.53)	55.5	PHI:2601|Asc1|P83774|746128|Aspergillus_fumigatus|Mixed_outcome
EVM00G009210.1	981	4e-12	34/65(52.31)	65.5	PHI:981|hopI1|AAL84247|59511|Pseudomonas_syringae|Effector_(plant_avirulence_determinant)
EVM00G009250.1	2082	6e-20	62/210(29.52)	82.4	PHI:2082|Moatg16|MGG_05255|148305|Magnaporthe_oryzae_(related:_Magnaporthe_grisea)|Loss_of_pathogenicity
EVM00G009260.1	339	2e-36	74/212(34.91)	126	PHI:339|CLPT1|CAC41973|290576|Colletotrichum_lindemuthianum|Reduced_virulence
EVM00G009280.1	280	9e-07	33/108(30.56)	50.8	PHI:280|CCN1|AAG36938|5207|Cryptococcus_neoformans|Reduced_virulence
EVM00G009310.1	211	4e-15	81/331(24.47)	76.6	PHI:211|CaTUP1|AAB63195|5476|Candida_albicans|Reduced_virulence
EVM00G009320.1	211	3e-11	70/333(21.02)	62	PHI:211|CaTUP1|AAB63195|5476|Candida_albicans|Reduced_virulence
EVM00G009330.1	254	7e-08	49/171(28.65)	50.4	PHI:254|FOW1|BAB85760|5507|Fusarium_oxysporum|Reduced_virulence
EVM00G009380.1	405	0	555/1360(40.81)	983	PHI:405|PDE1|AAK07740|318829|Magnaporthe_oryzae|Reduced_virulence
EVM00G009390.1	2128	8e-141	284/567(50.09)	425	PHI:2128|MoHox1|MGG_04853|148305|Magnaporthe_oryzae_(related:_Magnaporthe_grisea)|reduced_virulence
EVM00G009430.1	1576	6e-26	120/474(25.32)	109	PHI:1576|GzOB016|I1RJY5|5518|Gibberella_zeae_(related:_Fusarium_graminearum)|Unaffected_pathogenicity
EVM00G009470.1	3808	2e-14	38/101(37.62)	72.8	Atf1|PHI:3808|I1S0C0|5518|Fusarium_graminearum_(related:_Gibberella_zeae)|effector_(plant_avirulence_determinant)
EVM00G009480.1	2322	6e-10	45/146(30.82)	57.4	PHI:2322|SidH|Q4WF54|746128|Aspergillus_fumigatus|Reduced_virulence
EVM00G009500.1	1535	3e-41	105/349(30.09)	150	PHI:1535|GzMADS002|I1RXD6|5518|Gibberella_zeae_(related:_Fusarium_graminearum)|Unaffected_pathogenicity
EVM00G009530.1	1596	3e-15	36/81(44.44)	68.2	PHI:1596|GzOB036|I1RXD4|5518|Gibberella_zeae_(related:_Fusarium_graminearum)|Unaffected_pathogenicity
EVM00G009540.1	1488	1e-13	51/155(32.90)	73.2	PHI:1488|GzHMG020|I1RSA6|5518|Gibberella_zeae_(related:_Fusarium_graminearum)|Unaffected_pathogenicity
EVM00G009640.1	3179	5e-30	96/316(30.38)	124	MoKIN1|PHI:3179|G4MY59|318829|Magnaporthe_oryzae|reduced_virulence_
EVM00G009650.1	2180	9e-08	25/66(37.88)	52.8	PHI:2180|MoTea4|G4N7A0|148305|Magnaporthe_oryzae_(related:_Magnaporthe_grisea)|Loss_of_pathogenicity
EVM00G009700.1	528	7e-08	29/98(29.59)	51.2	PHI:528|CLA4|AAT39367|5270|Ustilago_maydis|Loss_of_pathogenicity
EVM00G009710.1	1052	3e-22	64/188(34.04)	98.2	PHI:1052|PHL1|ACB38886|135779|Cercospora_zeae-maydis|Unaffected_pathogenicity
EVM00G009770.1	804	1e-65	109/213(51.17)	202	PHI:804|MGG_08628|EDJ94907|318829|Magnaporthe_oryzae|Reduced_virulence
EVM00G009840.1	505	0	326/699(46.64)	627	PHI:505|MIP1|AAA17543|4932|Saccharomyces_cerevisiae|Reduced_virulence
EVM00G009850.1	1224	0	762/2193(34.75)	1197	PHI:1224|FGSG_09150|Q4IB89|5518|Gibberella_zeae_(related:_Fusarium_graminearum)|Lethal
EVM00G009870.1	144	7e-95	162/370(43.78)	296	PHI:144|CHT42|AAC05829|29875|Trichoderma_virens|Reduced_virulence
EVM00G009960.1	65	2e-14	58/205(28.29)	71.6	PHI:65|CPGB-1|AAC49838|5116|Cryphonectria_parasitica|Reduced_virulence
EVM00G009980.1	3097	0	297/466(63.73)	619	Kre2/Mnt1|PHI:3097|J5JEX5|176275|Beauveria_bassiana|reduced_virulence_
EVM00G010030.1	2248	5e-47	127/440(28.86)	173	PHI:2248|Als1|Q1L2E2|13684|Phaeosphaeria_nodorum_(related:_Stagonospora_nodorum)|Mixed_outcome
EVM00G010050.1	1552	4e-21	46/146(31.51)	97.1	PHI:1552|GzMyb016|I1S0N5|5518|Gibberella_zeae_(related:_Fusarium_graminearum)|Unaffected_pathogenicity
EVM00G010110.1	2545	2e-07	25/68(36.76)	48.9	PHI:2545|TIF35|Q4X1I3|746128|Aspergillus_fumigatus|Mixed_outcome
EVM00G010130.1	1162	1e-36	80/214(37.38)	133	PHI:1162|BDM1|I1RJS3|5518|Gibberella_zeae_(related:_Fusarium_graminearum)|Mixed_outcome
EVM00G010150.1	2310	0	289/345(83.77)	610	PHI:2310|VGB|I2DB61|27337|Verticillium_dahliae|Reduced_virulence
EVM00G010360.1	3459	4e-49	124/393(31.55)	173	NTPDase1|PHI:3459|Q4QFI1|5664|Leishmania_major|mixed_outcome_
EVM00G010380.1	2644	1e-07	21/67(31.34)	48.9	PHI:2644|thioredoxin_1|P0AA28|90371|Salmonella_enterica_serovar_Typhimurium|Reduced_virulence
EVM00G010410.1	465	2e-66	146/365(40.00)	231	PHI:465|KIN2|AAB63337|5270|Ustilago_maydis|Reduced_virulence
EVM00G010430.1	407	8e-20	59/165(35.76)	82.4	PHI:407|PBC1|CAB40372|76659|Pyrenopeziza_brassicae|Loss_of_pathogenicity
EVM00G010440.1	1374	0	404/812(49.75)	764	PHI:1374|GzC2H037|I1RN37|5518|Gibberella_zeae_(related:_Fusarium_graminearum)|Unaffected_pathogenicity
EVM00G010450.1	319	2e-66	153/507(30.18)	243	PHI:319|SQL2|AAO19638|5270|Ustilago_maydis|Reduced_virulence
EVM00G010520.1	2644	4e-13	30/81(37.04)	63.5	PHI:2644|thioredoxin_1|P0AA28|90371|Salmonella_enterica_serovar_Typhimurium|Reduced_virulence
EVM00G010570.1	1414	2e-10	30/66(45.45)	59.7	PHI:1414|GzC2H081|I1RZL0|5518|Gibberella_zeae_(related:_Fusarium_graminearum)|Unaffected_pathogenicity
EVM00G010620.1	3175	7e-146	205/344(59.59)	419	MoSnf4|PHI:3175|G4NGW8|318829|Magnaporthe_oryzae|loss_of_pathogenicity_
EVM00G010670.1	1571	1e-11	34/89(38.20)	57.8	PHI:1571|GzOB011|I1RE76|5518|Gibberella_zeae_(related:_Fusarium_graminearum)|Unaffected_pathogenicity
EVM00G010680.1	2034	2e-14	35/113(30.97)	70.9	PHI:2034|MFP1|G4MZY1|148305|Magnaporthe_oryzae_(related:_Magnaporthe_grisea)|Reduced_virulence
EVM00G010690.1	2477	4e-22	57/123(46.34)	92.8	PHI:2477|CYP1|B8QZV4|5116|Cryphonectria_parasitica|Reduced_virulence
EVM00G010700.1	337	3e-146	208/322(64.60)	417	PHI:337|CHS7|AAT77184|5507|Fusarium_oxysporum|Reduced_virulence
EVM00G010740.1	2822	3e-41	143/558(25.63)	156	PHI:2822|Cxt1p|Q5K8R6|5207|Cryptococcus_neoformans|Reduced_virulence
EVM00G010780.1	1941	2e-17	46/126(36.51)	80.9	PHI:1941|GzZC256|I1RGD9|5518|Gibberella_zeae_(related:_Fusarium_graminearum)|Unaffected_pathogenicity
EVM00G010790.1	1921	4e-07	26/83(31.33)	45.4	PHI:1921|GzZC236|I1RCH8|5518|Gibberella_zeae_(related:_Fusarium_graminearum)|Reduced_virulence
EVM00G010800.1	2491	2e-148	224/358(62.57)	442	PHI:2491|FgPTC1|I1RJS9|5518|Gibberella_zeae_(related:_Fusarium_graminearum)|Reduced_virulence
EVM00G010860.1	2544	6e-30	81/324(25.00)	121	PHI:2544|PAB1|Q4WK03|746128|Aspergillus_fumigatus|Mixed_outcome
EVM00G010870.1	3629	5e-35	125/463(27.00)	135	Rv0392c|PHI:3629|P95200|1773|Mycobacterium_tuberculosis|unaffected_pathogenicity_
EVM00G010900.1	2086	3e-08	35/95(36.84)	54.3	PHI:2086|Moatg24|MGG_03638|148305|Magnaporthe_oryzae_(related:_Magnaporthe_grisea)|Unaffected_pathogenicity
EVM00G010950.1	226	6e-75	196/567(34.57)	265	PHI:226|PEX6|AAK16738|5462|Colletotrichum_lagenarium|Loss_of_pathogenicity
EVM00G010980.1	3375	6e-94	187/481(38.88)	295	FgSte50|PHI:3375|I1RJR9|5518|Fusarium_graminearum|loss_of_pathogenicity_
EVM00G011010.1	2068	2e-58	245/838(29.24)	217	PHI:2068|DES1|XP_361689|148305|Magnaporthe_oryzae_(related:_Magnaporthe_grisea)|Reduced_virulence
EVM00G011020.1	1655	0	664/1858(35.74)	1019	PHI:1655|GzWing028|I1S9V9|5518|Gibberella_zeae_(related:_Fusarium_graminearum)|Unaffected_pathogenicity
EVM00G011040.1	2547	9e-138	292/688(42.44)	422	PHI:2547|ESF1|Q4WHH1|746128|Aspergillus_fumigatus|Mixed_outcome
EVM00G011080.1	806	1e-58	102/218(46.79)	196	PHI:806|MGG_04137|EDJ99440|318829|Magnaporthe_oryzae|Reduced_virulence
EVM00G011130.1	2804	1e-17	76/282(26.95)	84	PHI:2804|ecp6|Q2FDM5|93612|Setosphaeria_turcica|Reduced_virulence
EVM00G011230.1	3364	2e-09	31/96(32.29)	54.7	MMAR_1663|PHI:3364|B2HHI1|1781|Mycobacterium_marinum|reduced_virulence_
EVM00G011260.1	1551	0	494/775(63.74)	941	PHI:1551|GzMyb015|I1RZG7|5518|Gibberella_zeae_(related:_Fusarium_graminearum)|Unaffected_pathogenicity
EVM00G011320.1	280	1e-11	125/593(21.08)	65.5	PHI:280|CCN1|AAG36938|5207|Cryptococcus_neoformans|Reduced_virulence
EVM00G011350.1	2113	3e-176	308/550(56.00)	546	PHI:2113|Kin4|MGG_01196|148305|Magnaporthe_oryzae_(related:_Magnaporthe_grisea)|Mixed_outcome
EVM00G011390.1	243	0	296/532(55.64)	635	PHI:243|CHIP6|AAD00894|5457|Colletotrichum_gloeosporioides|Reduced_virulence
EVM00G011420.1	2117	9e-48	119/292(40.75)	171	PHI:2117|SPM1|P58371|148305|Magnaporthe_oryzae_(related:_Magnaporthe_grisea)|Reduced_virulence
EVM00G011440.1	438	4e-09	58/238(24.37)	56.2	PHI:438|BcBOT1_(related:_CND5)|AAQ16576|40559|Botrytis_cinerea|Reduced_virulence
EVM00G011450.1	2255	1e-151	213/364(58.52)	434	PHI:2255|Abd1|Q0U2A0|13684|Phaeosphaeria_nodorum_(related:_Stagonospora_nodorum)|Unaffected_pathogenicity
EVM00G011470.1	1427	2e-59	128/288(44.44)	199	PHI:1427|GzC2H095|I1S4N1|5518|Gibberella_zeae_(related:_Fusarium_graminearum)|Unaffected_pathogenicity
EVM00G011480.1	2654	2e-16	73/239(30.54)	80.5	PHI:2654|DUR1,2|Q59VF3|5476|Candida_albicans|Reduced_virulence
EVM00G011560.1	1260	2e-10	54/189(28.57)	62.4	PHI:1260|FGSG_13944|I1RUC7|5518|Gibberella_zeae_(related:_Fusarium_graminearum)|Unaffected_pathogenicity
EVM00G011600.1	784	5e-12	65/251(25.90)	62	PHI:784|MGG_00056|EDK03390|318829|Magnaporthe_oryzae|Reduced_virulence
EVM00G011610.1	2334	2e-135	332/1052(31.56)	440	PHI:2334|BcNma|E2GL14|40559|Botrytis_cinerea|Reduced_virulence
EVM00G011640.1	3162	0	413/818(50.49)	816	Mohik8|PHI:3162|G4MXJ1|318829|Magnaporthe_oryzae|loss_of_pathogenicity_
EVM00G011690.1	2042	3e-10	53/193(27.46)	61.2	PHI:2042|ABC3|Q3Y5V5|148305|Magnaporthe_oryzae_(related:_Magnaporthe_grisea)|Loss_of_pathogenicity
EVM00G011710.1	1458	1e-33	125/480(26.04)	135	PHI:1458|GzAra006|Q4I7F9|5518|Gibberella_zeae_(related:_Fusarium_graminearum)|Unaffected_pathogenicity
EVM00G011720.1	1941	1e-69	148/461(32.10)	246	PHI:1941|GzZC256|I1RGD9|5518|Gibberella_zeae_(related:_Fusarium_graminearum)|Unaffected_pathogenicity
EVM00G011750.1	2382	2e-68	99/153(64.71)	221	PHI:2382|Upa2|Q6QIY0|5270|Ustilago_maydis|Unaffected_pathogenicity
EVM00G011820.1	1442	3e-15	34/77(44.16)	76.3	PHI:1442|GzDNL|I1RG27|5518|Gibberella_zeae_(related:_Fusarium_graminearum)|Unaffected_pathogenicity
EVM00G011860.1	2655	9e-161	309/773(39.97)	492	PHI:2655|lon|K1C7N5|287|Pseudomonas_aeruginosa|Reduced_virulence
EVM00G011880.1	2067	0	707/1670(42.34)	1255	PHI:2067|ABC4|MGG_00937|148305|Magnaporthe_oryzae_(related:_Magnaporthe_grisea)|Loss_of_pathogenicity
EVM00G011890.1	612	7e-23	92/328(28.05)	95.1	PHI:612|orf408|AAL20306|216597|Salmonella_enterica|Reduced_virulence
EVM00G011930.1	208	4e-14	107/475(22.53)	72	PHI:208|CaNAG5|BAB43816|5476|Candida_albicans|Reduced_virulence
EVM00G011970.1	1500	2e-06	39/136(28.68)	49.7	PHI:1500|GzHMG032|I1S2F2|5518|Gibberella_zeae_(related:_Fusarium_graminearum)|Unaffected_pathogenicity
EVM00G011990.1	174	9e-43	73/143(51.05)	140	PHI:174|GNA1|BAA36496|5476|Candida_albicans|Reduced_virulence
EVM00G012040.1	2020	5e-08	36/148(24.32)	55.1	PHI:2020|Tup1|XP_759427|5270|Ustilago_maydis|Mixed_outcome
EVM00G012060.1	1771	6e-24	49/90(54.44)	100	PHI:1771|GzZC086|I1RX74|5518|Gibberella_zeae_(related:_Fusarium_graminearum)|Unaffected_pathogenicity
EVM00G012070.1	188	2e-50	85/202(42.08)	177	PHI:188|SNF1|AAD43341|5017|Cochliobolus_carbonum|Reduced_virulence
EVM00G012110.1	249	3e-35	67/143(46.85)	122	PHI:249|CYP1|AAG13968|318829|Magnaporthe_oryzae|Reduced_virulence
EVM00G012130.1	1426	7e-07	29/74(39.19)	50.8	PHI:1426|GzC2H094|I1S4M4|5518|Gibberella_zeae_(related:_Fusarium_graminearum)|Unaffected_pathogenicity
EVM00G012170.1	287	1e-106	280/720(38.89)	351	PHI:287|CLNR1|AAN65464|290576|Colletotrichum_lindemuthianum|Loss_of_pathogenicity
EVM00G012200.1	3411	1e-43	107/325(32.92)	164	bscN|PHI:3411|O68539|518|Bordetella_bronchiseptica|reduced_virulence_
EVM00G012240.1	1501	2e-18	65/210(30.95)	85.9	PHI:1501|GzHMG033|I1S4R6|5518|Gibberella_zeae_(related:_Fusarium_graminearum)|Unaffected_pathogenicity
EVM00G012260.1	3004	1e-75	152/383(39.69)	253	PHI:3004|ClpX|A6QHK8|1280|Staphylococcus_aureus|Reduced_virulence
EVM00G012280.1	339	3e-48	82/203(40.39)	157	PHI:339|CLPT1|CAC41973|290576|Colletotrichum_lindemuthianum|Reduced_virulence
EVM00G012300.1	3385	0	274/457(59.96)	563	FVEG_12529|PHI:3385|W7MS09|117187|Fusarium_verticillioides|unaffected_pathogenicity_
EVM00G012330.1	1233	6e-149	212/381(55.64)	436	PHI:1233|FGSG_13944|I1RUG2|5518|Gibberella_zeae_(related:_Fusarium_graminearum)|Lethal
EVM00G012350.1	1646	1e-34	78/235(33.19)	134	PHI:1646|GzWing018|I1RW28|5518|Gibberella_zeae_(related:_Fusarium_graminearum)|Reduced_virulence
EVM00G012360.1	2077	0	354/960(36.88)	546	PHI:2077|Moatg9|MGG_09559|148305|Magnaporthe_oryzae_(related:_Magnaporthe_grisea)|Loss_of_pathogenicity
EVM00G012420.1	882	3e-54	126/423(29.79)	193	PHI:882|MGG_04985|EDJ95433|318829|Magnaporthe_oryzae|Reduced_virulence
EVM00G012460.1	796	2e-68	98/140(70.00)	206	PHI:796|MGG_02423|EDJ98620|318829|Magnaporthe_oryzae|Reduced_virulence
EVM00G012480.1	419	2e-10	72/305(23.61)	57.8	PHI:419|CSH1|AAP93915|5476|Candida_albicans|Reduced_virulence
EVM00G012490.1	2968	7e-46	134/459(29.19)	169	PHI:2968|Hxs1|J9VQA5|5207|Cryptococcus_neoformans|Reduced_virulence
EVM00G012500.1	337	4e-19	70/288(24.31)	83.6	PHI:337|CHS7|AAT77184|5507|Fusarium_oxysporum|Reduced_virulence
EVM00G012510.1	1376	1e-178	255/488(52.25)	512	PHI:1376|GzC2H039|I1RPM7|5518|Gibberella_zeae_(related:_Fusarium_graminearum)|Unaffected_pathogenicity
EVM00G012520.1	882	8e-28	84/329(25.53)	117	PHI:882|MGG_04985|EDJ95433|318829|Magnaporthe_oryzae|Reduced_virulence
EVM00G012600.1	508	4e-54	143/483(29.61)	192	PHI:508|AFT1|BAB69076|5599|Alternaria_alternata|Loss_of_pathogenicity
EVM00G012690.1	211	8e-09	49/186(26.34)	56.2	PHI:211|CaTUP1|AAB63195|5476|Candida_albicans|Reduced_virulence
EVM00G012700.1	133	5e-12	81/323(25.08)	66.2	PHI:133|AKT1|BAA36588|5599|Alternaria_alternata|Loss_of_pathogenicity
EVM00G012760.1	184	6e-27	61/143(42.66)	105	PHI:184|RBT4|AAG09789|5476|Candida_albicans|Reduced_virulence
EVM00G012780.1	211	1e-15	68/235(28.94)	75.9	PHI:211|CaTUP1|AAB63195|5476|Candida_albicans|Reduced_virulence
EVM00G012800.1	3029	0	387/703(55.05)	779	PMT2|PHI:3029|Q5KAF1|5207|Cryptococcus_neoformans|increased_virulence_
EVM00G012810.1	1475	3e-51	127/346(36.71)	188	PHI:1475|GzHMG007|I1RBB7|5518|Gibberella_zeae_(related:_Fusarium_graminearum)|Unaffected_pathogenicity
EVM00G012820.1	2911	2e-75	195/680(28.68)	258	PHI:2911|Ss-pth2|A7F6V9|5180|Sclerotinia_sclerotiorum|Reduced_virulence
EVM00G012930.1	3630	1e-60	131/361(36.29)	219	Rv2467|PHI:3630|L7N655|1773|Mycobacterium_tuberculosis|increased_virulence_
EVM00G012940.1	339	3e-85	119/199(59.80)	253	PHI:339|CLPT1|CAC41973|290576|Colletotrichum_lindemuthianum|Reduced_virulence
EVM00G012980.1	1620	0	420/864(48.61)	720	PHI:1620|GzJUM002|I1RD69|5518|Gibberella_zeae_(related:_Fusarium_graminearum)|Unaffected_pathogenicity
EVM00G013010.1	488	2e-09	29/86(33.72)	59.3	PHI:488|IRS4|EAK93583|5476|Candida_albicans|Reduced_virulence
EVM00G013150.1	2530	0	395/449(87.97)	819	PHI:2530|TUB1|Q4WKG5|746128|Aspergillus_fumigatus|Mixed_outcome
EVM00G013190.1	2546	3e-89	148/312(47.44)	273	PHI:2546|BRX1|Q4WKJ9|746128|Aspergillus_fumigatus|Mixed_outcome
EVM00G013220.1	2058	1e-34	116/448(25.89)	138	PHI:2058|LHS1|MGG_06648.5|148305|Magnaporthe_oryzae_(related:_Magnaporthe_grisea)|Reduced_virulence
EVM00G013230.1	1631	1e-58	142/396(35.86)	208	PHI:1631|GzWing003|I1RBL8|5518|Gibberella_zeae_(related:_Fusarium_graminearum)|Unaffected_pathogenicity
EVM00G013240.1	1628	0	353/850(41.53)	560	PHI:1628|FgFSR1|I1RDG9|5518|Gibberella_zeae_(related:_Fusarium_graminearum)|Reduced_virulence
EVM00G013270.1	1819	7e-51	100/272(36.76)	178	PHI:1819|GzZC134|I1S7J0|5518|Gibberella_zeae_(related:_Fusarium_graminearum)|Unaffected_pathogenicity
EVM00G013320.1	2694	1e-30	110/356(30.90)	122	PHI:2694|rsmB|Q6D000|29471|Pectobacterium_atrosepticum|Mixed_outcome
EVM00G013370.1	1468	2e-35	65/104(62.50)	120	PHI:1468|GzCCAAT008|Q4HTT1|5518|Gibberella_zeae_(related:_Fusarium_graminearum)|Unaffected_pathogenicity
EVM00G013410.1	213	1e-19	55/133(41.35)	84.7	PHI:213|CPA1|AAF69795|5207|Cryptococcus_neoformans|Reduced_virulence
EVM00G013440.1	1862	2e-65	153/422(36.26)	225	PHI:1862|GzZC177|I1RL97|5518|Gibberella_zeae_(related:_Fusarium_graminearum)|Unaffected_pathogenicity
EVM00G013450.1	3028	4e-24	95/376(25.27)	102	Vatr2|PHI:3028|A5CVB7|28447|Clavibacter_michiganensis|reduced_virulence_
EVM00G013470.1	1685	3e-09	70/287(24.39)	56.2	PHI:1685|GzRad003|I1S5Z3|5518|Gibberella_zeae_(related:_Fusarium_graminearum)|Unaffected_pathogenicity
EVM00G013510.1	1538	4e-42	190/632(30.06)	168	PHI:1538|GzMyb002|I1RA07|5518|Gibberella_zeae_(related:_Fusarium_graminearum)|Reduced_virulence
EVM00G013530.1	2175	6e-07	69/277(24.91)	48.1	PHI:2175|NMR3|MGG_09705|148305|Magnaporthe_oryzae_(related:_Magnaporthe_grisea)|Reduced_virulence
EVM00G013550.1	3301	1e-06	55/219(25.11)	45.8	patN|PHI:3301|A0A075TRB3|27334|Penicillium_expansum|unaffected_pathogenicity_
EVM00G013630.1	2395	3e-41	100/294(34.01)	146	PHI:2395|GzSYN1|I1RBM2|5518|Gibberella_zeae_(related:_Fusarium_graminearum)|Reduced_virulence
EVM00G013720.1	2914	6e-63	106/233(45.49)	217	PHI:2914|AaNoxR|J7H6V8|5599|Alternaria_alternata|Reduced_virulence
EVM00G013730.1	3243	3e-76	110/215(51.16)	230	lsfA|PHI:3243|Q02QT9|287|Pseudomonas_aeruginosa|reduced_virulence_
EVM00G013770.1	3028	1e-09	74/342(21.64)	57	Vatr2|PHI:3028|A5CVB7|28447|Clavibacter_michiganensis|reduced_virulence_
EVM00G013800.1	1407	3e-08	71/271(26.20)	53.9	PHI:1407|GzC2H071|I1RX64|5518|Gibberella_zeae_(related:_Fusarium_graminearum)|Lethal
EVM00G013840.1	391	3e-43	152/486(31.28)	169	PHI:391|ABC2|BAC67162|318829|Magnaporthe_oryzae|Unaffected_pathogenicity
EVM00G013850.1	2037	1e-91	174/451(38.58)	289	PHI:2037|MoRic8|XP_001405357|148305|Magnaporthe_oryzae_(related:_Magnaporthe_grisea)|Loss_of_pathogenicity
EVM00G013880.1	1236	3e-20	81/337(24.04)	92.8	PHI:1236|FGSG_04770|I1RYF8|5518|Gibberella_zeae_(related:_Fusarium_graminearum)|Lethal
EVM00G013900.1	474	4e-09	43/119(36.13)	54.7	PHI:474|CNB1|AAG13937|5207|Cryptococcus_neoformans|Loss_of_pathogenicity
EVM00G013920.1	19	1e-134	211/457(46.17)	400	PHI:19|NMT|AAA17547|5207|Cryptococcus_neoformans|Reduced_virulence
EVM00G013930.1	2609	2e-11	39/154(25.32)	60.5	PHI:2609|KRR1|AAB96910.2|746128|Aspergillus_fumigatus|Mixed_outcome
EVM00G013950.1	3354	1e-12	49/173(28.32)	67.4	rtxA1|PHI:3354|A0A023NA98|672|Vibrio_vulnificus|reduced_virulence_
EVM00G013960.1	3257	0	348/547(63.62)	684	MoIlv1|PHI:3257|G4MU34|318829|Magnaporthe_oryzae|reduced_virulence_
EVM00G014000.1	339	4e-30	67/181(37.02)	117	PHI:339|CLPT1|CAC41973|290576|Colletotrichum_lindemuthianum|Reduced_virulence
EVM00G014020.1	1245	3e-148	258/572(45.10)	455	PHI:1245|FGSG_01559|I1RTL1|5518|Gibberella_zeae_(related:_Fusarium_graminearum)|Unaffected_pathogenicity
EVM00G014030.1	2117	2e-30	101/281(35.94)	118	PHI:2117|SPM1|P58371|148305|Magnaporthe_oryzae_(related:_Magnaporthe_grisea)|Reduced_virulence
EVM00G014040.1	2383	2e-37	79/189(41.80)	130	PHI:2383|MfCUT1|Q2VF46|38448|Monilinia_fructicola|Increased_virulence_(hypervirulence)
EVM00G014070.1	2148	6e-08	34/103(33.01)	53.5	PHI:2148|7,8-LDS|MGG_13239|148305|Magnaporthe_oryzae_(related:_Magnaporthe_grisea)|Unaffected_pathogenicity
EVM00G014090.1	616	6e-37	101/290(34.83)	133	PHI:616|sseA|AAO68047|216597|Salmonella_enterica|Reduced_virulence
EVM00G014100.1	465	2e-64	141/386(36.53)	234	PHI:465|KIN2|AAB63337|5270|Ustilago_maydis|Reduced_virulence
EVM00G014200.1	792	1e-33	102/383(26.63)	135	PHI:792|MGG_09250|EDJ97946|318829|Magnaporthe_oryzae|Reduced_virulence
EVM00G014230.1	270	5e-78	113/195(57.95)	233	PHI:270|RHO1|BAA24262|5476|Candida_albicans|Loss_of_pathogenicity
EVM00G014300.1	543	0	871/1476(59.01)	1810	PHI:543|BCATRD|CAC41639|40559|Botrytis_cinerea|Unaffected_pathogenicity
EVM00G014310.1	4490	9e-09	33/134(24.63)	54.3	C2H2|PHI:4490|G5EGV6|318829|Magnaporthe_oryzae_(related:_Magnaporthe_grisea)|effector_(plant_avirulence_determinant)
EVM00G014340.1	2552	3e-06	25/74(33.78)	47.8	PHI:2552|NOP4|Q4WNM3|746128|Aspergillus_fumigatus|Mixed_outcome
EVM00G014360.1	2807	6e-22	78/249(31.33)	92.4	PHI:2807|Ss-Sl2|A7EKS0|5180|Sclerotinia_sclerotiorum|Unaffected_pathogenicity
EVM00G014400.1	1046	1e-07	41/167(24.55)	51.6	PHI:1046|CTB5|ABK64182|29003|Cercospora_nicotianae|Reduced_virulence
EVM00G014550.1	923	3e-41	132/482(27.39)	155	PHI:923|um03616||5270|Ustilago_maydis|Unaffected_pathogenicity
EVM00G014610.1	1491	0	471/805(58.51)	778	PHI:1491|GzHMG023|I1RST1|5518|Gibberella_zeae_(related:_Fusarium_graminearum)|Lethal
EVM00G014620.1	1223	0	251/291(86.25)	536	PHI:1223|FGSG_12887|I1RN31|5518|Gibberella_zeae_(related:_Fusarium_graminearum)|Lethal
EVM00G014630.1	3005	5e-68	101/189(53.44)	210	PHI:3005|ClpP|P63786|1280|Staphylococcus_aureus|Reduced_virulence
EVM00G014690.1	2020	3e-25	77/294(26.19)	108	PHI:2020|Tup1|XP_759427|5270|Ustilago_maydis|Mixed_outcome
EVM00G014780.1	2086	4e-18	48/145(33.10)	85.1	PHI:2086|Moatg24|MGG_03638|148305|Magnaporthe_oryzae_(related:_Magnaporthe_grisea)|Unaffected_pathogenicity
EVM00G014790.1	2368	8e-10	31/82(37.80)	59.7	PHI:2368|bac|Q9P880|40559|Botrytis_cinerea|Reduced_virulence
EVM00G014800.1	2315	3e-12	60/229(26.20)	64.3	PHI:2315|ChLae1|G4XKY9|5016|Cochliobolus_heterostrophus|Mixed_outcome
EVM00G014860.1	346	7e-171	261/517(50.48)	498	PHI:346|CRU1|AAN10186|5270|Ustilago_maydis|Reduced_virulence
EVM00G014890.1	1300	5e-60	242/688(35.17)	213	PHI:1300|GzbHLH001|I1RAL4|5518|Gibberella_zeae_(related:_Fusarium_graminearum)|Unaffected_pathogenicity
EVM00G014920.1	2244	2e-12	39/123(31.71)	67	PHI:2244|37865|gi|46099354|5270|Ustilago_maydis|Unaffected_pathogenicity
EVM00G014950.1	2008	1e-07	39/135(28.89)	51.2	PHI:2008|HST1|EDJ98541|148305|Magnaporthe_oryzae_(related:_Magnaporthe_grisea)|Unaffected_pathogenicity
EVM00G015000.1	1500	1e-65	326/1357(24.02)	242	PHI:1500|GzHMG032|I1S2F2|5518|Gibberella_zeae_(related:_Fusarium_graminearum)|Unaffected_pathogenicity
EVM00G015050.1	184	1e-14	40/136(29.41)	70.1	PHI:184|RBT4|AAG09789|5476|Candida_albicans|Reduced_virulence
EVM00G015060.1	463	0	521/710(73.38)	998	PHI:463|HSP90|AAA02743|4932|Saccharomyces_cerevisiae|Increased_virulence_(Hypervirulence)
EVM00G015080.1	1690	1e-88	182/509(35.76)	288	PHI:1690|GzZC005|I1S463|5518|Gibberella_zeae_(related:_Fusarium_graminearum)|Unaffected_pathogenicity
EVM00G015090.1	1662	3e-42	111/353(31.44)	160	PHI:1662|GzCCHC002|I1REJ1|5518|Gibberella_zeae_(related:_Fusarium_graminearum)|Unaffected_pathogenicity
EVM00G015110.1	504	1e-37	111/369(30.08)	137	PHI:504|LEU2|CAA42366|4932|Saccharomyces_cerevisiae|Reduced_virulence
EVM00G015180.1	2616	6e-08	46/119(38.66)	53.5	PHI:2616|InlA|Q2L8G9|1639|Listeria_monocytogenes|Unaffected_pathogenicity
EVM00G015190.1	125	2e-06	85/367(23.16)	47	PHI:125|SAP4|AAA17877|5476|Candida_albicans|Reduced_virulence
EVM00G015200.1	2382	3e-95	133/274(48.54)	286	PHI:2382|Upa2|Q6QIY0|5270|Ustilago_maydis|Unaffected_pathogenicity
EVM00G015240.1	2202	3e-159	273/668(40.87)	486	PHI:2202|PdeH|D0ERY7|148305|Magnaporthe_oryzae_(related:_Magnaporthe_grisea)|Mixed_outcome
EVM00G015250.1	2604	6e-45	220/924(23.81)	173	PHI:2604|Rim13|Q4PCT8|5270|Ustilago_maydis|Unaffected_pathogenicity
EVM00G015270.1	441	1e-06	42/163(25.77)	48.9	PHI:441|BTP1|CAE55153|40559|Botrytis_cinerea|Reduced_virulence
EVM00G015320.1	2030	8e-53	144/502(28.69)	195	PHI:2030|TGL3-1|G4N492|148305|Magnaporthe_oryzae_(related:_Magnaporthe_grisea)|Unaffected_pathogenicity
EVM00G015370.1	854	6e-12	29/77(37.66)	62.8	PHI:854|um01947|EAK82380|5270|Ustilago_maydis|Reduced_virulence
EVM00G015440.1	125	1e-11	56/183(30.60)	63.9	PHI:125|SAP4|AAA17877|5476|Candida_albicans|Reduced_virulence
EVM00G015530.1	441	7e-14	69/287(24.04)	70.1	PHI:441|BTP1|CAE55153|40559|Botrytis_cinerea|Reduced_virulence
EVM00G015550.1	1071	1e-38	107/362(29.56)	153	PHI:1071|Gas1|CAF05793|5270|Ustilago_maydis|Loss_of_pathogenicity
EVM00G015580.1	2209	4e-79	138/324(42.59)	249	PHI:2209|endo-1,4-beta-xylanase_[GH10_family]|MGG_07868|148305|Magnaporthe_oryzae_(related:_Magnaporthe_grisea)|Reduced_virulence
EVM00G015760.1	2899	2e-15	59/188(31.38)	69.3	PHI:2901|BEC1040|CCU82707|62688|Blumeria_graminis_f._sp._hordei|Effector_(plant_avirulence_determinant)
EVM00G015850.1	220	9e-49	140/405(34.57)	173	PHI:220|MAN1|AAG10203|5207|Cryptococcus_neoformans|Reduced_virulence
EVM00G015870.1	2570	9e-39	110/399(27.57)	145	PHI:2570|CYB2|Q6FM61|5478|Candida_glabrata|Reduced_virulence
EVM00G015880.1	922	5e-100	220/611(36.01)	320	PHI:922|um03615||5270|Ustilago_maydis|Unaffected_pathogenicity
EVM00G015930.1	1947	8e-38	158/658(24.01)	149	PHI:1947|GzZC262|I1RIC0|5518|Gibberella_zeae_(related:_Fusarium_graminearum)|Unaffected_pathogenicity
EVM00G015940.1	491	5e-11	56/180(31.11)	59.7	PHI:491|YVH1|EAK96144|5476|Candida_albicans|Reduced_virulence
EVM00G016090.1	1579	3e-111	199/490(40.61)	371	PHI:1579|GzOB019|I1RM25|5518|Gibberella_zeae_(related:_Fusarium_graminearum)|Unaffected_pathogenicity
EVM00G016200.1	256	9e-24	45/115(39.13)	99.8	PHI:256|GAS1|AAK52794|318829|Magnaporthe_oryzae|Reduced_virulence
EVM00G016260.1	465	7e-09	55/244(22.54)	55.5	PHI:465|KIN2|AAB63337|5270|Ustilago_maydis|Reduced_virulence
EVM00G016290.1	1458	2e-10	33/105(31.43)	62.8	PHI:1458|GzAra006|Q4I7F9|5518|Gibberella_zeae_(related:_Fusarium_graminearum)|Unaffected_pathogenicity
EVM00G016320.1	1675	1e-11	58/183(31.69)	66.2	PHI:1675|GzDHHC003|Q4I8B6|5518|Gibberella_zeae_(related:_Fusarium_graminearum)|Unaffected_pathogenicity
EVM00G016330.1	1456	7e-37	111/419(26.49)	142	PHI:1456|GzAra004|I1RN15|5518|Gibberella_zeae_(related:_Fusarium_graminearum)|Unaffected_pathogenicity
EVM00G016340.1	538	2e-24	130/495(26.26)	104	PHI:538|FRT1|AAU87358|40559|Botrytis_cinerea|Unaffected_pathogenicity
EVM00G016350.1	2175	9e-36	105/315(33.33)	130	PHI:2175|NMR3|MGG_09705|148305|Magnaporthe_oryzae_(related:_Magnaporthe_grisea)|Reduced_virulence
EVM00G016460.1	815	1e-66	171/492(34.76)	244	PHI:815|MGG_04685|EDJ95941|318829|Magnaporthe_oryzae|Reduced_virulence
EVM00G016470.1	1617	7e-22	37/71(52.11)	87	PHI:1617|GzssDB002|I1S0G0|5518|Gibberella_zeae_(related:_Fusarium_graminearum)|Unaffected_pathogenicity
EVM00G016480.1	2263	1e-97	250/571(43.78)	316	PHI:2263|StuA|Q0U086|13684|Phaeosphaeria_nodorum_(related:_Stagonospora_nodorum)|Reduced_virulence
EVM00G016570.1	2644	4e-10	26/80(32.50)	55.8	PHI:2644|thioredoxin_1|P0AA28|90371|Salmonella_enterica_serovar_Typhimurium|Reduced_virulence
EVM00G016750.1	3378	2e-35	83/227(36.56)	128	Plegl1|PHI:3378|G9JLA8|285811|Pyrenochaeta_lycopersici|unaffected_pathogenicity_
EVM00G016780.1	2962	8e-105	185/398(46.48)	321	PHI:2962|glyA|C5BEV2|67780|Edwardsiella_ictaluri|Reduced_virulence
EVM00G016800.1	3014	3e-21	52/142(36.62)	98.6	MoAND1|PHI:3014|G5EHD3|318829|Magnaporthe_oryzae|reduced_virulence_
EVM00G016810.1	3279	1e-101	173/249(69.48)	296	CoRAS2|PHI:3279|N4UYN1|5465|Colletotrichum_orbiculare|reduced_virulence_
EVM00G016920.1	438	9e-18	60/181(33.15)	80.5	PHI:438|BcBOT1_(related:_CND5)|AAQ16576|40559|Botrytis_cinerea|Reduced_virulence
EVM00G016930.1	1959	0	386/610(63.28)	755	PHI:1959|GzZC274|I1RM85|5518|Gibberella_zeae_(related:_Fusarium_graminearum)|Unaffected_pathogenicity
EVM00G016970.1	1260	2e-07	31/109(28.44)	52.4	PHI:1260|FGSG_13944|I1RUC7|5518|Gibberella_zeae_(related:_Fusarium_graminearum)|Unaffected_pathogenicity
EVM00G016980.1	2490	7e-49	110/292(37.67)	173	PHI:2490|MCA|E9B636|5665|Leishmania_mexicana|Mixed_outcome
EVM00G017020.1	2358	1e-121	219/508(43.11)	394	PHI:2358|PLD|Q4WZL4|746128|Aspergillus_fumigatus|Reduced_virulence
EVM00G017050.1	494	0	386/826(46.73)	733	PHI:494|PPOA|EAL89712|5085|Aspergillus_fumigatus|Increased_virulence_(Hypervirulence)
EVM00G017160.1	1679	3e-08	85/386(22.02)	52.4	PHI:1679|GzMIZ001|I1RW03|5518|Gibberella_zeae_(related:_Fusarium_graminearum)|Unaffected_pathogenicity
EVM00G017180.1	716	4e-13	54/178(30.34)	68.9	PHI:716|ZEB1|ABB90284|5518|Fusarium_graminearum|Unaffected_pathogenicity
EVM00G017280.1	4200	3e-29	77/265(29.06)	123	gacS|PHI:4200|W0WL00|287|Pseudomonas_aeruginosa|increased_virulence_(Hypervirulence)
EVM00G017290.1	1552	5e-23	54/149(36.24)	103	PHI:1552|GzMyb016|I1S0N5|5518|Gibberella_zeae_(related:_Fusarium_graminearum)|Unaffected_pathogenicity
EVM00G017300.1	222	1e-43	108/279(38.71)	153	PHI:222|PELB|AAD09857|5457|Colletotrichum_gloeosporioides|Reduced_virulence
EVM00G017350.1	2322	1e-21	69/233(29.61)	89.4	PHI:2322|SidH|Q4WF54|746128|Aspergillus_fumigatus|Reduced_virulence
EVM00G017370.1	1167	0	686/1271(53.97)	1373	PHI:1167|NPC1|I1RY25|5518|Gibberella_zeae_(related:_Fusarium_graminearum)|Reduced_virulence
EVM00G017410.1	2549	0	391/819(47.74)	624	PHI:2549|MAK5|Q4WMS3|746128|Aspergillus_fumigatus|Mixed_outcome
EVM00G017430.1	2374	2e-86	233/658(35.41)	283	PHI:2374|Bap1|D2T177|40559|Botrytis_cinerea|Unaffected_pathogenicity
EVM00G017470.1	2309	0	583/1369(42.59)	1097	PHI:2309|BcatrB|Q9UW03|40559|Botrytis_cinerea|Reduced_virulence
EVM00G017490.1	2008	3e-11	47/135(34.81)	61.2	PHI:2008|HST1|EDJ98541|148305|Magnaporthe_oryzae_(related:_Magnaporthe_grisea)|Unaffected_pathogenicity
EVM00G017540.1	2080	6e-91	256/728(35.16)	311	PHI:2080|Moatg13|MGG_00454|148305|Magnaporthe_oryzae_(related:_Magnaporthe_grisea)|Reduced_virulence
EVM00G017570.1	2032	1e-43	149/515(28.93)	161	PHI:2032|VTL1|G4NGA7|148305|Magnaporthe_oryzae_(related:_Magnaporthe_grisea)|Unaffected_pathogenicity
EVM00G017580.1	368	1e-96	185/359(51.53)	322	PHI:368|NOT4|AAF66693|5476|Candida_albicans|Reduced_virulence
EVM00G017610.1	1393	5e-10	71/278(25.54)	60.1	PHI:1393|GzC2H056|I1RU69|5518|Gibberella_zeae_(related:_Fusarium_graminearum)|Unaffected_pathogenicity
EVM00G017660.1	1554	6e-14	66/217(30.41)	73.9	PHI:1554|GzMyb018|I1RC64|5518|Gibberella_zeae_(related:_Fusarium_graminearum)|Unaffected_pathogenicity
EVM00G017750.1	2822	1e-54	157/560(28.04)	199	PHI:2822|Cxt1p|Q5K8R6|5207|Cryptococcus_neoformans|Reduced_virulence
EVM00G017840.1	1640	1e-14	95/367(25.89)	73.6	PHI:1640|GzWing012|I1RPI0|5518|Gibberella_zeae_(related:_Fusarium_graminearum)|Unaffected_pathogenicity
EVM00G017860.1	3458	8e-80	180/483(37.27)	274	PdGcs1|PHI:3458|K9GB51|36651|Penicillium_digitatum|mixed_outcome_
EVM00G017870.1	3328	1e-169	293/653(44.87)	501	MrKu70|PHI:3328|E9EMQ0|568076|Metarhizium_robertsii|unaffected_pathogenicity_
EVM00G017880.1	2086	3e-155	254/484(52.48)	450	PHI:2086|Moatg24|MGG_03638|148305|Magnaporthe_oryzae_(related:_Magnaporthe_grisea)|Unaffected_pathogenicity
EVM00G017920.1	339	8e-09	34/126(26.98)	50.8	PHI:339|CLPT1|CAC41973|290576|Colletotrichum_lindemuthianum|Reduced_virulence
EVM00G017930.1	2305	7e-30	61/123(49.59)	104	PHI:2305|BcFKBP12||40559|Botrytis_cinerea|Mixed_outcome
EVM00G017940.1	3389	3e-154	241/505(47.72)	451	FVEG_12521|PHI:3389|W7MS01|117187|Fusarium_verticillioides|unaffected_pathogenicity_
EVM00G017950.1	200	0	273/460(59.35)	570	PHI:200|ARG1|BAB40769|5507|Fusarium_oxysporum|Reduced_virulence
EVM00G018010.1	3028	3e-20	99/408(24.26)	90.5	Vatr2|PHI:3028|A5CVB7|28447|Clavibacter_michiganensis|reduced_virulence_
EVM00G018070.1	2609	3e-172	231/306(75.49)	486	PHI:2609|KRR1|AAB96910.2|746128|Aspergillus_fumigatus|Mixed_outcome
EVM00G018090.1	3102	2e-122	186/395(47.09)	367	BCKDH|PHI:3102|Q1KSF2|5811|Toxoplasma_gondii|reduced_virulence_
EVM00G018130.1	358	8e-14	132/552(23.91)	71.6	PHI:358|ILV2|AAR29084|5207|Cryptococcus_neoformans|Loss_of_pathogenicity
EVM00G018140.1	429	8e-48	75/221(33.94)	157	PHI:429|ClPLS1|CAD43407|290576|Colletotrichum_lindemuthianum|Loss_of_pathogenicity
EVM00G018200.1	1299	9e-72	243/931(26.10)	254	PHI:1299|GzAT003|I1RYN7|5518|Gibberella_zeae_(related:_Fusarium_graminearum)|Unaffected_pathogenicity
EVM00G018250.1	901	5e-116	219/530(41.32)	357	PHI:901|um01886||5270|Ustilago_maydis|Unaffected_pathogenicity
EVM00G018270.1	1260	4e-15	58/190(30.53)	78.6	PHI:1260|FGSG_13944|I1RUC7|5518|Gibberella_zeae_(related:_Fusarium_graminearum)|Unaffected_pathogenicity
EVM00G018320.1	2022	3e-15	46/154(29.87)	72	PHI:2022|BUF1|MGG_02252|148305|Magnaporthe_oryzae_(related:_Magnaporthe_grisea)|Loss_of_pathogenicity
EVM00G018370.1	1525	5e-72	179/519(34.49)	240	PHI:1525|GzHOMEL035|Q4HY90|5518|Gibberella_zeae_(related:_Fusarium_graminearum)|Unaffected_pathogenicity
EVM00G018500.1	2336	1e-11	26/74(35.14)	59.3	PHI:2336|NIA1|O00101|13684|Stagonospora_nodorum_(related:_Phaeosphaeria_nodorum)|Unaffected_pathogenicity
EVM00G018610.1	73	9e-19	92/363(25.34)	85.9	PHI:73|SAP3|AAA34372|5476|Candida_albicans|Reduced_virulence
EVM00G018640.1	2269	2e-53	105/254(41.34)	176	PHI:2269|Mdh1|0|13684|Phaeosphaeria_nodorum_(related:_Stagonospora_nodorum)|Unaffected_pathogenicity
EVM00G018650.1	789	1e-06	32/85(37.65)	47.8	PHI:789|MGG_04116|EDJ99418|318829|Magnaporthe_oryzae|Reduced_virulence
EVM00G018770.1	348	2e-21	73/199(36.68)	87	PHI:348|CSH3|EAK92385|5476|Candida_albicans|Reduced_virulence
EVM00G018800.1	2388	2e-31	92/312(29.49)	121	PHI:2388|Chi2|0|5530|Metarhizium_anisopliae|Mixed_outcome
EVM00G018810.1	491	2e-51	112/324(34.57)	174	PHI:491|YVH1|EAK96144|5476|Candida_albicans|Reduced_virulence
EVM00G018870.1	319	1e-06	25/65(38.46)	49.3	PHI:319|SQL2|AAO19638|5270|Ustilago_maydis|Reduced_virulence
EVM00G018910.1	323	1e-09	51/192(26.56)	58.2	PHI:323|VFGLU1|AAO63562|93591|Verticillium_fungicola|Reduced_virulence
EVM00G018990.1	1242	5e-138	229/454(50.44)	408	PHI:1242|FGSG_02838|I1RWG2|5518|Gibberella_zeae_(related:_Fusarium_graminearum)|Unaffected_pathogenicity
EVM00G019010.1	424	0	326/532(61.28)	697	PHI:424|PCK1|EAL19243|5207|Cryptococcus_neoformans|Reduced_virulence
EVM00G019030.1	2563	8e-55	110/275(40.00)	182	PHI:2563|DPP3|Q5AH74|5476|Candida_albicans|Reduced_virulence
EVM00G019130.1	339	3e-38	65/157(41.40)	131	PHI:339|CLPT1|CAC41973|290576|Colletotrichum_lindemuthianum|Reduced_virulence
EVM00G019140.1	211	1e-06	27/77(35.06)	48.1	PHI:211|CaTUP1|AAB63195|5476|Candida_albicans|Reduced_virulence
EVM00G019150.1	1046	1e-27	110/473(23.26)	112	PHI:1046|CTB5|ABK64182|29003|Cercospora_nicotianae|Reduced_virulence
EVM00G019190.1	2009	4e-06	30/84(35.71)	49.3	PHI:2009|HOS4|EDK06449|148305|Magnaporthe_oryzae_(related:_Magnaporthe_grisea)|Unaffected_pathogenicity
EVM00G019210.1	2127	9e-162	229/299(76.59)	498	PHI:2127|MGSTE20p|C6KEF5|54734|Mycosphaerella_graminicola_(related:_Zymoseptoria_triticii)|Unaffected_pathogenicity
EVM00G019240.1	2251	3e-96	142/221(64.25)	285	PHI:2251|Gox1|Q696X2|13684|Phaeosphaeria_nodorum_(related:_Stagonospora_nodorum)|Unaffected_pathogenicity
EVM00G019250.1	2251	3e-46	67/95(70.53)	151	PHI:2251|Gox1|Q696X2|13684|Phaeosphaeria_nodorum_(related:_Stagonospora_nodorum)|Unaffected_pathogenicity
EVM00G019270.1	1938	2e-52	167/579(28.84)	191	PHI:1938|GzZC253|I1RMZ4|5518|Gibberella_zeae_(related:_Fusarium_graminearum)|Unaffected_pathogenicity
EVM00G019420.1	2207	8e-10	21/34(61.76)	50.8	PHI:2207|endo-1,4-beta-xylanase_[GH10_family]|MGG_02245|148305|Magnaporthe_oryzae_(related:_Magnaporthe_grisea)|Reduced_virulence
EVM00G019510.1	2115	7e-69	122/300(40.67)	228	PHI:2115|Annexin_A7|MGG_06847|148305|Magnaporthe_oryzae_(related:_Magnaporthe_grisea)|Loss_of_pathogenicity
EVM00G019540.1	805	2e-33	316/1051(30.07)	136	PHI:805|MGG_00124|EDK03309|318829|Magnaporthe_oryzae|Reduced_virulence
EVM00G019550.1	1926	7e-08	22/44(50.00)	52	PHI:1926|GzZC241|I1RKP6|5518|Gibberella_zeae_(related:_Fusarium_graminearum)|Unaffected_pathogenicity
EVM00G019580.1	3325	1e-14	110/432(25.46)	73.6	PGM|PHI:3325|B5TQV9|1348|Streptococcus_parauberis|reduced_virulence_
EVM00G019600.1	2085	2e-179	441/1345(32.79)	571	PHI:2085|Moatg11|MGG_04486|148305|Magnaporthe_oryzae_(related:_Magnaporthe_grisea)|Unaffected_pathogenicity
EVM00G019620.1	441	1e-08	77/331(23.26)	54.3	PHI:441|BTP1|CAE55153|40559|Botrytis_cinerea|Reduced_virulence
EVM00G019700.1	2117	1e-23	85/284(29.93)	99.8	PHI:2117|SPM1|P58371|148305|Magnaporthe_oryzae_(related:_Magnaporthe_grisea)|Reduced_virulence
EVM00G019730.1	2419	1e-09	44/166(26.51)	56.2	PHI:2419|CID1|I1RKF3|5518|Gibberella_zeae_(related:_Fusarium_graminearum)|Reduced_virulence
EVM00G019740.1	441	1e-16	68/292(23.29)	79.3	PHI:441|BTP1|CAE55153|40559|Botrytis_cinerea|Reduced_virulence
EVM00G019770.1	2034	5e-25	74/204(36.27)	103	PHI:2034|MFP1|G4MZY1|148305|Magnaporthe_oryzae_(related:_Magnaporthe_grisea)|Reduced_virulence
EVM00G019820.1	358	0	405/672(60.27)	781	PHI:358|ILV2|AAR29084|5207|Cryptococcus_neoformans|Loss_of_pathogenicity
EVM00G019880.1	1221	1e-124	187/305(61.31)	371	PHI:1221|FGSG_03146|I1RJM9|5518|Gibberella_zeae_(related:_Fusarium_graminearum)|Lethal
EVM00G019890.1	1206	4e-153	237/481(49.27)	469	PHI:1206|(Sp_Prp4)|I1RJM8|5518|Gibberella_zeae_(related:_Fusarium_graminearum)|Reduced_virulence
EVM00G019950.1	2656	3e-19	54/220(24.55)	82.4	PHI:2656|pmrF|D0ZPP5|90371|Salmonella_enterica_serovar_Typhimurium|Reduced_virulence
EVM00G019960.1	2309	2e-54	165/573(28.80)	199	PHI:2309|BcatrB|Q9UW03|40559|Botrytis_cinerea|Reduced_virulence
EVM00G020020.1	2823	5e-154	289/664(43.52)	459	PHI:2823|PES1|Q59X38|5476|Candida_albicans|Reduced_virulence
EVM00G020080.1	1328	9e-08	30/69(43.48)	51.6	PHI:1328|GzbZIP010|I1RRD2|5518|Gibberella_zeae_(related:_Fusarium_graminearum)|Reduced_virulence
EVM00G020150.1	3024	1e-71	111/267(41.57)	232	Cln1|PHI:3024|J9VV14|5207|Cryptococcus_neoformans|unaffected_pathogenicity_
EVM00G020180.1	2207	2e-06	19/33(57.58)	48.5	PHI:2207|endo-1,4-beta-xylanase_[GH10_family]|MGG_02245|148305|Magnaporthe_oryzae_(related:_Magnaporthe_grisea)|Reduced_virulence
EVM00G020190.1	2383	2e-28	59/175(33.71)	107	PHI:2383|MfCUT1|Q2VF46|38448|Monilinia_fructicola|Increased_virulence_(hypervirulence)
EVM00G020200.1	409	2e-06	41/137(29.93)	46.2	PHI:409|BbCHIT1|AAN41259|176275|Beauveria_bassiana|Increased_virulence_(Hypervirulence)
EVM00G020220.1	256	2e-17	42/107(39.25)	77.4	PHI:256|GAS1|AAK52794|318829|Magnaporthe_oryzae|Reduced_virulence
EVM00G020240.1	2219	4e-08	18/38(47.37)	56.6	PHI:2219|don1|XP_758565|5270|Ustilago_maydis|Reduced_virulence
EVM00G020290.1	1563	7e-89	124/161(77.02)	258	PHI:1563|GzOB003|I1RAX7|5518|Gibberella_zeae_(related:_Fusarium_graminearum)|Unaffected_pathogenicity
EVM00G020350.1	2042	2e-98	318/1202(26.46)	343	PHI:2042|ABC3|Q3Y5V5|148305|Magnaporthe_oryzae_(related:_Magnaporthe_grisea)|Loss_of_pathogenicity
EVM00G020360.1	2117	7e-41	117/346(33.82)	152	PHI:2117|SPM1|P58371|148305|Magnaporthe_oryzae_(related:_Magnaporthe_grisea)|Reduced_virulence
EVM00G020430.1	544	7e-52	147/526(27.95)	186	PHI:544|BCMFS1|AAF64435|332648|Botrytis_cinerea|Unaffected_pathogenicity
EVM00G020440.1	1884	5e-09	30/85(35.29)	55.8	PHI:1884|GzZC199|I1RJ58|5518|Gibberella_zeae_(related:_Fusarium_graminearum)|Unaffected_pathogenicity
EVM00G020470.1	2020	1e-14	60/290(20.69)	74.3	PHI:2020|Tup1|XP_759427|5270|Ustilago_maydis|Mixed_outcome
EVM00G020500.1	504	2e-38	121/382(31.68)	140	PHI:504|LEU2|CAA42366|4932|Saccharomyces_cerevisiae|Reduced_virulence
EVM00G020580.1	2825	4e-19	46/107(42.99)	89	PHI:2825|SET1|Q5ABG1|5476|Candida_albicans|Reduced_virulence
EVM00G020650.1	1917	6e-36	132/490(26.94)	142	PHI:1917|GzZC232|I1RSE9|5518|Gibberella_zeae_(related:_Fusarium_graminearum)|Reduced_virulence
EVM00G020750.1	441	2e-11	52/190(27.37)	62.4	PHI:441|BTP1|CAE55153|40559|Botrytis_cinerea|Reduced_virulence
EVM00G020790.1	491	2e-20	52/144(36.11)	83.6	PHI:491|YVH1|EAK96144|5476|Candida_albicans|Reduced_virulence
EVM00G020830.1	2382	7e-77	118/270(43.70)	246	PHI:2382|Upa2|Q6QIY0|5270|Ustilago_maydis|Unaffected_pathogenicity
EVM00G020860.1	1605	4e-11	35/92(38.04)	63.5	PHI:1605|GzOB046|I1S216|5518|Gibberella_zeae_(related:_Fusarium_graminearum)|Unaffected_pathogenicity
EVM00G021040.1	179	7e-123	159/224(70.98)	354	PHI:179|PELA|AAA33338|140110|Nectria_haematococca_(related:_Fusarium_solani)|Reduced_virulence
EVM00G021060.1	2570	4e-14	41/101(40.59)	72	PHI:2570|CYB2|Q6FM61|5478|Candida_glabrata|Reduced_virulence
EVM00G021080.1	2357	1e-130	205/471(43.52)	391	PHI:2357|CYP52X1|E2EAF6|475271|Beauveria_bassiana|Reduced_virulence
EVM00G021130.1	2020	1e-13	57/237(24.05)	71.6	PHI:2020|Tup1|XP_759427|5270|Ustilago_maydis|Mixed_outcome
EVM00G021170.1	2376	3e-12	84/364(23.08)	65.9	PHI:2376|DEP2|D2E9W7|29001|Alternaria_brassicicola|Mixed_outcome
EVM00G021230.1	2117	4e-57	128/293(43.69)	197	PHI:2117|SPM1|P58371|148305|Magnaporthe_oryzae_(related:_Magnaporthe_grisea)|Reduced_virulence
EVM00G021360.1	267	2e-170	391/1195(32.72)	557	PHI:267|MLT1|AAD51594|5476|Candida_albicans|Reduced_virulence
EVM00G021370.1	1414	3e-10	31/70(44.29)	59.7	PHI:1414|GzC2H081|I1RZL0|5518|Gibberella_zeae_(related:_Fusarium_graminearum)|Unaffected_pathogenicity
EVM00G021440.1	1479	4e-16	45/130(34.62)	80.5	PHI:1479|GzHMG011|I1RD01|5518|Gibberella_zeae_(related:_Fusarium_graminearum)|Unaffected_pathogenicity
EVM00G021450.1	2654	6e-11	49/133(36.84)	62.8	PHI:2654|DUR1,2|Q59VF3|5476|Candida_albicans|Reduced_virulence
EVM00G021470.1	3134	5e-128	219/483(45.34)	383	pykF|PHI:3134|Q66A26|633|Yersinia_pseudotuberculosis|reduced_virulence_
EVM00G021490.1	1772	6e-29	59/132(44.70)	112	PHI:1772|GzZC087|I1S053|5518|Gibberella_zeae_(related:_Fusarium_graminearum)|Reduced_virulence
EVM00G021520.1	2570	8e-08	25/62(40.32)	51.2	PHI:2570|CYB2|Q6FM61|5478|Candida_glabrata|Reduced_virulence
EVM00G021590.1	105	8e-153	244/569(42.88)	458	PHI:105|PLB1|AAC61890|5476|Candida_albicans|Reduced_virulence
EVM00G021710.1	3351	1e-21	132/544(24.26)	97.4	mbtE|PHI:3351|I6Y0L1|1773|Mycobacterium_tuberculosis|reduced_virulence_
EVM00G021730.1	1048	3e-40	131/444(29.50)	148	PHI:1048|CTB7|ABK64184|29003|Cercospora_nicotianae|Reduced_virulence
EVM00G021810.1	2089	2e-08	59/246(23.98)	55.5	PHI:2089|Moatg28|MGG_08061|148305|Magnaporthe_oryzae_(related:_Magnaporthe_grisea)|Unaffected_pathogenicity
EVM00G021830.1	256	1e-23	72/228(31.58)	95.9	PHI:256|GAS1|AAK52794|318829|Magnaporthe_oryzae|Reduced_virulence
EVM00G021920.1	2030	3e-174	264/512(51.56)	528	PHI:2030|TGL3-1|G4N492|148305|Magnaporthe_oryzae_(related:_Magnaporthe_grisea)|Unaffected_pathogenicity
EVM00G021970.1	2186	2e-105	158/256(61.72)	310	PHI:2186|PIC5|EHA49812|148305|Magnaporthe_oryzae_(related:_Magnaporthe_grisea)|Reduced_virulence
EVM00G021990.1	404	2e-08	65/294(22.11)	54.3	PHI:404|PTH11|AAD30436|318829|Magnaporthe_oryzae|Reduced_virulence
EVM00G022050.1	2383	1e-44	83/174(47.70)	148	PHI:2383|MfCUT1|Q2VF46|38448|Monilinia_fructicola|Increased_virulence_(hypervirulence)
EVM00G022090.1	441	5e-16	88/379(23.22)	77.4	PHI:441|BTP1|CAE55153|40559|Botrytis_cinerea|Reduced_virulence
EVM00G022140.1	2032	8e-13	81/290(27.93)	68.2	PHI:2032|VTL1|G4NGA7|148305|Magnaporthe_oryzae_(related:_Magnaporthe_grisea)|Unaffected_pathogenicity
EVM00G022210.1	320	4e-155	227/400(56.75)	483	PHI:320|SSN6|AAL54912|5476|Candida_albicans|Reduced_virulence
EVM00G022250.1	2748	9e-58	186/677(27.47)	206	PHI:2748|snf1|Q4PF20|5270|Ustilago_maydis|Reduced_virulence
EVM00G022260.1	1289	0	304/470(64.68)	620	PHI:1289|FGSG_04416|I1RKK5|5518|Gibberella_zeae_(related:_Fusarium_graminearum)|Unaffected_pathogenicity
EVM00G022280.1	1614	5e-120	290/679(42.71)	374	PHI:1614|GzSART1|I1RQD8|5518|Gibberella_zeae_(related:_Fusarium_graminearum)|Unaffected_pathogenicity
EVM00G022290.1	2016	3e-54	87/123(70.73)	174	PHI:2016|PTH2|MGG_01099|148305|Magnaporthe_oryzae_(related:_Magnaporthe_grisea)|Loss_of_pathogenicity
EVM00G022310.1	1236	4e-16	86/346(24.86)	79.3	PHI:1236|FGSG_04770|I1RYF8|5518|Gibberella_zeae_(related:_Fusarium_graminearum)|Lethal
EVM01G000040.1	1555	7e-33	114/488(23.36)	128	PHI:1555|GzMyb019|I1RDG6|5518|Gibberella_zeae_(related:_Fusarium_graminearum)|Unaffected_pathogenicity
EVM01G000050.1	2899	5e-17	57/179(31.84)	74.3	PHI:2901|BEC1040|CCU82707|62688|Blumeria_graminis_f._sp._hordei|Effector_(plant_avirulence_determinant)
EVM01G000070.1	438	5e-38	115/429(26.81)	143	PHI:438|BcBOT1_(related:_CND5)|AAQ16576|40559|Botrytis_cinerea|Reduced_virulence
EVM01G000090.1	1775	1e-55	127/399(31.83)	188	PHI:1775|GzZC090|I1S5X3|5518|Gibberella_zeae_(related:_Fusarium_graminearum)|Unaffected_pathogenicity
EVM01G000130.1	2329	1e-18	73/253(28.85)	86.7	PHI:2329|CTB4|A0ST42|29003|Cercospora_nicotianae|Reduced_virulence
EVM01G000150.1	3378	8e-65	112/225(49.78)	206	Plegl1|PHI:3378|G9JLA8|285811|Pyrenochaeta_lycopersici|unaffected_pathogenicity_
EVM01G000160.1	2117	4e-78	171/435(39.31)	252	PHI:2117|SPM1|P58371|148305|Magnaporthe_oryzae_(related:_Magnaporthe_grisea)|Reduced_virulence
EVM01G000170.1	441	8e-27	76/304(25.00)	110	PHI:441|BTP1|CAE55153|40559|Botrytis_cinerea|Reduced_virulence
EVM01G000210.1	3216	2e-32	81/220(36.82)	119	MoCDIP4|PHI:3216|G4MVX4|318829|Magnaporthe_oryzae|mixed_outcome_
EVM01G000260.1	1555	7e-33	114/488(23.36)	128	PHI:1555|GzMyb019|I1RDG6|5518|Gibberella_zeae_(related:_Fusarium_graminearum)|Unaffected_pathogenicity
EVM01G000270.1	2899	5e-17	57/179(31.84)	74.3	PHI:2901|BEC1040|CCU82707|62688|Blumeria_graminis_f._sp._hordei|Effector_(plant_avirulence_determinant)
EVM01G000290.1	267	7e-180	422/1446(29.18)	586	PHI:267|MLT1|AAD51594|5476|Candida_albicans|Reduced_virulence
EVM01G000300.1	186	1e-45	165/611(27.00)	169	PHI:186|RIM8|AAD51715|5476|Candida_albicans|Reduced_virulence
EVM01G000340.1	1816	9e-40	132/455(29.01)	156	PHI:1816|GzZC131|I1RRS3|5518|Gibberella_zeae_(related:_Fusarium_graminearum)|Unaffected_pathogenicity
EVM01G000370.1	2598	3e-06	23/57(40.35)	48.5	PHI:2598|Cas5|Q5AMH6|746128|Aspergillus_fumigatus|Mixed_outcome
EVM01G000430.1	1260	3e-19	71/252(28.17)	89.4	PHI:1260|FGSG_13944|I1RUC7|5518|Gibberella_zeae_(related:_Fusarium_graminearum)|Unaffected_pathogenicity
EVM01G000450.1	1260	9e-06	64/232(27.59)	47.8	PHI:1260|FGSG_13944|I1RUC7|5518|Gibberella_zeae_(related:_Fusarium_graminearum)|Unaffected_pathogenicity
EVM01G000550.1	3376	7e-06	48/181(26.52)	47	FgSte11|PHI:3376|V6RAJ2|5518|Fusarium_graminearum|reduced_virulence_
EVM01G000570.1	1917	3e-155	273/681(40.09)	466	PHI:1917|GzZC232|I1RSE9|5518|Gibberella_zeae_(related:_Fusarium_graminearum)|Reduced_virulence
EVM01G000640.1	2155	2e-09	64/241(26.56)	55.8	PHI:2155|MoPEX7|B8Q8Z5|148305|Magnaporthe_oryzae_(related:_Magnaporthe_grisea)|Loss_of_pathogenicity
EVM01G000660.1	2252	2e-23	110/408(26.96)	103	PHI:2252|Fhk1|D0ES97|5507|Fusarium_oxysporum|Reduced_virulence
EVM01G000750.1	3280	1e-27	65/166(39.16)	104	CoRAS1|PHI:3280|N4VQQ5|5465|Colletotrichum_orbiculare|
EVM01G000790.1	3084	3e-13	44/135(32.59)	65.5	A1S_2343|PHI:3084|A3M771|470|Acinetobacter_baumannii|reduced_virulence_
EVM01G000800.1	2091	2e-31	75/189(39.68)	118	PHI:2091|MgATG5|EF486491|148305|Magnaporthe_oryzae_(related:_Magnaporthe_grisea)|Loss_of_pathogenicity
EVM01G000850.1	2542	3e-163	258/492(52.44)	481	PHI:2542|ERG12|Q4WP25|746128|Aspergillus_fumigatus|Mixed_outcome
EVM01G000860.1	2020	4e-07	80/326(24.54)	50.1	PHI:2020|Tup1|XP_759427|5270|Ustilago_maydis|Mixed_outcome
EVM01G000870.1	1260	5e-23	65/159(40.88)	104	PHI:1260|FGSG_13944|I1RUC7|5518|Gibberella_zeae_(related:_Fusarium_graminearum)|Unaffected_pathogenicity
EVM01G000910.1	1489	2e-15	38/89(42.70)	75.9	PHI:1489|GzHMG021|I1RSJ5|5518|Gibberella_zeae_(related:_Fusarium_graminearum)|Unaffected_pathogenicity
EVM01G000970.1	1458	0	440/713(61.71)	825	PHI:1458|GzAra006|Q4I7F9|5518|Gibberella_zeae_(related:_Fusarium_graminearum)|Unaffected_pathogenicity
EVM01G000980.1	3126	4e-50	108/362(29.83)	174	argD|PHI:3126|D4I307|552|Erwinia_amylovora|mixed_outcome_
EVM01G000990.1	3630	5e-63	157/446(35.20)	227	Rv2467|PHI:3630|L7N655|1773|Mycobacterium_tuberculosis|increased_virulence_
EVM01G001000.1	280	3e-07	82/355(23.10)	50.4	PHI:280|CCN1|AAG36938|5207|Cryptococcus_neoformans|Reduced_virulence
EVM01G001010.1	3126	1e-68	154/445(34.61)	224	argD|PHI:3126|D4I307|552|Erwinia_amylovora|mixed_outcome_
EVM01G001050.1	3257	4e-17	106/377(28.12)	80.5	MoIlv1|PHI:3257|G4MU34|318829|Magnaporthe_oryzae|reduced_virulence_
EVM01G001070.1	2513	0	573/695(82.45)	1172	PHI:2513|GFA1|E9R5E2|746128|Aspergillus_fumigatus|Mixed_outcome
EVM01G001150.1	2841	6e-15	64/244(26.23)	71.2	PHI:2841|CnSEC14-2|F6K8L6|5207|Cryptococcus_neoformans|Unaffected_pathogenicity
EVM01G001170.1	404	1e-17	66/259(25.48)	82	PHI:404|PTH11|AAD30436|318829|Magnaporthe_oryzae|Reduced_virulence
EVM01G001210.1	2240	6e-11	104/476(21.85)	61.6	PHI:2240|Srt1|Q4PBY9|5270|Ustilago_maydis|reduced_virulence
EVM01G001240.1	441	2e-11	55/213(25.82)	62.4	PHI:441|BTP1|CAE55153|40559|Botrytis_cinerea|Reduced_virulence
EVM01G001250.1	2976	0	335/730(45.89)	688	PHI:2976|CgOPT1|C6ZRH8|29905|Colletotrichum_gloeosporioides_f._sp._aeschynomenes|Reduced_virulence
EVM01G001270.1	2898	2e-31	93/302(30.79)	122	PHI:2896|BEC1005|CCU82697|62688|Blumeria_graminis_f._sp._hordei|Effector_(plant_avirulence_determinant)
EVM01G001280.1	441	1e-06	56/242(23.14)	47	PHI:441|BTP1|CAE55153|40559|Botrytis_cinerea|Reduced_virulence
EVM01G001300.1	3457	3e-37	142/511(27.79)	144	PHO84|PHI:3457|J9VMW8|5207|Cryptococcus_neoformans|mixed_outcome_
EVM01G001330.1	404	6e-23	66/281(23.49)	98.6	PHI:404|PTH11|AAD30436|318829|Magnaporthe_oryzae|Reduced_virulence
EVM01G001350.1	315	2e-10	41/139(29.50)	59.3	PHI:315|PacC|AAM95700|5507|Fusarium_oxysporum|Increased_virulence_(Hypervirulence)
EVM01G001430.1	881	5e-101	161/350(46.00)	303	PHI:881|MGG_04556|EDJ96020|318829|Magnaporthe_oryzae|Reduced_virulence
EVM01G001440.1	404	4e-13	74/344(21.51)	68.6	PHI:404|PTH11|AAD30436|318829|Magnaporthe_oryzae|Reduced_virulence
EVM01G001450.1	2207	4e-09	22/33(66.67)	55.1	PHI:2207|endo-1,4-beta-xylanase_[GH10_family]|MGG_02245|148305|Magnaporthe_oryzae_(related:_Magnaporthe_grisea)|Reduced_virulence
EVM01G001550.1	73	1e-08	71/288(24.65)	53.9	PHI:73|SAP3|AAA34372|5476|Candida_albicans|Reduced_virulence
EVM01G001580.1	2899	5e-09	42/138(30.43)	52.4	PHI:2901|BEC1040|CCU82707|62688|Blumeria_graminis_f._sp._hordei|Effector_(plant_avirulence_determinant)
EVM01G001610.1	441	3e-30	97/349(27.79)	118	PHI:441|BTP1|CAE55153|40559|Botrytis_cinerea|Reduced_virulence
EVM01G001690.1	2020	1e-16	88/352(25.00)	83.2	PHI:2020|Tup1|XP_759427|5270|Ustilago_maydis|Mixed_outcome
EVM01G001730.1	2117	2e-54	116/267(43.45)	190	PHI:2117|SPM1|P58371|148305|Magnaporthe_oryzae_(related:_Magnaporthe_grisea)|Reduced_virulence
EVM01G001820.1	2895	2e-08	43/126(34.13)	53.5	PHI:2895|F-avi4330|B9JV05|373|Agrobacterium_vitis|Loss_of_pathogenicity
EVM01G001850.1	441	2e-09	81/359(22.56)	56.2	PHI:441|BTP1|CAE55153|40559|Botrytis_cinerea|Reduced_virulence
EVM01G001860.1	256	2e-19	71/253(28.06)	82.8	PHI:256|GAS1|AAK52794|318829|Magnaporthe_oryzae|Reduced_virulence
EVM01G001870.1	1260	4e-20	82/254(32.28)	93.6	PHI:1260|FGSG_13944|I1RUC7|5518|Gibberella_zeae_(related:_Fusarium_graminearum)|Unaffected_pathogenicity
EVM01G001890.1	1390	3e-06	37/141(26.24)	48.9	PHI:1390|GzC2H053|I1RU53|5518|Gibberella_zeae_(related:_Fusarium_graminearum)|Unaffected_pathogenicity
EVM01G001900.1	455	1e-11	80/298(26.85)	64.3	PHI:455|CAP59|AAC13946|5207|Cryptococcus_neoformans|Loss_of_pathogenicity
EVM01G002050.1	2020	3e-46	115/334(34.43)	176	PHI:2020|Tup1|XP_759427|5270|Ustilago_maydis|Mixed_outcome
EVM01G002080.1	256	2e-34	87/259(33.59)	127	PHI:256|GAS1|AAK52794|318829|Magnaporthe_oryzae|Reduced_virulence
EVM01G002090.1	527	3e-09	111/279(39.78)	58.5	PHI:527|ALS3|AAO72959|5476|Candida_albicans|Reduced_virulence
EVM01G002170.1	2802	3e-12	53/215(24.65)	63.5	PHI:2802|3hnr|B2ZRQ4|93612|Setosphaeria_turcica|Unaffected_pathogenicity
EVM01G002250.1	323	2e-06	32/84(38.10)	47.4	PHI:323|VFGLU1|AAO63562|93591|Verticillium_fungicola|Reduced_virulence
EVM01G002260.1	1880	9e-149	279/648(43.06)	447	PHI:1880|GzZC195|I1RJB0|5518|Gibberella_zeae_(related:_Fusarium_graminearum)|Unaffected_pathogenicity
EVM01G002270.1	2240	5e-42	124/467(26.55)	156	PHI:2240|Srt1|Q4PBY9|5270|Ustilago_maydis|reduced_virulence
EVM01G002290.1	3146	5e-54	145/525(27.62)	192	GGT|PHI:3146|O25743|210|Helicobacter_pylori|unaffected_pathogenicity_
EVM01G002340.1	3257	3e-16	68/241(28.22)	76.6	MoIlv1|PHI:3257|G4MU34|318829|Magnaporthe_oryzae|reduced_virulence_
EVM01G002400.1	256	3e-26	62/180(34.44)	101	PHI:256|GAS1|AAK52794|318829|Magnaporthe_oryzae|Reduced_virulence
EVM01G002460.1	1260	5e-24	74/200(37.00)	105	PHI:1260|FGSG_13944|I1RUC7|5518|Gibberella_zeae_(related:_Fusarium_graminearum)|Unaffected_pathogenicity
EVM01G002540.1	1552	0	694/1072(64.74)	1364	PHI:1552|GzMyb016|I1S0N5|5518|Gibberella_zeae_(related:_Fusarium_graminearum)|Unaffected_pathogenicity
EVM01G002560.1	862	0	601/958(62.73)	1165	PHI:862|ClaSSD1|BAE66713|5462|Colletotrichum_lagenarium|Loss_of_pathogenicity
EVM01G002600.1	2247	2e-33	93/294(31.63)	124	PHI:2247|Sch1|EAT82552|13684|Phaeosphaeria_nodorum_(related:_Stagonospora_nodorum)|Unaffected_pathogenicity
EVM01G002640.1	1414	2e-14	39/81(48.15)	72.4	PHI:1414|GzC2H081|I1RZL0|5518|Gibberella_zeae_(related:_Fusarium_graminearum)|Unaffected_pathogenicity
EVM01G002680.1	1248	2e-132	207/422(49.05)	387	PHI:1248|FGSG_03146|I1RRU2|5518|Gibberella_zeae_(related:_Fusarium_graminearum)|Unaffected_pathogenicity
EVM01G002690.1	2453	0	547/1370(39.93)	869	PHI:2453|Snt2|D9J222|61369|Fusarium_oxysporum_f.sp._melonis|Reduced_virulence
EVM01G002730.1	2247	1e-05	30/95(31.58)	43.9	PHI:2247|Sch1|EAT82552|13684|Phaeosphaeria_nodorum_(related:_Stagonospora_nodorum)|Unaffected_pathogenicity
EVM01G002760.1	256	3e-24	53/153(34.64)	100	PHI:256|GAS1|AAK52794|318829|Magnaporthe_oryzae|Reduced_virulence
EVM01G002770.1	441	1e-13	61/227(26.87)	69.7	PHI:441|BTP1|CAE55153|40559|Botrytis_cinerea|Reduced_virulence
EVM01G002850.1	2601	1e-143	200/322(62.11)	410	PHI:2601|Asc1|P83774|746128|Aspergillus_fumigatus|Mixed_outcome
EVM01G002910.1	2318	0	322/415(77.59)	636	PHI:2318|AaSLT2|D3J127|5599|Alternaria_alternata|Reduced_virulence
EVM01G002960.1	1555	2e-32	113/462(24.46)	128	PHI:1555|GzMyb019|I1RDG6|5518|Gibberella_zeae_(related:_Fusarium_graminearum)|Unaffected_pathogenicity
EVM01G002980.1	26	1e-109	187/469(39.87)	342	PHI:26|CaMDR1|CAA37820|5476|Candida_albicans|Reduced_virulence
EVM01G003030.1	3278	1e-25	66/199(33.17)	112	CoIra1|PHI:3278|N4V0R3|5465|Colletotrichum_orbiculare|reduced_virulence_
EVM01G003100.1	2528	0	458/713(64.24)	884	PHI:2528|SLY1|Q4WYU7|746128|Aspergillus_fumigatus|Lethal
EVM01G003150.1	3098	3e-100	180/369(48.78)	305	URA4|PHI:3098|J9VJS8|5207|Cryptococcus_neoformans|reduced_virulence_
EVM01G003190.1	479	2e-78	132/286(46.15)	241	PHI:479|MEP1|AAQ07436|199306|Coccidioides_posadasii|Reduced_virulence
EVM01G003270.1	373	0	541/1332(40.62)	887	PHI:373|PLD1|EAK93902|5476|Candida_albicans|Reduced_virulence
EVM01G003290.1	1047	2e-28	83/310(26.77)	111	PHI:1047|CTB6|ABK64183|29003|Cercospora_nicotianae|Reduced_virulence
EVM01G003300.1	1668	2e-71	135/383(35.25)	237	PHI:1668|GzCCHC008|I1S0C1|5518|Gibberella_zeae_(related:_Fusarium_graminearum)|Unaffected_pathogenicity
EVM01G003310.1	188	0	409/897(45.60)	696	PHI:188|SNF1|AAD43341|5017|Cochliobolus_carbonum|Reduced_virulence
EVM01G003430.1	569	2e-14	34/55(61.82)	70.5	PHI:569|XYL3|AAC06239|5507|Fusarium_oxysporum|Unaffected_pathogenicity
EVM01G003500.1	3386	8e-30	80/285(28.07)	114	FVEG_12528|PHI:3386|W7NCN7|117187|Fusarium_verticillioides|unaffected_pathogenicity_
EVM01G003510.1	2835	8e-47	89/213(41.78)	158	PHI:2835|RED2|C3JXE8|5016|Cochliobolus_heterostrophus|Reduced_virulence
EVM01G003530.1	3387	0	476/1237(38.48)	838	FVEG_12523|PHI:3387|W7MT31|117187|Fusarium_verticillioides|unaffected_pathogenicity_
EVM01G003540.1	3390	1e-14	48/155(30.97)	68.2	FVEG_12520|PHI:3390|W7MT28|117187|Fusarium_verticillioides|unaffected_pathogenicity_
EVM01G003610.1	455	1e-26	88/270(32.59)	108	PHI:455|CAP59|AAC13946|5207|Cryptococcus_neoformans|Loss_of_pathogenicity
EVM01G003830.1	1961	5e-24	103/406(25.37)	105	PHI:1961|GzZC276|I1RD74|5518|Gibberella_zeae_(related:_Fusarium_graminearum)|Unaffected_pathogenicity
EVM01G003860.1	125	2e-51	132/381(34.65)	181	PHI:125|SAP4|AAA17877|5476|Candida_albicans|Reduced_virulence
EVM01G003890.1	441	2e-29	92/339(27.14)	115	PHI:441|BTP1|CAE55153|40559|Botrytis_cinerea|Reduced_virulence
EVM01G003910.1	714	9e-07	35/105(33.33)	48.1	PHI:714|PKS4_(related:_ZEA1)|ABB90283|5518|Fusarium_graminearum|Unaffected_pathogenicity
EVM01G003980.1	1302	9e-35	119/314(37.90)	129	PHI:1302|GzbHLH003|I1RC37|5518|Gibberella_zeae_(related:_Fusarium_graminearum)|Unaffected_pathogenicity
EVM01G003990.1	2514	2e-06	41/141(29.08)	48.5	PHI:2514|PFS2|Q4X1Y0|746128|Aspergillus_fumigatus|Lethal
EVM01G004000.1	1988	6e-108	211/621(33.98)	340	PHI:1988|GzZC303|I1RAP1|5518|Gibberella_zeae_(related:_Fusarium_graminearum)|Unaffected_pathogenicity
EVM01G004010.1	1987	3e-172	264/604(43.71)	526	PHI:1987|GzZC302|I1RAP2|5518|Gibberella_zeae_(related:_Fusarium_graminearum)|Reduced_virulence
EVM01G004060.1	2552	0	337/751(44.87)	561	PHI:2552|NOP4|Q4WNM3|746128|Aspergillus_fumigatus|Mixed_outcome
EVM01G004090.1	538	1e-17	133/515(25.83)	83.2	PHI:538|FRT1|AAU87358|40559|Botrytis_cinerea|Unaffected_pathogenicity
EVM01G004150.1	4559	1e-132	268/678(39.53)	419	T6SS2|PHI:4559|Q6TKU1|562|Escherichia_coli|effector_(plant_avirulence_determinant)
EVM01G004170.1	3384	2e-143	328/1090(30.09)	458	FVEG_12530|PHI:3384|W7N2C1|117187|Fusarium_verticillioides|unaffected_pathogenicity_
EVM01G004210.1	339	2e-07	25/92(27.17)	46.6	PHI:339|CLPT1|CAC41973|290576|Colletotrichum_lindemuthianum|Reduced_virulence
EVM01G004230.1	2837	1e-09	46/172(26.74)	54.7	PHI:2837|OXI1|D2SZX7|5016|Cochliobolus_heterostrophus|Reduced_virulence
EVM01G004280.1	1269	1e-38	123/432(28.47)	144	PHI:1269|FGSG_02838|I1RFK9|5518|Gibberella_zeae_(related:_Fusarium_graminearum)|Unaffected_pathogenicity
EVM01G004290.1	383	9e-21	72/233(30.90)	85.5	PHI:383|SOD5|EAL00626|5476|Candida_albicans|Loss_of_pathogenicity
EVM01G004340.1	2821	5e-100	203/510(39.80)	353	PHI:2821|SNF2|Q5ALP9|5476|Candida_albicans|Reduced_virulence
EVM01G004430.1	812	9e-48	112/341(32.84)	167	PHI:812|MGG_10702|EDJ94108|318829|Magnaporthe_oryzae|Reduced_virulence
EVM01G004440.1	1752	6e-172	319/841(37.93)	521	PHI:1752|GzZC067|I1RZR8|5518|Gibberella_zeae_(related:_Fusarium_graminearum)|Unaffected_pathogenicity
EVM01G004510.1	33	2e-85	151/379(39.84)	273	PHI:33|PHR1|AAA68196|5476|Candida_albicans|Reduced_virulence
EVM01G004530.1	126	4e-07	54/193(27.98)	49.7	PHI:126|SAP5|CAA82923|5476|Candida_albicans|Reduced_virulence
EVM01G004590.1	438	2e-06	83/320(25.94)	47.4	PHI:438|BcBOT1_(related:_CND5)|AAQ16576|40559|Botrytis_cinerea|Reduced_virulence
EVM01G004630.1	2920	2e-38	143/514(27.82)	147	PHI:2920|FET3-1|E3QRA4|31870|Colletotrichum_graminicola|Reduced_virulence
EVM01G004680.1	2239	2e-132	189/288(65.62)	395	PHI:2239|Spe-Sdh|Q4P245|5270|Ustilago_maydis|reduced_virulence
EVM01G004770.1	397	9e-87	185/576(32.12)	285	PHI:397|LAC2|AAV64894|5207|Cryptococcus_neoformans|Unaffected_pathogenicity
EVM01G004800.1	538	4e-67	160/549(29.14)	230	PHI:538|FRT1|AAU87358|40559|Botrytis_cinerea|Unaffected_pathogenicity
EVM01G004830.1	84	1e-167	218/355(61.41)	474	PHI:84|MAGC|AAB65427|318829|Magnaporthe_oryzae|Unaffected_pathogenicity
EVM01G004840.1	479	3e-41	98/289(33.91)	144	PHI:479|MEP1|AAQ07436|199306|Coccidioides_posadasii|Reduced_virulence
EVM01G004860.1	1506	3e-17	104/365(28.49)	82	PHI:1506|GzHOME001|I1RC01|5518|Gibberella_zeae_(related:_Fusarium_graminearum)|Unaffected_pathogenicity
EVM01G004880.1	2227	1e-21	122/484(25.21)	95.9	PHI:2227|pao|D4III8|5270|Ustilago_maydis|Mixed_outcome
EVM01G004970.1	1260	2e-33	88/238(36.97)	135	PHI:1260|FGSG_13944|I1RUC7|5518|Gibberella_zeae_(related:_Fusarium_graminearum)|Unaffected_pathogenicity
EVM01G005040.1	538	1e-46	136/477(28.51)	172	PHI:538|FRT1|AAU87358|40559|Botrytis_cinerea|Unaffected_pathogenicity
EVM01G005110.1	1554	5e-22	64/173(36.99)	98.2	PHI:1554|GzMyb018|I1RC64|5518|Gibberella_zeae_(related:_Fusarium_graminearum)|Unaffected_pathogenicity
EVM01G005170.1	2205	9e-10	73/273(26.74)	57	PHI:2205|JmjC_domain-containing_protein_5_[GH10_family]|MGG_01543|148305|Magnaporthe_oryzae_(related:_Magnaporthe_grisea)|Reduced_virulence
EVM01G005200.1	3271	3e-07	22/70(31.43)	47.8	ARSEF_2860|PHI:3271|J4UI12|176275|Beauveria_bassiana|mixed_outcome_
EVM01G005220.1	3060	2e-16	42/161(26.09)	82	Molrg1|PHI:3060|G4MZD0|318829|Magnaporthe_oryzae|mixed_outcome_
EVM01G005240.1	2042	7e-52	115/310(37.10)	195	PHI:2042|ABC3|Q3Y5V5|148305|Magnaporthe_oryzae_(related:_Magnaporthe_grisea)|Loss_of_pathogenicity
EVM01G005270.1	3381	2e-77	174/458(37.99)	259	FVEG_12533|PHI:3381|W7N2B4|117187|Fusarium_verticillioides|unaffected_pathogenicity_
EVM01G005360.1	3381	4e-78	171/461(37.09)	259	FVEG_12533|PHI:3381|W7N2B4|117187|Fusarium_verticillioides|unaffected_pathogenicity_
EVM01G005390.1	1650	6e-18	79/225(35.11)	86.7	PHI:1650|GzWing022|I1S006|5518|Gibberella_zeae_(related:_Fusarium_graminearum)|Lethal
EVM01G005410.1	651	0	488/727(67.13)	1028	PHI:651|TRE1|ABG25559|332648|Botrytis_cinerea|Unaffected_pathogenicity
EVM01G005420.1	2371	2e-147	249/477(52.20)	433	PHI:2371|bcpkaR|C0H5W5|40559|Botrytis_cinerea|Reduced_virulence
EVM01G005520.1	591	6e-30	74/210(35.24)	123	PHI:591|ORP1|AAK51698|318829|Magnaporthe_oryzae|Loss_of_pathogenicity
EVM01G005560.1	3331	7e-35	88/225(39.11)	123	snf7|PHI:3331|J9VU41|5207|Cryptococcus_neoformans|loss_of_pathogenicity_
EVM01G005580.1	2844	1e-27	79/266(29.70)	106	PHI:2844|BRM2|O93802|5599|Alternaria_alternata|Unaffected_pathogenicity
EVM01G005600.1	1601	0	619/1331(46.51)	1198	PHI:1601|GzOB042|Q4HYQ4|5518|Gibberella_zeae_(related:_Fusarium_graminearum)|Unaffected_pathogenicity
EVM01G005610.1	2124	4e-131	201/360(55.83)	385	PHI:2124|MGSTE7p|C5MK57|54734|Mycosphaerella_graminicola_(related:_Zymoseptoria_triticii)|Loss_of_pathogenicity
EVM01G005640.1	748	1e-44	188/718(26.18)	170	PHI:748|um00446|Not_available|5270|Ustilago_maydis|Unaffected_pathogenicity
EVM01G005660.1	441	6e-23	91/386(23.58)	97.8	PHI:441|BTP1|CAE55153|40559|Botrytis_cinerea|Reduced_virulence
EVM01G005690.1	2020	2e-12	66/313(21.09)	65.5	PHI:2020|Tup1|XP_759427|5270|Ustilago_maydis|Mixed_outcome
EVM01G005700.1	3023	1e-07	32/100(32.00)	50.8	opy2|PHI:3023|Q5A753|5476|Candida_albicans|reduced_virulence_
EVM01G005710.1	565	0	615/927(66.34)	1216	PHI:565|chsG|CAA63928|5085|Aspergillus_fumigatus|Reduced_virulence
EVM01G005720.1	3808	3e-81	207/454(45.59)	265	Atf1|PHI:3808|I1S0C0|5518|Fusarium_graminearum_(related:_Gibberella_zeae)|effector_(plant_avirulence_determinant)
EVM01G005760.1	1268	2e-84	153/391(39.13)	273	PHI:1268|FGSG_07816|I1RN43|5518|Gibberella_zeae_(related:_Fusarium_graminearum)|Unaffected_pathogenicity
EVM01G005790.1	261	0	401/531(75.52)	865	PHI:261|ICL1|AAM89498|5022|Leptosphaeria_maculans|Reduced_virulence
EVM01G005810.1	1071	6e-26	106/448(23.66)	111	PHI:1071|Gas1|CAF05793|5270|Ustilago_maydis|Loss_of_pathogenicity
EVM01G005840.1	262	4e-57	97/221(43.89)	182	PHI:262|MAD2|EAK94586|5476|Candida_albicans|Reduced_virulence
EVM01G005860.1	2310	5e-16	64/244(26.23)	77	PHI:2310|VGB|I2DB61|27337|Verticillium_dahliae|Reduced_virulence
EVM01G005920.1	1533	2e-42	79/155(50.97)	139	PHI:1533|GzLam002|I1S0F5|5518|Gibberella_zeae_(related:_Fusarium_graminearum)|Reduced_virulence
EVM01G005940.1	2544	9e-18	77/348(22.13)	86.3	PHI:2544|PAB1|Q4WK03|746128|Aspergillus_fumigatus|Mixed_outcome
EVM01G005970.1	3045	0	550/920(59.78)	1082	CHSA|PHI:3045|Q4WIH1|746128|Aspergillus_fumigatus|mixed_outcome_
EVM01G006040.1	423	3e-43	95/302(31.46)	158	PHI:423|VAD1|AAV41010|5207|Cryptococcus_neoformans|Reduced_virulence
EVM01G006060.1	1135	2e-78	170/484(35.12)	253	PHI:1135|LmIFRD|C6KED4|5022|Leptosphaeria_maculans|Loss_of_pathogenicity
EVM01G006070.1	2549	4e-45	139/495(28.08)	169	PHI:2549|MAK5|Q4WMS3|746128|Aspergillus_fumigatus|Mixed_outcome
EVM01G006080.1	803	3e-06	68/300(22.67)	48.1	PHI:803|MGG_04629|EDJ95969|318829|Magnaporthe_oryzae|Reduced_virulence
EVM01G006120.1	213	9e-65	97/146(66.44)	204	PHI:213|CPA1|AAF69795|5207|Cryptococcus_neoformans|Reduced_virulence
EVM01G006140.1	1440	2e-124	228/383(59.53)	383	PHI:1440|GzNot002|I1SA65|5518|Gibberella_zeae_(related:_Fusarium_graminearum)|Reduced_virulence
EVM01G006150.1	823	4e-79	149/436(34.17)	270	PHI:823|beta-tubulin|CAA56936|38038|Rhynchosporium_secalis|Chemistry_target
EVM01G006200.1	2414	0	314/353(88.95)	666	PHI:2414|AaGa1|D2X3B5|5599|Alternaria_alternata|Unaffected_pathogenicity
EVM01G006270.1	2388	6e-36	102/315(32.38)	138	PHI:2388|Chi2|0|5530|Metarhizium_anisopliae|Mixed_outcome
EVM01G006290.1	3062	5e-94	271/769(35.24)	310	MoRga2|PHI:3062|G4N7K5|318829|Magnaporthe_oryzae|mixed_outcome_
EVM01G006340.1	2356	2e-54	90/172(52.33)	171	PHI:2356|MoHYR1|G4N178|148305|Magnaporthe_oryzae_(related:_Magnaporthe_grisea)|Reduced_virulence
EVM01G006420.1	2392	1e-13	27/42(64.29)	70.1	PHI:2392|Gat2|Q5ALK1|5476|Candida_albicans|Reduced_virulence
EVM01G006430.1	1602	0	265/439(60.36)	530	PHI:1602|GzOB043|I1RZY1|5518|Gibberella_zeae_(related:_Fusarium_graminearum)|Unaffected_pathogenicity
EVM01G006450.1	1296	3e-101	233/684(34.06)	326	PHI:1296|GzAPSES004|I1S0Z2|5518|Gibberella_zeae_(related:_Fusarium_graminearum)|Reduced_virulence
EVM01G006520.1	339	7e-08	26/92(28.26)	47.8	PHI:339|CLPT1|CAC41973|290576|Colletotrichum_lindemuthianum|Reduced_virulence
EVM01G006530.1	1175	0	269/423(63.59)	529	PHI:1175|(Sc_Srb10)|I1RKR8|5518|Gibberella_zeae_(related:_Fusarium_graminearum)|Reduced_virulence
EVM01G006540.1	2968	3e-31	116/428(27.10)	122	PHI:2968|Hxs1|J9VQA5|5207|Cryptococcus_neoformans|Reduced_virulence
EVM01G006560.1	1660	5e-31	127/474(26.79)	130	PHI:1660|GzCCCH004|I1S4C9|5518|Gibberella_zeae_(related:_Fusarium_graminearum)|Unaffected_pathogenicity
EVM01G006590.1	465	4e-50	115/365(31.51)	191	PHI:465|KIN2|AAB63337|5270|Ustilago_maydis|Reduced_virulence
EVM01G006670.1	2477	1e-26	60/126(47.62)	104	PHI:2477|CYP1|B8QZV4|5116|Cryphonectria_parasitica|Reduced_virulence
EVM01G006690.1	981	2e-08	29/80(36.25)	55.1	PHI:981|hopI1|AAL84247|59511|Pseudomonas_syringae|Effector_(plant_avirulence_determinant)
EVM01G006710.1	2334	0	609/927(65.70)	1251	PHI:2334|BcNma|E2GL14|40559|Botrytis_cinerea|Reduced_virulence
EVM01G006790.1	273	3e-118	191/333(57.36)	345	PHI:273|SPT3|AAD33888|5476|Candida_albicans|Loss_of_pathogenicity
EVM01G006800.1	1411	3e-45	101/246(41.06)	151	PHI:1411|GzC2H078|I1RZ11|5518|Gibberella_zeae_(related:_Fusarium_graminearum)|Lethal
EVM01G006880.1	849	2e-16	61/201(30.35)	82.4	PHI:849|GyrA|BAC98438|337|Burkholderia_glumae|Chemistry_target
EVM01G006900.1	1485	4e-39	96/309(31.07)	154	PHI:1485|GzHMG017|I1RMP0|5518|Gibberella_zeae_(related:_Fusarium_graminearum)|Unaffected_pathogenicity
EVM01G006940.1	2835	4e-34	79/198(39.90)	126	PHI:2835|RED2|C3JXE8|5016|Cochliobolus_heterostrophus|Reduced_virulence
EVM01G006960.1	316	5e-14	68/282(24.11)	70.1	PHI:316|PiGPB1|AAP55639|4787|Phytophthora_infestans|Reduced_virulence
EVM01G006970.1	1260	1e-07	31/94(32.98)	52.8	PHI:1260|FGSG_13944|I1RUC7|5518|Gibberella_zeae_(related:_Fusarium_graminearum)|Unaffected_pathogenicity
EVM01G007020.1	27	5e-27	57/163(34.97)	100	PHI:27|CAP20|AAA77678|5457|Colletotrichum_gloeosporioides|Loss_of_pathogenicity
EVM01G007090.1	1238	0	384/781(49.17)	658	PHI:1238|FGSG_06970|I1S1V3|5518|Gibberella_zeae_(related:_Fusarium_graminearum)|Lethal
EVM01G007190.1	1575	2e-32	77/187(41.18)	120	PHI:1575|GzOB015|I1RIQ3|5518|Gibberella_zeae_(related:_Fusarium_graminearum)|Unaffected_pathogenicity
EVM01G007280.1	1161	1e-07	87/409(21.27)	51.6	PHI:1161|MgMfs1|A4ZGP3|54734|Mycosphaerella_graminicola_(related:_Zymoseptoria_triticii)|Chemistry_target
EVM01G007350.1	2357	4e-130	224/530(42.26)	390	PHI:2357|CYP52X1|E2EAF6|475271|Beauveria_bassiana|Reduced_virulence
EVM01G007360.1	1262	1e-07	42/178(23.60)	52.4	PHI:1262|FGSG_04416|I1RQS1|5518|Gibberella_zeae_(related:_Fusarium_graminearum)|Unaffected_pathogenicity
EVM01G007480.1	1616	1e-72	139/295(47.12)	259	PHI:1616|GzssDB001|I1RE55|5518|Gibberella_zeae_(related:_Fusarium_graminearum)|Unaffected_pathogenicity
EVM01G007510.1	2401	6e-11	26/69(37.68)	59.3	PHI:2401|CaRING1|G0T3B3|456327|Xanthomonas_campestris_pv_vesicatoria|Mixed_outcome
EVM01G007520.1	2521	4e-70	165/505(32.67)	244	PHI:2521|GUS1|Q4WEM7|746128|Aspergillus_fumigatus|Lethal
EVM01G007580.1	1293	0	341/791(43.11)	568	PHI:1293|GzAPSES001|I1RK32|5518|Gibberella_zeae_(related:_Fusarium_graminearum)|Reduced_virulence
EVM01G007590.1	1884	4e-09	30/96(31.25)	52	PHI:1884|GzZC199|I1RJ58|5518|Gibberella_zeae_(related:_Fusarium_graminearum)|Unaffected_pathogenicity
EVM01G007650.1	3415	3e-07	29/97(29.90)	49.3	Fre2|PHI:3415|T2BNJ5|5207|Cryptococcus_neoformans|mixed_outcome_
EVM01G007710.1	1202	2e-08	29/87(33.33)	53.1	PHI:1202|(Sc_Cla4)|I1RS48|5518|Gibberella_zeae_(related:_Fusarium_graminearum)|Reduced_virulence
EVM01G007740.1	423	3e-38	107/378(28.31)	147	PHI:423|VAD1|AAV41010|5207|Cryptococcus_neoformans|Reduced_virulence
EVM01G007860.1	1542	2e-165	276/595(46.39)	494	PHI:1542|GzMyb006|I1RE51|5518|Gibberella_zeae_(related:_Fusarium_graminearum)|Unaffected_pathogenicity
EVM01G007930.1	506	7e-82	130/273(47.62)	248	PHI:506|URA3|AAA34824|4932|Saccharomyces_cerevisiae|Reduced_virulence
EVM01G008000.1	517	6e-07	63/133(47.37)	50.8	PHI:517|CaEAP1|EAK95520|5476|Candida_albicans|Reduced_virulence
EVM01G008110.1	441	7e-18	61/228(26.75)	82	PHI:441|BTP1|CAE55153|40559|Botrytis_cinerea|Reduced_virulence
EVM01G008180.1	323	2e-06	56/231(24.24)	47.4	PHI:323|VFGLU1|AAO63562|93591|Verticillium_fungicola|Reduced_virulence
EVM01G008190.1	1552	2e-76	140/298(46.98)	269	PHI:1552|GzMyb016|I1S0N5|5518|Gibberella_zeae_(related:_Fusarium_graminearum)|Unaffected_pathogenicity
EVM01G008210.1	2911	0	429/609(70.44)	897	PHI:2911|Ss-pth2|A7F6V9|5180|Sclerotinia_sclerotiorum|Reduced_virulence
EVM01G008320.1	3213	0	273/355(76.90)	532	MoCDIP1|PHI:3213|G4N8Y3|318829|Magnaporthe_oryzae|mixed_outcome_
EVM01G008350.1	1570	0	534/874(61.10)	1049	PHI:1570|GzOB010|I1RE46|5518|Gibberella_zeae_(related:_Fusarium_graminearum)|Unaffected_pathogenicity
EVM01G008360.1	3037	0	300/536(55.97)	609	FgERG5A|PHI:3037|I1RE80|5518|Fusarium_graminearum|reduced_virulence_
EVM01G008380.1	2490	2e-07	61/243(25.10)	51.2	PHI:2490|MCA|E9B636|5665|Leishmania_mexicana|Mixed_outcome
EVM01G008400.1	2147	7e-37	81/261(31.03)	135	PHI:2147|Erl1|G5EH97|148305|Magnaporthe_oryzae_(related:_Magnaporthe_grisea)|Reduced_virulence
EVM01G008410.1	2147	8e-42	86/244(35.25)	150	PHI:2147|Erl1|G5EH97|148305|Magnaporthe_oryzae_(related:_Magnaporthe_grisea)|Reduced_virulence
EVM01G008420.1	210	2e-103	210/549(38.25)	325	PHI:210|CAP1|AAD42978|5476|Candida_albicans|Loss_of_pathogenicity
EVM01G008490.1	1524	7e-32	104/328(31.71)	128	PHI:1524|GzHOMEL033|I1RZF2|5518|Gibberella_zeae_(related:_Fusarium_graminearum)|Unaffected_pathogenicity
EVM01G008530.1	504	7e-28	100/357(28.01)	110	PHI:504|LEU2|CAA42366|4932|Saccharomyces_cerevisiae|Reduced_virulence
EVM01G008600.1	2365	0	322/348(92.53)	680	PHI:2365|Hog1|Q4W6D3|5016|Cochliobolus_heterostrophus|Reduced_virulence
EVM01G008630.1	2544	3e-09	27/84(32.14)	52.4	PHI:2544|PAB1|Q4WK03|746128|Aspergillus_fumigatus|Mixed_outcome
EVM01G008640.1	2248	1e-16	57/195(29.23)	77	PHI:2248|Als1|Q1L2E2|13684|Phaeosphaeria_nodorum_(related:_Stagonospora_nodorum)|Mixed_outcome
EVM01G008650.1	211	4e-11	76/295(25.76)	64.3	PHI:211|CaTUP1|AAB63195|5476|Candida_albicans|Reduced_virulence
EVM01G008660.1	354	0	290/356(81.46)	619	PHI:354|GPAB|CAC81805|5085|Aspergillus_fumigatus|Reduced_virulence
EVM01G008670.1	2062	0	642/872(73.62)	1340	PHI:2062|Gph1|XP_363893|148305|Magnaporthe_oryzae_(related:_Magnaporthe_grisea)|Mixed_outcome
EVM01G008680.1	2094	0	325/609(53.37)	674	PHI:2094|Yvc1|MGG_09828|148305|Magnaporthe_oryzae_(related:_Magnaporthe_grisea)|Mixed_outcome
EVM01G008740.1	3061	1e-77	125/159(78.62)	276	MoRga1|PHI:3061|G4NF65|318829|Magnaporthe_oryzae|mixed_outcome_
EVM01G008750.1	541	1e-20	75/259(28.96)	92.8	PHI:541|LIP1|AAU87359|332648|Botrytis_cinerea|Unaffected_pathogenicity
EVM01G008760.1	441	3e-09	55/230(23.91)	55.5	PHI:441|BTP1|CAE55153|40559|Botrytis_cinerea|Reduced_virulence
EVM01G008770.1	2020	1e-07	71/359(19.78)	53.5	PHI:2020|Tup1|XP_759427|5270|Ustilago_maydis|Mixed_outcome
EVM01G008780.1	1582	5e-172	232/298(77.85)	481	PHI:1582|GzOB022|I1RQ81|5518|Gibberella_zeae_(related:_Fusarium_graminearum)|Unaffected_pathogenicity
EVM01G008790.1	2819	1e-52	80/176(45.45)	166	PHI:2819|CaEss1|G1UA02|5476|Candida_albicans|Reduced_virulence
EVM01G008840.1	2117	5e-44	112/324(34.57)	160	PHI:2117|SPM1|P58371|148305|Magnaporthe_oryzae_(related:_Magnaporthe_grisea)|Reduced_virulence
EVM01G008850.1	496	4e-77	198/662(29.91)	276	PHI:496|PPOC|EAL92371|5085|Aspergillus_fumigatus|Increased_virulence_(Hypervirulence)
EVM01G008880.1	1683	1e-176	287/618(46.44)	553	PHI:1683|GzRad001|I1RK33|5518|Gibberella_zeae_(related:_Fusarium_graminearum)|Lethal
EVM01G008950.1	2176	4e-36	116/336(34.52)	133	PHI:2176|ASD4|MGG_06050|148305|Magnaporthe_oryzae_(related:_Magnaporthe_grisea)|Loss_of_pathogenicity
EVM01G008970.1	2821	3e-19	76/228(33.33)	91.7	PHI:2821|SNF2|Q5ALP9|5476|Candida_albicans|Reduced_virulence
EVM01G009070.1	1420	2e-07	91/406(22.41)	52.8	PHI:1420|GzC2H088|I1S172|5518|Gibberella_zeae_(related:_Fusarium_graminearum)|Unaffected_pathogenicity
EVM01G009090.1	2393	2e-116	190/486(39.09)	353	PHI:2393|Related_to_O-methylsterigmatocystin_oxidoreductase|I1R980|5518|Gibberella_zeae_(related:_Fusarium_graminearum)|Increased_virulence_(Hypervirulence)
EVM01G009180.1	1414	1e-13	34/65(52.31)	68.6	PHI:1414|GzC2H081|I1RZL0|5518|Gibberella_zeae_(related:_Fusarium_graminearum)|Unaffected_pathogenicity
EVM01G009200.1	1566	1e-10	74/290(25.52)	61.2	PHI:1566|GzOB006|I1RC95|5518|Gibberella_zeae_(related:_Fusarium_graminearum)|Lethal
EVM01G009240.1	3048	0	1200/1879(63.86)	2388	CSMA|PHI:3048|Q4X0H6|746128|Aspergillus_fumigatus|mixed_outcome_
EVM01G009250.1	3049	0	985/1802(54.66)	1844	CSMB|PHI:3049|Q4X0H7|746128|Aspergillus_fumigatus|mixed_outcome_
EVM01G009290.1	541	2e-24	93/258(36.05)	105	PHI:541|LIP1|AAU87359|332648|Botrytis_cinerea|Unaffected_pathogenicity
EVM01G009320.1	2032	3e-29	99/301(32.89)	120	PHI:2032|VTL1|G4NGA7|148305|Magnaporthe_oryzae_(related:_Magnaporthe_grisea)|Unaffected_pathogenicity
EVM01G009370.1	1793	2e-13	76/325(23.38)	70.9	PHI:1793|GzZC108|I1RWT7|5518|Gibberella_zeae_(related:_Fusarium_graminearum)|Reduced_virulence
EVM01G009480.1	2020	7e-46	101/263(38.40)	172	PHI:2020|Tup1|XP_759427|5270|Ustilago_maydis|Mixed_outcome
EVM01G009510.1	2502	1e-107	159/269(59.11)	336	PHI:2502|FgTep1p|I1RM09|5518|Gibberella_zeae_(related:_Fusarium_graminearum)|Reduced_virulence
EVM01G009520.1	256	4e-19	42/116(36.21)	82.4	PHI:256|GAS1|AAK52794|318829|Magnaporthe_oryzae|Reduced_virulence
EVM01G009600.1	438	3e-69	150/477(31.45)	241	PHI:438|BcBOT1_(related:_CND5)|AAQ16576|40559|Botrytis_cinerea|Reduced_virulence
EVM01G009720.1	105	2e-09	116/457(25.38)	58.5	PHI:105|PLB1|AAC61890|5476|Candida_albicans|Reduced_virulence
EVM01G009770.1	115	9e-59	124/376(32.98)	199	PHI:115|PGX1|AAC26146|5017|Cochliobolus_carbonum|Unaffected_pathogenicity
EVM01G009840.1	211	2e-34	91/286(31.82)	137	PHI:211|CaTUP1|AAB63195|5476|Candida_albicans|Reduced_virulence
EVM01G009860.1	184	6e-25	73/192(38.02)	100	PHI:184|RBT4|AAG09789|5476|Candida_albicans|Reduced_virulence
EVM01G009930.1	2425	1e-09	34/95(35.79)	55.5	PHI:2425|PKS2|Q6RKG2|5016|Cochliobolus_heterostrophus|Reduced_virulence
EVM01G009940.1	2661	2e-96	161/251(64.14)	310	PHI:2661|MedA|Q4X0J5|746128|Aspergillus_fumigatus|Reduced_virulence
EVM01G009960.1	598	3e-99	162/359(45.13)	301	PHI:598|THIOL|ABB55459|5022|Leptosphaeria_maculans|Reduced_virulence
EVM01G010060.1	697	1e-19	93/344(27.03)	88.2	PHI:697|ugt51E1|AAM81358|5022|Leptosphaeria_maculans|Unaffected_pathogenicity
EVM01G010070.1	2067	4e-07	48/174(27.59)	51.6	PHI:2067|ABC4|MGG_00937|148305|Magnaporthe_oryzae_(related:_Magnaporthe_grisea)|Loss_of_pathogenicity
EVM01G010080.1	1260	3e-06	37/126(29.37)	49.3	PHI:1260|FGSG_13944|I1RUC7|5518|Gibberella_zeae_(related:_Fusarium_graminearum)|Unaffected_pathogenicity
EVM01G010090.1	441	7e-15	91/355(25.63)	72.8	PHI:441|BTP1|CAE55153|40559|Botrytis_cinerea|Reduced_virulence
EVM01G010130.1	2058	1e-34	98/371(26.42)	139	PHI:2058|LHS1|MGG_06648.5|148305|Magnaporthe_oryzae_(related:_Magnaporthe_grisea)|Reduced_virulence
EVM01G010140.1	2959	3e-89	158/315(50.16)	271	PHI:2959|mdh|C5BF98|67780|Edwardsiella_ictaluri|Reduced_virulence
EVM01G010190.1	2301	0	274/539(50.83)	572	PHI:2301|CHS7|B5M4A8|148305|Magnaporthe_oryzae_(related:_Magnaporthe_grisea)|Reduced_virulence
EVM01G010220.1	2539	0	281/442(63.57)	577	PHI:2539|CDS1|Q4WJ71|746128|Aspergillus_fumigatus|Mixed_outcome
EVM01G010260.1	256	4e-17	37/111(33.33)	77.4	PHI:256|GAS1|AAK52794|318829|Magnaporthe_oryzae|Reduced_virulence
EVM01G010340.1	2336	0	520/874(59.50)	1084	PHI:2336|NIA1|O00101|13684|Stagonospora_nodorum_(related:_Phaeosphaeria_nodorum)|Unaffected_pathogenicity
EVM01G010390.1	2008	1e-15	61/183(33.33)	78.6	PHI:2008|HST1|EDJ98541|148305|Magnaporthe_oryzae_(related:_Magnaporthe_grisea)|Unaffected_pathogenicity
EVM01G010450.1	3216	2e-27	79/224(35.27)	105	MoCDIP4|PHI:3216|G4MVX4|318829|Magnaporthe_oryzae|mixed_outcome_
EVM01G010670.1	1036	3e-08	49/180(27.22)	51.6	PHI:1036|Rac|CAO82105|5111|Claviceps_purpurea|Loss_of_pathogenicity
EVM01G010720.1	1789	4e-32	112/425(26.35)	130	PHI:1789|GzZC104|I1RVU7|5518|Gibberella_zeae_(related:_Fusarium_graminearum)|Unaffected_pathogenicity
EVM01G010780.1	2543	9e-07	93/413(22.52)	48.1	PHI:2543|GCD6|Q4WLS1|746128|Aspergillus_fumigatus|Mixed_outcome
EVM01G010820.1	544	2e-44	125/427(29.27)	164	PHI:544|BCMFS1|AAF64435|332648|Botrytis_cinerea|Unaffected_pathogenicity
EVM01G010850.1	663	3e-26	104/337(30.86)	114	PHI:663|spvB|AAL23530|90371|Salmonella_enterica|Reduced_virulence
EVM01G010860.1	2103	4e-79	163/313(52.08)	270	PHI:2103|Vacuolar_calcium_ion_transporter|MGG_08710|148305|Magnaporthe_oryzae_(related:_Magnaporthe_grisea)|Unaffected_pathogenicity
EVM01G010940.1	256	5e-15	43/142(30.28)	71.2	PHI:256|GAS1|AAK52794|318829|Magnaporthe_oryzae|Reduced_virulence
EVM01G011050.1	1260	2e-09	52/178(29.21)	59.3	PHI:1260|FGSG_13944|I1RUC7|5518|Gibberella_zeae_(related:_Fusarium_graminearum)|Unaffected_pathogenicity
EVM01G011140.1	1676	3e-22	61/189(32.28)	95.9	PHI:1676|GzDHHC004|Q4I2M7|5518|Gibberella_zeae_(related:_Fusarium_graminearum)|Unaffected_pathogenicity
EVM01G011190.1	1379	6e-112	209/508(41.14)	344	PHI:1379|GzC2H042|I1RQS8|5518|Gibberella_zeae_(related:_Fusarium_graminearum)|Reduced_virulence
EVM01G011220.1	2357	7e-26	123/506(24.31)	108	PHI:2357|CYP52X1|E2EAF6|475271|Beauveria_bassiana|Reduced_virulence
EVM01G011230.1	503	1e-120	205/435(47.13)	365	PHI:503|COX15|AAB64668|4932|Saccharomyces_cerevisiae|Reduced_virulence
EVM01G011240.1	441	4e-34	87/309(28.16)	130	PHI:441|BTP1|CAE55153|40559|Botrytis_cinerea|Reduced_virulence
EVM01G011380.1	2079	1e-29	59/139(42.45)	108	PHI:2079|Moatg12|MGG_00598|148305|Magnaporthe_oryzae_(related:_Magnaporthe_grisea)|Loss_of_pathogenicity
EVM01G011400.1	3364	6e-06	32/116(27.59)	44.3	MMAR_1663|PHI:3364|B2HHI1|1781|Mycobacterium_marinum|reduced_virulence_
EVM01G011420.1	2117	9e-73	162/435(37.24)	238	PHI:2117|SPM1|P58371|148305|Magnaporthe_oryzae_(related:_Magnaporthe_grisea)|Reduced_virulence
EVM01G011430.1	921	2e-97	156/388(40.21)	301	PHI:921|um03614||5270|Ustilago_maydis|Unaffected_pathogenicity
EVM01G011460.1	2219	1e-11	30/68(44.12)	65.9	PHI:2219|don1|XP_758565|5270|Ustilago_maydis|Reduced_virulence
EVM01G011490.1	404	6e-09	46/193(23.83)	55.1	PHI:404|PTH11|AAD30436|318829|Magnaporthe_oryzae|Reduced_virulence
EVM01G011500.1	1565	1e-78	164/525(31.24)	261	PHI:1565|GzOB005|I1RBF6|5518|Gibberella_zeae_(related:_Fusarium_graminearum)|Unaffected_pathogenicity
EVM01G011520.1	2837	2e-15	58/159(36.48)	71.2	PHI:2837|OXI1|D2SZX7|5016|Cochliobolus_heterostrophus|Reduced_virulence
EVM01G011590.1	2257	3e-97	155/329(47.11)	293	PHI:2257|Pbl1|Q0UHM8|13684|Phaeosphaeria_nodorum_(related:_Stagonospora_nodorum)|Unaffected_pathogenicity
EVM01G011600.1	2058	2e-29	112/443(25.28)	122	PHI:2058|LHS1|MGG_06648.5|148305|Magnaporthe_oryzae_(related:_Magnaporthe_grisea)|Reduced_virulence
EVM01G011700.1	552	1e-79	197/590(33.39)	265	PHI:552|BcLCC2|AAK77953|40559|Botrytis_cinerea|Unaffected_pathogenicity
EVM01G011720.1	2526	1e-107	155/242(64.05)	315	PHI:2526|LUC7|Q4WMR3|746128|Aspergillus_fumigatus|Lethal
EVM01G011820.1	3216	6e-08	20/32(62.50)	48.1	MoCDIP4|PHI:3216|G4MVX4|318829|Magnaporthe_oryzae|mixed_outcome_
EVM01G011870.1	1178	8e-162	223/307(72.64)	462	PHI:1178|(Sc_Cdc28)|I1RW16|5518|Gibberella_zeae_(related:_Fusarium_graminearum)|Reduced_virulence
EVM01G011900.1	3037	4e-10	68/256(26.56)	59.3	FgERG5A|PHI:3037|I1RE80|5518|Fusarium_graminearum|reduced_virulence_
EVM01G011950.1	3381	2e-88	166/402(41.29)	299	FVEG_12533|PHI:3381|W7N2B4|117187|Fusarium_verticillioides|unaffected_pathogenicity_
EVM01G012020.1	179	1e-62	111/225(49.33)	199	PHI:179|PELA|AAA33338|140110|Nectria_haematococca_(related:_Fusarium_solani)|Reduced_virulence
EVM01G012060.1	569	9e-13	30/58(51.72)	65.5	PHI:569|XYL3|AAC06239|5507|Fusarium_oxysporum|Unaffected_pathogenicity
EVM01G012070.1	441	3e-09	69/288(23.96)	55.8	PHI:441|BTP1|CAE55153|40559|Botrytis_cinerea|Reduced_virulence
EVM01G012090.1	441	1e-11	80/378(21.16)	63.5	PHI:441|BTP1|CAE55153|40559|Botrytis_cinerea|Reduced_virulence
EVM01G012100.1	3214	2e-08	23/62(37.10)	48.9	MoCDIP2|PHI:3214|G4MML4|318829|Magnaporthe_oryzae|mixed_outcome_
EVM01G012150.1	441	2e-08	54/239(22.59)	52.8	PHI:441|BTP1|CAE55153|40559|Botrytis_cinerea|Reduced_virulence
EVM01G012170.1	922	6e-56	178/626(28.43)	201	PHI:922|um03615||5270|Ustilago_maydis|Unaffected_pathogenicity
EVM01G012180.1	3216	1e-09	23/32(71.88)	52.4	MoCDIP4|PHI:3216|G4MVX4|318829|Magnaporthe_oryzae|mixed_outcome_
EVM01G012210.1	901	1e-79	152/439(34.62)	260	PHI:901|um01886||5270|Ustilago_maydis|Unaffected_pathogenicity
EVM01G012220.1	2104	9e-67	143/423(33.81)	226	PHI:2104|Vacuolar_calcium_ion_transporter|MGG_04159|148305|Magnaporthe_oryzae_(related:_Magnaporthe_grisea)|Unaffected_pathogenicity
EVM01G012260.1	2835	1e-08	41/165(24.85)	52.4	PHI:2835|RED2|C3JXE8|5016|Cochliobolus_heterostrophus|Reduced_virulence
EVM01G012270.1	881	3e-09	59/229(25.76)	54.7	PHI:881|MGG_04556|EDJ96020|318829|Magnaporthe_oryzae|Reduced_virulence
EVM01G012300.1	3301	1e-14	51/183(27.87)	68.9	patN|PHI:3301|A0A075TRB3|27334|Penicillium_expansum|unaffected_pathogenicity_
EVM01G012390.1	1260	7e-22	90/317(28.39)	96.7	PHI:1260|FGSG_13944|I1RUC7|5518|Gibberella_zeae_(related:_Fusarium_graminearum)|Unaffected_pathogenicity
EVM02G000040.1	1674	2e-104	205/521(39.35)	325	PHI:1674|GzDHHC002|Q4IA62|5518|Gibberella_zeae_(related:_Fusarium_graminearum)|Unaffected_pathogenicity
EVM02G000110.1	1430	4e-06	26/93(27.96)	45.1	PHI:1430|GzC2H098|I1S7L4|5518|Gibberella_zeae_(related:_Fusarium_graminearum)|Unaffected_pathogenicity
EVM02G000140.1	893	8e-22	76/267(28.46)	97.8	PHI:893|MGG_02986|EDK01543|318829|Magnaporthe_oryzae|Reduced_virulence
EVM02G000160.1	569	8e-09	22/40(55.00)	54.3	PHI:569|XYL3|AAC06239|5507|Fusarium_oxysporum|Unaffected_pathogenicity
EVM02G000190.1	1071	1e-15	58/255(22.75)	78.6	PHI:1071|Gas1|CAF05793|5270|Ustilago_maydis|Loss_of_pathogenicity
EVM02G000200.1	2240	2e-34	122/457(26.70)	134	PHI:2240|Srt1|Q4PBY9|5270|Ustilago_maydis|reduced_virulence
EVM02G000210.1	3387	4e-168	306/774(39.53)	536	FVEG_12523|PHI:3387|W7MT31|117187|Fusarium_verticillioides|unaffected_pathogenicity_
EVM02G000220.1	714	2e-102	280/921(30.40)	358	PHI:714|PKS4_(related:_ZEA1)|ABB90283|5518|Fusarium_graminearum|Unaffected_pathogenicity
EVM02G000240.1	419	2e-70	129/314(41.08)	224	PHI:419|CSH1|AAP93915|5476|Candida_albicans|Reduced_virulence
EVM02G000250.1	4194	4e-76	157/529(29.68)	250	AKT7|PHI:4194|V5XZS6|5599|Alternaria_alternata|increased_virulence_(Hypervirulence)
EVM02G000280.1	2269	2e-49	96/241(39.83)	163	PHI:2269|Mdh1|0|13684|Phaeosphaeria_nodorum_(related:_Stagonospora_nodorum)|Unaffected_pathogenicity
EVM02G000290.1	2839	9e-31	100/332(30.12)	118	PHI:2839|RED1|Q8NJQ2|5016|Cochliobolus_heterostrophus|Reduced_virulence
EVM02G000300.1	2960	9e-13	69/248(27.82)	67.4	PHI:2960|frdA|C5BDL7|67780|Edwardsiella_ictaluri|Reduced_virulence
EVM02G000320.1	144	4e-24	104/373(27.88)	105	PHI:144|CHT42|AAC05829|29875|Trichoderma_virens|Reduced_virulence
EVM02G000340.1	2968	3e-33	119/437(27.23)	130	PHI:2968|Hxs1|J9VQA5|5207|Cryptococcus_neoformans|Reduced_virulence
EVM02G000370.1	1454	2e-79	190/665(28.57)	266	PHI:1454|GzAra002|I1RCI0|5518|Gibberella_zeae_(related:_Fusarium_graminearum)|Unaffected_pathogenicity
EVM02G000410.1	1209	5e-18	57/180(31.67)	85.5	PHI:1209|FGSG_04770|I1RLH1|5518|Gibberella_zeae_(related:_Fusarium_graminearum)|Reduced_virulence
EVM02G000430.1	1028	5e-99	166/320(51.88)	297	PHI:1028|bcpme1|CAC29255|40559|Botrytis_cinerea|Reduced_virulence
EVM02G000440.1	2104	7e-150	272/535(50.84)	451	PHI:2104|Vacuolar_calcium_ion_transporter|MGG_04159|148305|Magnaporthe_oryzae_(related:_Magnaporthe_grisea)|Unaffected_pathogenicity
EVM02G000470.1	3629	9e-08	107/424(25.24)	50.8	Rv0392c|PHI:3629|P95200|1773|Mycobacterium_tuberculosis|unaffected_pathogenicity_
EVM02G000500.1	404	3e-09	82/326(25.15)	56.2	PHI:404|PTH11|AAD30436|318829|Magnaporthe_oryzae|Reduced_virulence
EVM02G000510.1	256	6e-36	93/260(35.77)	129	PHI:256|GAS1|AAK52794|318829|Magnaporthe_oryzae|Reduced_virulence
EVM02G000530.1	127	4e-47	121/373(32.44)	169	PHI:127|SAP6|CAA82924|5476|Candida_albicans|Reduced_virulence
EVM02G000580.1	2376	1e-12	89/371(23.99)	67	PHI:2376|DEP2|D2E9W7|29001|Alternaria_brassicicola|Mixed_outcome
EVM02G000590.1	2117	3e-69	157/423(37.12)	228	PHI:2117|SPM1|P58371|148305|Magnaporthe_oryzae_(related:_Magnaporthe_grisea)|Reduced_virulence
EVM02G000630.1	441	2e-30	93/339(27.43)	119	PHI:441|BTP1|CAE55153|40559|Botrytis_cinerea|Reduced_virulence
EVM02G000690.1	2266	5e-152	238/556(42.81)	454	PHI:2266|Ptr2|0|13684|Phaeosphaeria_nodorum_(related:_Stagonospora_nodorum)|Unaffected_pathogenicity
EVM02G000710.1	566	2e-88	176/454(38.77)	281	PHI:566|cel2|AAK19621|5017|Cochliobolus_carbonum|Unaffected_pathogenicity
EVM02G000770.1	55	3e-10	57/223(25.56)	59.3	PHI:55|PKS1|AAB08104|5016|Cochliobolus_heterostrophus|Reduced_virulence
EVM02G000780.1	2244	7e-89	150/362(41.44)	275	PHI:2244|37865|gi|46099354|5270|Ustilago_maydis|Unaffected_pathogenicity
EVM02G000790.1	2832	4e-84	130/276(47.10)	257	PHI:2832|AKT3-1|Q9P4U9|5599|Alternaria_alternata|Loss_of_pathogenicity
EVM02G000870.1	716	4e-20	110/464(23.71)	91.7	PHI:716|ZEB1|ABB90284|5518|Fusarium_graminearum|Unaffected_pathogenicity
EVM02G000900.1	1657	0	482/1477(32.63)	640	PHI:1657|GzCCCH001|I1RF25|5518|Gibberella_zeae_(related:_Fusarium_graminearum)|Unaffected_pathogenicity
EVM02G000920.1	569	3e-15	33/56(58.93)	75.1	PHI:569|XYL3|AAC06239|5507|Fusarium_oxysporum|Unaffected_pathogenicity
EVM02G000940.1	2100	0	847/1283(66.02)	1702	PHI:2100|Spf1|MGG_12005|148305|Magnaporthe_oryzae_(related:_Magnaporthe_grisea)|Mixed_outcome
EVM02G001100.1	2396	4e-29	70/244(28.69)	113	PHI:2396|GzSYN2|I1RZS5|5518|Gibberella_zeae_(related:_Fusarium_graminearum)|Reduced_virulence
EVM02G001120.1	2174	2e-30	80/263(30.42)	116	PHI:2174|NMR2|MGG_02860|148305|Magnaporthe_oryzae_(related:_Magnaporthe_grisea)|Reduced_virulence
EVM02G001190.1	2968	8e-35	110/490(22.45)	134	PHI:2968|Hxs1|J9VQA5|5207|Cryptococcus_neoformans|Reduced_virulence
EVM02G001200.1	3457	7e-07	50/219(22.83)	48.9	PHO84|PHI:3457|J9VMW8|5207|Cryptococcus_neoformans|mixed_outcome_
EVM02G001350.1	2594	5e-07	22/58(37.93)	51.2	PHI:2594|SET3|Q59ZX1|746128|Aspergillus_fumigatus|Mixed_outcome
EVM02G001380.1	2104	5e-60	140/420(33.33)	207	PHI:2104|Vacuolar_calcium_ion_transporter|MGG_04159|148305|Magnaporthe_oryzae_(related:_Magnaporthe_grisea)|Unaffected_pathogenicity
EVM02G001570.1	2034	4e-10	64/214(29.91)	57.8	PHI:2034|MFP1|G4MZY1|148305|Magnaporthe_oryzae_(related:_Magnaporthe_grisea)|Reduced_virulence
EVM02G001600.1	784	7e-30	79/254(31.10)	114	PHI:784|MGG_00056|EDK03390|318829|Magnaporthe_oryzae|Reduced_virulence
EVM02G001660.1	2256	1e-43	107/349(30.66)	154	PHI:2256|Xdh1|Q0UA24|13684|Phaeosphaeria_nodorum_(related:_Stagonospora_nodorum)|Unaffected_pathogenicity
EVM02G001670.1	4200	3e-41	150/567(26.46)	161	gacS|PHI:4200|W0WL00|287|Pseudomonas_aeruginosa|increased_virulence_(Hypervirulence)
EVM02G001680.1	3214	4e-09	34/83(40.96)	49.3	MoCDIP2|PHI:3214|G4MML4|318829|Magnaporthe_oryzae|mixed_outcome_
EVM02G001710.1	1581	1e-34	73/244(29.92)	128	PHI:1581|GzOB021|I1RPX8|5518|Gibberella_zeae_(related:_Fusarium_graminearum)|Unaffected_pathogenicity
EVM02G001730.1	1992	3e-40	75/157(47.77)	145	PHI:1992|GzZC307|I1R983|5518|Gibberella_zeae_(related:_Fusarium_graminearum)|Unaffected_pathogenicity
EVM02G001780.1	3383	7e-72	132/346(38.15)	231	FVEG_12531|PHI:3383|W7N2A8|117187|Fusarium_verticillioides|unaffected_pathogenicity_
EVM02G001820.1	3216	6e-40	93/223(41.70)	139	MoCDIP4|PHI:3216|G4MVX4|318829|Magnaporthe_oryzae|mixed_outcome_
EVM02G001840.1	1288	1e-88	155/268(57.84)	283	PHI:1288|FGSG_07812|I1RE83|5518|Gibberella_zeae_(related:_Fusarium_graminearum)|Unaffected_pathogenicity
EVM02G001860.1	1540	4e-55	96/161(59.63)	202	PHI:1540|GzMyb004|I1RCX3|5518|Gibberella_zeae_(related:_Fusarium_graminearum)|Unaffected_pathogenicity
EVM02G001870.1	2425	1e-06	38/116(32.76)	47.4	PHI:2425|PKS2|Q6RKG2|5016|Cochliobolus_heterostrophus|Reduced_virulence
EVM02G001900.1	167	2e-31	88/270(32.59)	125	PHI:167|CHIP3|AAF00024|5457|Colletotrichum_gloeosporioides|Unaffected_pathogenicity
EVM02G001940.1	2441	2e-148	227/436(52.06)	434	PHI:2441|MgAlg2|F9XJV5|1047171|Mycosphaerella_graminicola_(related:_Zymoseptoria_triticii)|Loss_of_pathogenicity
EVM02G001950.1	479	4e-80	132/289(45.67)	247	PHI:479|MEP1|AAQ07436|199306|Coccidioides_posadasii|Reduced_virulence
EVM02G001990.1	1482	5e-09	38/140(27.14)	57	PHI:1482|GzHMG014|I1RKH7|5518|Gibberella_zeae_(related:_Fusarium_graminearum)|Unaffected_pathogenicity
EVM02G002000.1	441	8e-29	104/344(30.23)	114	PHI:441|BTP1|CAE55153|40559|Botrytis_cinerea|Reduced_virulence
EVM02G002010.1	2353	2e-164	312/781(39.95)	495	PHI:2353|AMT1|XP_381310|5518|Gibberella_zeae_(related:_Fusarium_graminearum)|Reduced_virulence
EVM02G002050.1	3415	2e-21	121/562(21.53)	96.7	Fre2|PHI:3415|T2BNJ5|5207|Cryptococcus_neoformans|mixed_outcome_
EVM02G002130.1	216	0	329/434(75.81)	695	PHI:216|HDC1|AAK35180|5017|Cochliobolus_carbonum|Reduced_virulence
EVM02G002160.1	2844	5e-25	74/214(34.58)	102	PHI:2844|BRM2|O93802|5599|Alternaria_alternata|Unaffected_pathogenicity
EVM02G002200.1	1681	0	455/1086(41.90)	794	PHI:1681|GzNF001|I1REN7|5518|Gibberella_zeae_(related:_Fusarium_graminearum)|Unaffected_pathogenicity
EVM02G002290.1	817	8e-07	30/101(29.70)	48.9	PHI:817|MGG_12252|EDK03444|318829|Magnaporthe_oryzae|Reduced_virulence
EVM02G002310.1	1249	0	349/614(56.84)	639	PHI:1249|FGSG_00132|I1RB79|5518|Gibberella_zeae_(related:_Fusarium_graminearum)|Unaffected_pathogenicity
EVM02G002330.1	441	8e-08	63/283(22.26)	51.6	PHI:441|BTP1|CAE55153|40559|Botrytis_cinerea|Reduced_virulence
EVM02G002380.1	441	2e-13	82/371(22.10)	69.3	PHI:441|BTP1|CAE55153|40559|Botrytis_cinerea|Reduced_virulence
EVM02G002450.1	1957	2e-104	266/930(28.60)	346	PHI:1957|GzZC272|I1RLS0|5518|Gibberella_zeae_(related:_Fusarium_graminearum)|Unaffected_pathogenicity
EVM02G002490.1	1006	0	612/1156(52.94)	1110	PHI:1006|HMR1|Not_Available|5518|Fusarium_graminearum|Reduced_virulence
EVM02G002510.1	256	2e-25	54/141(38.30)	101	PHI:256|GAS1|AAK52794|318829|Magnaporthe_oryzae|Reduced_virulence
EVM02G002540.1	1531	5e-107	153/252(60.71)	313	PHI:1531|GzSsu72|Q4IPC8|5518|Gibberella_zeae_(related:_Fusarium_graminearum)|Unaffected_pathogenicity
EVM02G002580.1	3039	2e-102	324/1015(31.92)	342	MoSPA2|PHI:3039|U3MXJ8|318829|Magnaporthe_oryzae|mixed_outcome_
EVM02G002600.1	323	1e-24	111/409(27.14)	102	PHI:323|VFGLU1|AAO63562|93591|Verticillium_fungicola|Reduced_virulence
EVM02G002620.1	1443	2e-127	196/377(51.99)	386	PHI:1443|GzGATA001|I1RB11|5518|Gibberella_zeae_(related:_Fusarium_graminearum)|Unaffected_pathogenicity
EVM02G002660.1	2839	9e-113	181/353(51.27)	333	PHI:2839|RED1|Q8NJQ2|5016|Cochliobolus_heterostrophus|Reduced_virulence
EVM02G002690.1	1675	3e-12	59/193(30.57)	67	PHI:1675|GzDHHC003|Q4I8B6|5518|Gibberella_zeae_(related:_Fusarium_graminearum)|Unaffected_pathogenicity
EVM02G002730.1	1526	0	453/872(51.95)	864	PHI:1526|GzHOMEL036|I1S0J3|5518|Gibberella_zeae_(related:_Fusarium_graminearum)|Unaffected_pathogenicity
EVM02G002750.1	1843	2e-139	260/724(35.91)	445	PHI:1843|GzZC158|I1S4X3|5518|Gibberella_zeae_(related:_Fusarium_graminearum)|Unaffected_pathogenicity
EVM02G002790.1	1317	5e-11	32/92(34.78)	62.8	PHI:1317|GzBrom002|I1RQE9|5518|Gibberella_zeae_(related:_Fusarium_graminearum)|Reduced_virulence
EVM02G002800.1	2017	1e-10	51/170(30.00)	63.2	PHI:2017|COM1|MGG_01215|148305|Magnaporthe_oryzae_(related:_Magnaporthe_grisea)|Reduced_virulence
EVM02G002810.1	2194	5e-145	218/364(59.89)	417	PHI:2194|MoRgs3|XP_360603|148305|Magnaporthe_oryzae_(related:_Magnaporthe_grisea)|Reduced_virulence
EVM02G002830.1	213	1e-77	113/161(70.19)	249	PHI:213|CPA1|AAF69795|5207|Cryptococcus_neoformans|Reduced_virulence
EVM02G002860.1	1658	7e-100	138/208(66.35)	291	PHI:1658|GzCCCH002|I1RRW3|5518|Gibberella_zeae_(related:_Fusarium_graminearum)|Unaffected_pathogenicity
EVM02G002940.1	1301	1e-32	55/78(70.51)	118	PHI:1301|GzbHLH002|I1RB45|5518|Gibberella_zeae_(related:_Fusarium_graminearum)|Unaffected_pathogenicity
EVM02G002990.1	2117	8e-56	124/341(36.36)	194	PHI:2117|SPM1|P58371|148305|Magnaporthe_oryzae_(related:_Magnaporthe_grisea)|Reduced_virulence
EVM02G003010.1	1251	3e-158	248/568(43.66)	464	PHI:1251|FGSG_09150|I1RD19|5518|Gibberella_zeae_(related:_Fusarium_graminearum)|Unaffected_pathogenicity
EVM02G003070.1	1034	8e-156	268/619(43.30)	471	PHI:1034|Cpcat1|CAA04716|5111|Claviceps_purpurea|Unaffected_pathogenicity
EVM02G003120.1	194	0	523/839(62.34)	1065	PHI:194|URE1|AAC62257|5207|Cryptococcus_neoformans|Reduced_virulence
EVM02G003230.1	2336	4e-24	65/218(29.82)	101	PHI:2336|NIA1|O00101|13684|Stagonospora_nodorum_(related:_Phaeosphaeria_nodorum)|Unaffected_pathogenicity
EVM02G003300.1	2117	3e-55	126/325(38.77)	192	PHI:2117|SPM1|P58371|148305|Magnaporthe_oryzae_(related:_Magnaporthe_grisea)|Reduced_virulence
EVM02G003330.1	211	4e-07	29/98(29.59)	49.7	PHI:211|CaTUP1|AAB63195|5476|Candida_albicans|Reduced_virulence
EVM02G003370.1	244	0	655/1162(56.37)	1255	PHI:244|CLAP1|AAN62846|290576|Colletotrichum_lindemuthianum|Loss_of_pathogenicity
EVM02G003620.1	2616	1e-23	72/210(34.29)	99.8	PHI:2616|InlA|Q2L8G9|1639|Listeria_monocytogenes|Unaffected_pathogenicity
EVM02G003670.1	1260	1e-07	49/163(30.06)	52.4	PHI:1260|FGSG_13944|I1RUC7|5518|Gibberella_zeae_(related:_Fusarium_graminearum)|Unaffected_pathogenicity
EVM02G003800.1	231	5e-10	38/127(29.92)	60.1	PHI:231|RPK1|AAK31209|5462|Colletotrichum_lagenarium|Loss_of_pathogenicity
EVM02G003810.1	320	2e-06	28/101(27.72)	47.8	PHI:320|SSN6|AAL54912|5476|Candida_albicans|Reduced_virulence
EVM02G003830.1	837	7e-50	171/535(31.96)	188	PHI:837|os-1_/_bos1|AAL30826|40559|Botrytis_cinerea|Chemistry_target
EVM02G003840.1	2020	5e-12	47/165(28.48)	67	PHI:2020|Tup1|XP_759427|5270|Ustilago_maydis|Mixed_outcome
EVM02G003860.1	2545	3e-09	25/60(41.67)	51.6	PHI:2545|TIF35|Q4X1I3|746128|Aspergillus_fumigatus|Mixed_outcome
EVM02G003870.1	1544	7e-39	69/101(68.32)	135	PHI:1544|GzMyb008|I1RG68|5518|Gibberella_zeae_(related:_Fusarium_graminearum)|Unaffected_pathogenicity
EVM02G003900.1	1515	4e-23	50/97(51.55)	95.5	PHI:1515|GzHOMEL009|I1RG67|5518|Gibberella_zeae_(related:_Fusarium_graminearum)|Unaffected_pathogenicity
EVM02G003910.1	1630	5e-52	105/366(28.69)	176	PHI:1630|GzWing002|I1RB71|5518|Gibberella_zeae_(related:_Fusarium_graminearum)|Unaffected_pathogenicity
EVM02G003960.1	465	6e-56	125/297(42.09)	208	PHI:465|KIN2|AAB63337|5270|Ustilago_maydis|Reduced_virulence
EVM02G004000.1	1543	3e-59	83/122(68.03)	191	PHI:1543|GzMyb007|I1RFQ3|5518|Gibberella_zeae_(related:_Fusarium_graminearum)|Unaffected_pathogenicity
EVM02G004030.1	2474	0	353/530(66.60)	716	PHI:2474|imd1|E3P6S0|5207|Cryptococcus_neoformans|Reduced_virulence
EVM02G004060.1	3278	3e-10	52/269(19.33)	62.8	CoIra1|PHI:3278|N4V0R3|5465|Colletotrichum_orbiculare|reduced_virulence_
EVM02G004080.1	2098	0	599/1058(56.62)	1159	PHI:2098|Calcium-transporting_ATPase_3|MGG_05078|148305|Magnaporthe_oryzae_(related:_Magnaporthe_grisea)|Loss_of_pathogenicity
EVM02G004090.1	2117	1e-21	88/301(29.24)	95.5	PHI:2117|SPM1|P58371|148305|Magnaporthe_oryzae_(related:_Magnaporthe_grisea)|Reduced_virulence
EVM02G004110.1	3378	8e-47	89/203(43.84)	159	Plegl1|PHI:3378|G9JLA8|285811|Pyrenochaeta_lycopersici|unaffected_pathogenicity_
EVM02G004120.1	1369	1e-53	112/262(42.75)	184	PHI:1369|GzC2H031|I1RLS1|5518|Gibberella_zeae_(related:_Fusarium_graminearum)|Unaffected_pathogenicity
EVM02G004140.1	2639	0	347/543(63.90)	665	PHI:2639|Ilv3B|Q4WK65|746128|Aspergillus_fumigatus|Mixed_outcome
EVM02G004220.1	3387	6e-25	86/315(27.30)	104	FVEG_12523|PHI:3387|W7MT31|117187|Fusarium_verticillioides|unaffected_pathogenicity_
EVM02G004260.1	1643	2e-19	43/94(45.74)	89.4	PHI:1643|GzWing015|I1RS37|5518|Gibberella_zeae_(related:_Fusarium_graminearum)|Reduced_virulence
EVM02G004420.1	2968	5e-38	132/492(26.83)	144	PHI:2968|Hxs1|J9VQA5|5207|Cryptococcus_neoformans|Reduced_virulence
EVM02G004460.1	1581	3e-24	78/252(30.95)	103	PHI:1581|GzOB021|I1RPX8|5518|Gibberella_zeae_(related:_Fusarium_graminearum)|Unaffected_pathogenicity
EVM02G004540.1	323	1e-10	60/198(30.30)	60.8	PHI:323|VFGLU1|AAO63562|93591|Verticillium_fungicola|Reduced_virulence
EVM02G004570.1	2826	2e-09	62/265(23.40)	55.5	PHI:2826|Fgb1|Q6XPX0|59765|Fusarium_oxysporum_f._sp._Lycopersici|Mixed_outcome
EVM02G004660.1	1564	2e-30	50/79(63.29)	104	PHI:1564|GzOB004|Q4IPZ1|5518|Gibberella_zeae_(related:_Fusarium_graminearum)|Unaffected_pathogenicity
EVM02G004670.1	1565	3e-105	184/479(38.41)	330	PHI:1565|GzOB005|I1RBF6|5518|Gibberella_zeae_(related:_Fusarium_graminearum)|Unaffected_pathogenicity
EVM02G004700.1	346	1e-90	148/345(42.90)	292	PHI:346|CRU1|AAN10186|5270|Ustilago_maydis|Reduced_virulence
EVM02G004710.1	1046	3e-07	45/176(25.57)	50.4	PHI:1046|CTB5|ABK64182|29003|Cercospora_nicotianae|Reduced_virulence
EVM02G004740.1	2315	1e-113	158/289(54.67)	334	PHI:2315|ChLae1|G4XKY9|5016|Cochliobolus_heterostrophus|Mixed_outcome
EVM02G004770.1	1409	4e-14	72/293(24.57)	74.3	PHI:1409|GzC2H075|I1RYC3|5518|Gibberella_zeae_(related:_Fusarium_graminearum)|Unaffected_pathogenicity
EVM02G004830.1	339	1e-28	53/124(42.74)	109	PHI:339|CLPT1|CAC41973|290576|Colletotrichum_lindemuthianum|Reduced_virulence
EVM02G004860.1	1327	4e-31	114/415(27.47)	126	PHI:1327|GzbZIP009|I1RQS2|5518|Gibberella_zeae_(related:_Fusarium_graminearum)|Unaffected_pathogenicity
EVM02G004890.1	2256	5e-155	221/334(66.17)	467	PHI:2256|Xdh1|Q0UA24|13684|Phaeosphaeria_nodorum_(related:_Stagonospora_nodorum)|Unaffected_pathogenicity
EVM02G004910.1	2968	2e-29	125/493(25.35)	119	PHI:2968|Hxs1|J9VQA5|5207|Cryptococcus_neoformans|Reduced_virulence
EVM02G004960.1	748	0	316/667(47.38)	573	PHI:748|um00446|Not_available|5270|Ustilago_maydis|Unaffected_pathogenicity
EVM02G005020.1	1046	2e-37	129/470(27.45)	141	PHI:1046|CTB5|ABK64182|29003|Cercospora_nicotianae|Reduced_virulence
EVM02G005040.1	404	1e-13	42/166(25.30)	69.7	PHI:404|PTH11|AAD30436|318829|Magnaporthe_oryzae|Reduced_virulence
EVM02G005050.1	1956	5e-14	106/406(26.11)	72.8	PHI:1956|GzZC271|I1RLT2|5518|Gibberella_zeae_(related:_Fusarium_graminearum)|Unaffected_pathogenicity
EVM02G005060.1	1260	2e-27	73/190(38.42)	116	PHI:1260|FGSG_13944|I1RUC7|5518|Gibberella_zeae_(related:_Fusarium_graminearum)|Unaffected_pathogenicity
EVM02G005090.1	1683	7e-11	33/111(29.73)	63.2	PHI:1683|GzRad001|I1RK33|5518|Gibberella_zeae_(related:_Fusarium_graminearum)|Lethal
EVM02G005100.1	803	2e-177	415/1142(36.34)	572	PHI:803|MGG_04629|EDJ95969|318829|Magnaporthe_oryzae|Reduced_virulence
EVM02G005110.1	443	1e-25	102/411(24.82)	105	PHI:443|CBL1||5518|Fusarium_graminearum|Reduced_virulence
EVM02G005120.1	1568	5e-34	171/779(21.95)	138	PHI:1568|GzOB008|I1RCE1|5518|Gibberella_zeae_(related:_Fusarium_graminearum)|Unaffected_pathogenicity
EVM02G005200.1	277	6e-74	122/224(54.46)	224	PHI:277|BCP1|AAQ16572|40559|Botrytis_cinerea|Reduced_virulence
EVM02G005220.1	1474	1e-10	71/292(24.32)	62.4	PHI:1474|GzHMG006|I1RB89|5518|Gibberella_zeae_(related:_Fusarium_graminearum)|Unaffected_pathogenicity
EVM02G005230.1	2005	8e-157	229/430(53.26)	456	PHI:2005|HOS2|EDK04649|148305|Magnaporthe_oryzae_(related:_Magnaporthe_grisea)|Loss_of_pathogenicity
EVM02G005240.1	2866	5e-11	28/66(42.42)	60.8	PHI:2866|ORF19.3625|Q59Y24|5476|Candida_albicans|Reduced_virulence
EVM02G005270.1	2544	1e-13	51/188(27.13)	72.4	PHI:2544|PAB1|Q4WK03|746128|Aspergillus_fumigatus|Mixed_outcome
EVM02G005300.1	339	9e-20	49/162(30.25)	82	PHI:339|CLPT1|CAC41973|290576|Colletotrichum_lindemuthianum|Reduced_virulence
EVM02G005320.1	1680	2e-31	109/396(27.53)	131	PHI:1680|GzMIZ002|I1S004|5518|Gibberella_zeae_(related:_Fusarium_graminearum)|Unaffected_pathogenicity
EVM02G005350.1	1552	1e-21	87/330(26.36)	99.4	PHI:1552|GzMyb016|I1S0N5|5518|Gibberella_zeae_(related:_Fusarium_graminearum)|Unaffected_pathogenicity
EVM02G005360.1	3444	0	395/543(72.74)	833	BcNoxA|PHI:3444|B0BES1|40559|Botrytis_cinerea|reduced_virulence_
EVM02G005430.1	1414	4e-07	24/74(32.43)	48.9	PHI:1414|GzC2H081|I1RZL0|5518|Gibberella_zeae_(related:_Fusarium_graminearum)|Unaffected_pathogenicity
EVM02G005510.1	2544	4e-18	71/301(23.59)	84.7	PHI:2544|PAB1|Q4WK03|746128|Aspergillus_fumigatus|Mixed_outcome
EVM02G005560.1	3270	1e-144	212/281(75.44)	408	ARSEF_2860|PHI:3270|J5K8Q8|176275|Beauveria_bassiana|mixed_outcome_
EVM02G005590.1	2821	2e-71	139/330(42.12)	263	PHI:2821|SNF2|Q5ALP9|5476|Candida_albicans|Reduced_virulence
EVM02G005600.1	837	0	866/1312(66.01)	1682	PHI:837|os-1_/_bos1|AAL30826|40559|Botrytis_cinerea|Chemistry_target
EVM02G005660.1	2020	2e-30	89/311(28.62)	120	PHI:2020|Tup1|XP_759427|5270|Ustilago_maydis|Mixed_outcome
EVM02G005700.1	1868	6e-16	34/46(73.91)	77.4	PHI:1868|GzZC183|I1RKR4|5518|Gibberella_zeae_(related:_Fusarium_graminearum)|Unaffected_pathogenicity
EVM02G005710.1	249	2e-09	48/156(30.77)	54.7	PHI:249|CYP1|AAG13968|318829|Magnaporthe_oryzae|Reduced_virulence
EVM02G005790.1	55	2e-30	80/267(29.96)	122	PHI:55|PKS1|AAB08104|5016|Cochliobolus_heterostrophus|Reduced_virulence
EVM02G005800.1	3374	3e-179	423/1181(35.82)	559	FgSln1|PHI:3374|I1S028|5518|Fusarium_graminearum|reduced_virulence_
EVM02G005880.1	2747	2e-36	111/416(26.68)	138	PHI:2747|Cnt|A8YZD7|1280|Staphylococcus_aureus|Reduced_virulence
EVM02G005900.1	3216	2e-06	18/28(64.29)	47.8	MoCDIP4|PHI:3216|G4MVX4|318829|Magnaporthe_oryzae|mixed_outcome_
EVM02G005940.1	2544	0	463/733(63.17)	797	PHI:2544|PAB1|Q4WK03|746128|Aspergillus_fumigatus|Mixed_outcome
EVM02G005950.1	1566	9e-51	101/243(41.56)	180	PHI:1566|GzOB006|I1RC95|5518|Gibberella_zeae_(related:_Fusarium_graminearum)|Lethal
EVM02G006020.1	2601	5e-25	79/260(30.38)	102	PHI:2601|Asc1|P83774|746128|Aspergillus_fumigatus|Mixed_outcome
EVM02G006100.1	2020	2e-22	78/311(25.08)	100	PHI:2020|Tup1|XP_759427|5270|Ustilago_maydis|Mixed_outcome
EVM02G006110.1	2866	8e-09	31/79(39.24)	55.1	PHI:2866|ORF19.3625|Q59Y24|5476|Candida_albicans|Reduced_virulence
EVM02G006120.1	1543	5e-06	21/54(38.89)	45.4	PHI:1543|GzMyb007|I1RFQ3|5518|Gibberella_zeae_(related:_Fusarium_graminearum)|Unaffected_pathogenicity
EVM02G006170.1	2237	6e-46	84/134(62.69)	163	PHI:2237|Rbf1|Q4P9P1|5270|Ustilago_maydis|Loss_of_pathogenicity
EVM02G006260.1	598	6e-107	170/358(47.49)	321	PHI:598|THIOL|ABB55459|5022|Leptosphaeria_maculans|Reduced_virulence
EVM02G006330.1	283	3e-54	153/476(32.14)	200	PHI:283|CDC24|AAO25556|5476|Candida_albicans|Loss_of_pathogenicity
EVM02G006340.1	3370	0	401/861(46.57)	772	vph1|PHI:3370|C4YGV6|5476|Candida_albicans|reduced_virulence_
EVM02G006370.1	3112	2e-13	74/285(25.96)	67.4	galU|PHI:3112|Q8P8Q1|339|Xanthomonas_campestris|loss_of_pathogenicity_
EVM02G006460.1	2020	7e-07	39/153(25.49)	50.4	PHI:2020|Tup1|XP_759427|5270|Ustilago_maydis|Mixed_outcome
EVM02G006470.1	816	4e-69	174/468(37.18)	233	PHI:816|MGG_04582|EDJ95999|318829|Magnaporthe_oryzae|Reduced_virulence
EVM02G006510.1	1616	1e-28	102/382(26.70)	120	PHI:1616|GzssDB001|I1RE55|5518|Gibberella_zeae_(related:_Fusarium_graminearum)|Unaffected_pathogenicity
EVM02G006520.1	80	0	424/815(52.02)	741	PHI:80|TOP1|AAB39507|5476|Candida_albicans|Reduced_virulence
EVM02G006540.1	1648	5e-107	270/818(33.01)	378	PHI:1648|GzWing020|I1RWP1|5518|Gibberella_zeae_(related:_Fusarium_graminearum)|Reduced_virulence
EVM02G006570.1	1220	9e-82	149/320(46.56)	283	PHI:1220|FGSG_02488|I1RCF7|5518|Gibberella_zeae_(related:_Fusarium_graminearum)|Lethal
EVM02G006600.1	799	2e-31	119/431(27.61)	128	PHI:799|MGG_03530|EDJ94565|318829|Magnaporthe_oryzae|Reduced_virulence
EVM02G006620.1	3050	0	678/1115(60.81)	1376	CHSF|PHI:3050|Q4WC58|746128|Aspergillus_fumigatus|mixed_outcome_
EVM02G006630.1	1673	1e-62	154/476(32.35)	214	PHI:1673|GzDHHC001|Q4IMZ7|5518|Gibberella_zeae_(related:_Fusarium_graminearum)|Unaffected_pathogenicity
EVM02G006660.1	2654	3e-70	156/412(37.86)	250	PHI:2654|DUR1,2|Q59VF3|5476|Candida_albicans|Reduced_virulence
EVM02G006690.1	1692	0	289/502(57.57)	598	PHI:1692|GzZC007|I1RYR6|5518|Gibberella_zeae_(related:_Fusarium_graminearum)|Unaffected_pathogenicity
EVM02G006750.1	445	0	370/475(77.89)	745	PHI:445|NOS1||5518|Fusarium_graminearum|Reduced_virulence
EVM02G006780.1	2271	0	275/392(70.15)	560	PHI:2271|CpkA|Q00LS5|13684|Phaeosphaeria_nodorum_(related:_Stagonospora_nodorum)|Unaffected_pathogenicity
EVM02G006850.1	2401	1e-07	31/103(30.10)	48.9	PHI:2401|CaRING1|G0T3B3|456327|Xanthomonas_campestris_pv_vesicatoria|Mixed_outcome
EVM02G006860.1	213	1e-47	79/149(53.02)	153	PHI:213|CPA1|AAF69795|5207|Cryptococcus_neoformans|Reduced_virulence
EVM02G006910.1	2060	4e-11	129/584(22.09)	63.9	PHI:2060|MgLig4|B6ZH51|148305|Magnaporthe_oryzae_(related:_Magnaporthe_grisea)|Unaffected_pathogenicity
EVM02G006960.1	2074	2e-148	243/509(47.74)	437	PHI:2074|Moatg6|MGG_03694|148305|Magnaporthe_oryzae_(related:_Magnaporthe_grisea)|Loss_of_pathogenicity
EVM02G006990.1	1181	8e-86	144/312(46.15)	288	PHI:1181|(Sc_Kic1)|I1RNY7|5518|Gibberella_zeae_(related:_Fusarium_graminearum)|Reduced_virulence
EVM02G007000.1	1662	2e-90	167/401(41.65)	317	PHI:1662|GzCCHC002|I1REJ1|5518|Gibberella_zeae_(related:_Fusarium_graminearum)|Unaffected_pathogenicity
EVM02G007030.1	3356	8e-38	65/84(77.38)	145	Mads2|PHI:3356|W7M2E5|117187|Fusarium_verticillioides|mixed_outcome_
EVM02G007060.1	1579	0	397/827(48.00)	792	PHI:1579|GzOB019|I1RM25|5518|Gibberella_zeae_(related:_Fusarium_graminearum)|Unaffected_pathogenicity
EVM02G007110.1	4506	3e-47	149/570(26.14)	182	So_(soft)|PHI:4506|K9Y567|35717|Epichloe_festucae|effector_(plant_avirulence_determinant)
EVM02G007120.1	306	0	292/669(43.65)	565	PHI:306|KEX2|AAB80929|5476|Candida_albicans|Reduced_virulence
EVM02G007180.1	1218	0	297/339(87.61)	581	PHI:1218|FGSG_01559|I1RAY2|5518|Gibberella_zeae_(related:_Fusarium_graminearum)|Lethal
EVM02G007200.1	1503	2e-131	246/701(35.09)	422	PHI:1503|GzHMG035|I1S828|5518|Gibberella_zeae_(related:_Fusarium_graminearum)|Unaffected_pathogenicity
EVM02G007230.1	1685	3e-12	64/227(28.19)	65.5	PHI:1685|GzRad003|I1S5Z3|5518|Gibberella_zeae_(related:_Fusarium_graminearum)|Unaffected_pathogenicity
EVM02G007260.1	1458	5e-06	27/109(24.77)	47.8	PHI:1458|GzAra006|Q4I7F9|5518|Gibberella_zeae_(related:_Fusarium_graminearum)|Unaffected_pathogenicity
EVM02G007270.1	436	2e-07	37/124(29.84)	44.7	PHI:436|ESS1|AAN03477|5207|Cryptococcus_neoformans|Reduced_virulence
EVM02G007340.1	2821	3e-74	180/535(33.64)	270	PHI:2821|SNF2|Q5ALP9|5476|Candida_albicans|Reduced_virulence
EVM02G007380.1	2114	0	316/542(58.30)	573	PHI:2114|Calnexin|MGG_01607|148305|Magnaporthe_oryzae_(related:_Magnaporthe_grisea)|Loss_of_pathogenicity
EVM02G007390.1	115	7e-47	124/379(32.72)	167	PHI:115|PGX1|AAC26146|5017|Cochliobolus_carbonum|Unaffected_pathogenicity
EVM02G007410.1	2491	2e-08	52/157(33.12)	53.5	PHI:2491|FgPTC1|I1RJS9|5518|Gibberella_zeae_(related:_Fusarium_graminearum)|Reduced_virulence
EVM02G007420.1	1306	3e-07	33/113(29.20)	48.1	PHI:1306|GzbHLH007|I1RGF4|5518|Gibberella_zeae_(related:_Fusarium_graminearum)|Unaffected_pathogenicity
EVM02G007430.1	2568	2e-83	138/299(46.15)	253	PHI:2568|CAP2|Q5AMP9|5476|Candida_albicans|Reduced_virulence
EVM02G007460.1	1471	9e-11	25/47(53.19)	62.8	PHI:1471|GzHMG003|I1RAY3|5518|Gibberella_zeae_(related:_Fusarium_graminearum)|Unaffected_pathogenicity
EVM02G007600.1	2529	0	287/396(72.47)	589	PHI:2529|ERG10|Q4WCL5|746128|Aspergillus_fumigatus|Lethal
EVM02G007610.1	1943	0	360/876(41.10)	582	PHI:1943|GzZC258|I1RY79|5518|Gibberella_zeae_(related:_Fusarium_graminearum)|Unaffected_pathogenicity
EVM02G007640.1	2107	2e-120	205/417(49.16)	364	PHI:2107|Zinc-regulated_transporter_2|MGG_05905|148305|Magnaporthe_oryzae_(related:_Magnaporthe_grisea)|Mixed_outcome
EVM02G007710.1	1554	3e-132	258/682(37.83)	409	PHI:1554|GzMyb018|I1RC64|5518|Gibberella_zeae_(related:_Fusarium_graminearum)|Unaffected_pathogenicity
EVM02G007790.1	812	5e-08	43/176(24.43)	50.8	PHI:812|MGG_10702|EDJ94108|318829|Magnaporthe_oryzae|Reduced_virulence
EVM02G007820.1	2537	7e-166	231/367(62.94)	470	PHI:2537|TRR1|Q4WQJ0|746128|Aspergillus_fumigatus|Mixed_outcome
EVM02G007840.1	399	0	377/746(50.54)	739	PHI:399|PMT4|EAK95207|5476|Candida_albicans|Reduced_virulence
EVM02G007860.1	211	3e-23	69/239(28.87)	100	PHI:211|CaTUP1|AAB63195|5476|Candida_albicans|Reduced_virulence
EVM02G007900.1	1348	2e-96	263/831(31.65)	322	PHI:1348|GzC2H008|I1RC07|5518|Gibberella_zeae_(related:_Fusarium_graminearum)|Reduced_virulence
EVM02G007930.1	2841	2e-11	55/216(25.46)	61.6	PHI:2841|CnSEC14-2|F6K8L6|5207|Cryptococcus_neoformans|Unaffected_pathogenicity
EVM02G007950.1	2544	5e-18	49/184(26.63)	80.5	PHI:2544|PAB1|Q4WK03|746128|Aspergillus_fumigatus|Mixed_outcome
EVM02G007960.1	1920	1e-122	286/870(32.87)	393	PHI:1920|GzZC235|I1RCK0|5518|Gibberella_zeae_(related:_Fusarium_graminearum)|Unaffected_pathogenicity
EVM02G008030.1	144	4e-14	48/163(29.45)	68.9	PHI:144|CHT42|AAC05829|29875|Trichoderma_virens|Reduced_virulence
EVM02G008070.1	335	6e-36	70/128(54.69)	120	PHI:335|CGRA|AAG28884|5085|Aspergillus_fumigatus|Reduced_virulence
EVM02G008170.1	1567	1e-71	104/163(63.80)	230	PHI:1567|GzOB007|I1RCB7|5518|Gibberella_zeae_(related:_Fusarium_graminearum)|Unaffected_pathogenicity
EVM02G008210.1	2530	0	313/449(69.71)	650	PHI:2530|TUB1|Q4WKG5|746128|Aspergillus_fumigatus|Mixed_outcome
EVM02G008230.1	2960	2e-125	231/580(39.83)	384	PHI:2960|frdA|C5BDL7|67780|Edwardsiella_ictaluri|Reduced_virulence
EVM02G008240.1	1566	4e-104	148/313(47.28)	316	PHI:1566|GzOB006|I1RC95|5518|Gibberella_zeae_(related:_Fusarium_graminearum)|Lethal
EVM02G008270.1	2034	1e-11	36/101(35.64)	61.6	PHI:2034|MFP1|G4MZY1|148305|Magnaporthe_oryzae_(related:_Magnaporthe_grisea)|Reduced_virulence
EVM02G008340.1	443	3e-68	139/364(38.19)	223	PHI:443|CBL1||5518|Fusarium_graminearum|Reduced_virulence
EVM02G008400.1	2544	2e-07	25/65(38.46)	50.8	PHI:2544|PAB1|Q4WK03|746128|Aspergillus_fumigatus|Mixed_outcome
EVM02G008410.1	1424	6e-06	28/70(40.00)	41.2	PHI:1424|GzC2H092|I1S3J7|5518|Gibberella_zeae_(related:_Fusarium_graminearum)|Unaffected_pathogenicity
EVM02G008480.1	256	2e-22	45/110(40.91)	97.8	PHI:256|GAS1|AAK52794|318829|Magnaporthe_oryzae|Reduced_virulence
EVM02G008690.1	792	6e-73	144/396(36.36)	242	PHI:792|MGG_09250|EDJ97946|318829|Magnaporthe_oryzae|Reduced_virulence
EVM02G008850.1	1461	8e-46	103/192(53.65)	159	PHI:1461|GzCCAAT001|I1RA31|5518|Gibberella_zeae_(related:_Fusarium_graminearum)|Unaffected_pathogenicity
EVM02G008860.1	1212	0	886/1726(51.33)	1502	PHI:1212|FGSG_12149|I1RCJ5|5518|Gibberella_zeae_(related:_Fusarium_graminearum)|Reduced_virulence
EVM02G008890.1	2038	2e-10	79/335(23.58)	58.5	PHI:2038|Mir1|MGG_02370|148305|Magnaporthe_oryzae_(related:_Magnaporthe_grisea)|Unaffected_pathogenicity
EVM02G008900.1	184	8e-13	49/154(31.82)	63.9	PHI:184|RBT4|AAG09789|5476|Candida_albicans|Reduced_virulence
EVM02G008910.1	465	4e-70	158/370(42.70)	254	PHI:465|KIN2|AAB63337|5270|Ustilago_maydis|Reduced_virulence
EVM02G008950.1	1316	1e-12	41/137(29.93)	64.7	PHI:1316|GzBrom001|I1RBZ7|5518|Gibberella_zeae_(related:_Fusarium_graminearum)|Unaffected_pathogenicity
EVM02G009000.1	1219	3e-120	206/413(49.88)	385	PHI:1219|FGSG_05549|I1RC35|5518|Gibberella_zeae_(related:_Fusarium_graminearum)|Lethal
EVM02G009010.1	1319	8e-99	242/657(36.83)	315	PHI:1319|GzbZIP001|I1RAI5|5518|Gibberella_zeae_(related:_Fusarium_graminearum)|Reduced_virulence
EVM02G009040.1	1633	2e-51	111/344(32.27)	176	PHI:1633|GzWing005|I1RC15|5518|Gibberella_zeae_(related:_Fusarium_graminearum)|Unaffected_pathogenicity
EVM02G009080.1	3060	0	566/1129(50.13)	1008	Molrg1|PHI:3060|G4MZD0|318829|Magnaporthe_oryzae|mixed_outcome_
EVM02G009110.1	479	2e-88	143/289(49.48)	266	PHI:479|MEP1|AAQ07436|199306|Coccidioides_posadasii|Reduced_virulence
EVM02G009210.1	901	9e-73	152/425(35.76)	245	PHI:901|um01886||5270|Ustilago_maydis|Unaffected_pathogenicity
EVM02G009250.1	1892	7e-12	105/433(24.25)	65.9	PHI:1892|GzZC207|I1RRH8|5518|Gibberella_zeae_(related:_Fusarium_graminearum)|Unaffected_pathogenicity
EVM02G009280.1	2117	4e-26	100/307(32.57)	106	PHI:2117|SPM1|P58371|148305|Magnaporthe_oryzae_(related:_Magnaporthe_grisea)|Reduced_virulence
EVM02G009290.1	2094	7e-14	106/494(21.46)	72.4	PHI:2094|Yvc1|MGG_09828|148305|Magnaporthe_oryzae_(related:_Magnaporthe_grisea)|Mixed_outcome
EVM02G009300.1	825	2e-175	261/455(57.36)	503	PHI:825|SE|AAQ18216|5551|Trichophyton_rubrum|Chemistry_target
EVM02G009330.1	1260	3e-17	67/188(35.64)	83.2	PHI:1260|FGSG_13944|I1RUC7|5518|Gibberella_zeae_(related:_Fusarium_graminearum)|Unaffected_pathogenicity
EVM02G009430.1	2020	5e-24	96/324(29.63)	106	PHI:2020|Tup1|XP_759427|5270|Ustilago_maydis|Mixed_outcome
EVM02G009450.1	114	2e-75	136/345(39.42)	240	PHI:114|PG1|AAC05015|5507|Fusarium_oxysporum|Unaffected_pathogenicity
EVM02G009480.1	1678	2e-11	36/113(31.86)	62.4	PHI:1678|GzGRF|I1RMC1|5518|Gibberella_zeae_(related:_Fusarium_graminearum)|Unaffected_pathogenicity
EVM02G009640.1	572	1e-74	118/228(51.75)	226	PHI:572|XYL2|AAC62815|5017|Cochliobolus_carbonum|Unaffected_pathogenicity
EVM02G009720.1	1420	9e-10	79/418(18.90)	60.1	PHI:1420|GzC2H088|I1S172|5518|Gibberella_zeae_(related:_Fusarium_graminearum)|Unaffected_pathogenicity
EVM02G009760.1	2269	6e-40	98/280(35.00)	141	PHI:2269|Mdh1|0|13684|Phaeosphaeria_nodorum_(related:_Stagonospora_nodorum)|Unaffected_pathogenicity
EVM02G009780.1	2490	2e-06	38/129(29.46)	48.1	PHI:2490|MCA|E9B636|5665|Leishmania_mexicana|Mixed_outcome
EVM02G009850.1	1260	1e-29	77/191(40.31)	124	PHI:1260|FGSG_13944|I1RUC7|5518|Gibberella_zeae_(related:_Fusarium_graminearum)|Unaffected_pathogenicity
EVM02G009890.1	2160	2e-101	168/310(54.19)	301	PHI:2160|MoSHO1|MGG_09125|148305|Magnaporthe_oryzae_(related:_Magnaporthe_grisea)|Reduced_virulence
EVM02G009910.1	479	9e-76	128/288(44.44)	234	PHI:479|MEP1|AAQ07436|199306|Coccidioides_posadasii|Reduced_virulence
EVM02G009930.1	2027	4e-179	260/446(58.30)	553	PHI:2027|TGL1-1|G4NJL1|148305|Magnaporthe_oryzae_(related:_Magnaporthe_grisea)|Unaffected_pathogenicity
EVM02G009940.1	3287	0	348/925(37.62)	599	CgVps34|PHI:3287|Q6FSR7|5478|Candida_glabrata|reduced_virulence_
EVM02G009950.1	3014	4e-99	228/566(40.28)	350	MoAND1|PHI:3014|G5EHD3|318829|Magnaporthe_oryzae|reduced_virulence_
EVM02G009980.1	1681	2e-59	143/428(33.41)	222	PHI:1681|GzNF001|I1REN7|5518|Gibberella_zeae_(related:_Fusarium_graminearum)|Unaffected_pathogenicity
EVM02G009990.1	2321	5e-151	244/575(42.43)	449	PHI:2321|SidI|Q4WR83|746128|Aspergillus_fumigatus|Reduced_virulence
EVM02G010010.1	3088	2e-120	178/336(52.98)	360	CPK2|PHI:3088|I1RWQ0|5518|Fusarium_graminearum|mixed_outcome_
EVM02G010040.1	1647	0	682/1346(50.67)	1197	PHI:1647|GzWing019|I1RWA9|5518|Gibberella_zeae_(related:_Fusarium_graminearum)|Reduced_virulence
EVM02G010070.1	1677	2e-50	137/488(28.07)	180	PHI:1677|GzDHHC005|Q4I1J3|5518|Gibberella_zeae_(related:_Fusarium_graminearum)|Unaffected_pathogenicity
EVM02G010080.1	1942	5e-113	198/571(34.68)	357	PHI:1942|GzZC257|I1RG47|5518|Gibberella_zeae_(related:_Fusarium_graminearum)|Unaffected_pathogenicity
EVM02G010110.1	901	3e-75	160/448(35.71)	256	PHI:901|um01886||5270|Ustilago_maydis|Unaffected_pathogenicity
EVM02G010120.1	413	4e-22	110/445(24.72)	95.5	PHI:413|MPD1|AAT84078|13684|Stagonospora_nodorum|Unaffected_pathogenicity
EVM02G010160.1	2393	1e-154	217/486(44.65)	452	PHI:2393|Related_to_O-methylsterigmatocystin_oxidoreductase|I1R980|5518|Gibberella_zeae_(related:_Fusarium_graminearum)|Increased_virulence_(Hypervirulence)
EVM02G010170.1	2315	7e-06	33/109(30.28)	45.1	PHI:2315|ChLae1|G4XKY9|5016|Cochliobolus_heterostrophus|Mixed_outcome
EVM02G010240.1	256	3e-14	38/117(32.48)	69.3	PHI:256|GAS1|AAK52794|318829|Magnaporthe_oryzae|Reduced_virulence
EVM02G010290.1	1439	3e-28	82/215(38.14)	120	PHI:1439|GzNot001|I1RW22|5518|Gibberella_zeae_(related:_Fusarium_graminearum)|Lethal
EVM02G010310.1	1260	1e-34	103/235(43.83)	139	PHI:1260|FGSG_13944|I1RUC7|5518|Gibberella_zeae_(related:_Fusarium_graminearum)|Unaffected_pathogenicity
EVM02G010480.1	1407	0	343/760(45.13)	586	PHI:1407|GzC2H071|I1RX64|5518|Gibberella_zeae_(related:_Fusarium_graminearum)|Lethal
EVM02G010510.1	1530	0	459/908(50.55)	861	PHI:1530|Gzsnd|I1RWP4|5518|Gibberella_zeae_(related:_Fusarium_graminearum)|Unaffected_pathogenicity
EVM02G010520.1	2020	1e-13	79/339(23.30)	70.9	PHI:2020|Tup1|XP_759427|5270|Ustilago_maydis|Mixed_outcome
EVM02G010560.1	2305	3e-15	48/115(41.74)	71.2	PHI:2305|BcFKBP12||40559|Botrytis_cinerea|Mixed_outcome
EVM02G010570.1	2748	2e-09	39/130(30.00)	59.3	PHI:2748|snf1|Q4PF20|5270|Ustilago_maydis|Reduced_virulence
EVM02G010610.1	2292	2e-143	202/355(56.90)	412	PHI:2292|aoxA|B0XVF7|746128|Aspergillus_fumigatus|Unaffected_pathogenicity
EVM02G010700.1	2008	2e-27	55/127(43.31)	110	PHI:2008|HST1|EDJ98541|148305|Magnaporthe_oryzae_(related:_Magnaporthe_grisea)|Unaffected_pathogenicity
EVM02G010710.1	438	3e-59	138/491(28.11)	204	PHI:438|BcBOT1_(related:_CND5)|AAQ16576|40559|Botrytis_cinerea|Reduced_virulence
EVM02G010780.1	211	6e-49	111/320(34.69)	172	PHI:211|CaTUP1|AAB63195|5476|Candida_albicans|Reduced_virulence
EVM02G010850.1	1260	6e-23	82/239(34.31)	102	PHI:1260|FGSG_13944|I1RUC7|5518|Gibberella_zeae_(related:_Fusarium_graminearum)|Unaffected_pathogenicity
EVM02G010860.1	1273	0	476/1289(36.93)	676	PHI:1273|FGSG_05549|I1RCM6|5518|Gibberella_zeae_(related:_Fusarium_graminearum)|Unaffected_pathogenicity
EVM02G010870.1	2020	2e-53	120/319(37.62)	199	PHI:2020|Tup1|XP_759427|5270|Ustilago_maydis|Mixed_outcome
EVM02G010950.1	2096	0	710/1046(67.88)	1473	PHI:2096|Calcium-transporting_ATPase_3|MGG_02074|148305|Magnaporthe_oryzae_(related:_Magnaporthe_grisea)|Loss_of_pathogenicity
EVM02G010960.1	3793	2e-72	125/292(42.81)	234	ANP1|PHI:3793|Q6FM27|5478|Candida_glabrata|effector_(plant_avirulence_determinant)
EVM02G010990.1	256	9e-15	39/120(32.50)	71.6	PHI:256|GAS1|AAK52794|318829|Magnaporthe_oryzae|Reduced_virulence
EVM02G011010.1	440	0	504/981(51.38)	931	PHI:440|PMR1|CAB87245|5476|Candida_albicans|Reduced_virulence
EVM02G011080.1	569	1e-07	21/35(60.00)	51.6	PHI:569|XYL3|AAC06239|5507|Fusarium_oxysporum|Unaffected_pathogenicity
EVM02G011160.1	181	1e-139	214/431(49.65)	410	PHI:181|PGX1|AAK81847|5507|Fusarium_oxysporum|Unaffected_pathogenicity
EVM02G011230.1	1629	0	461/798(57.77)	843	PHI:1629|GzWing001|I1RAH2|5518|Gibberella_zeae_(related:_Fusarium_graminearum)|Unaffected_pathogenicity
EVM02G011320.1	364	1e-17	59/222(26.58)	81.3	PHI:364|MIT1|EAK95175|5476|Candida_albicans|Reduced_virulence
EVM02G011380.1	1133	3e-34	111/394(28.17)	130	PHI:1133|Lmepi|B9DR51|5022|Leptosphaeria_maculans|Loss_of_pathogenicity
EVM02G011420.1	2710	6e-131	197/380(51.84)	387	PHI:2710|mepB|H8ZZ79|474922|Colletotrichum_gloeosporioides|Reduced_virulence
EVM02G011480.1	812	2e-62	122/359(33.98)	207	PHI:812|MGG_10702|EDJ94108|318829|Magnaporthe_oryzae|Reduced_virulence
EVM02G011510.1	716	3e-13	104/461(22.56)	69.3	PHI:716|ZEB1|ABB90284|5518|Fusarium_graminearum|Unaffected_pathogenicity
EVM02G011550.1	441	2e-09	46/173(26.59)	56.6	PHI:441|BTP1|CAE55153|40559|Botrytis_cinerea|Reduced_virulence
EVM02G011610.1	2207	4e-13	34/70(48.57)	68.6	PHI:2207|endo-1,4-beta-xylanase_[GH10_family]|MGG_02245|148305|Magnaporthe_oryzae_(related:_Magnaporthe_grisea)|Reduced_virulence
EVM02G011650.1	1260	2e-12	74/242(30.58)	68.6	PHI:1260|FGSG_13944|I1RUC7|5518|Gibberella_zeae_(related:_Fusarium_graminearum)|Unaffected_pathogenicity
EVM02G011670.1	3216	5e-10	26/34(76.47)	57.8	MoCDIP4|PHI:3216|G4MVX4|318829|Magnaporthe_oryzae|mixed_outcome_
EVM02G011680.1	2117	4e-23	90/296(30.41)	100	PHI:2117|SPM1|P58371|148305|Magnaporthe_oryzae_(related:_Magnaporthe_grisea)|Reduced_virulence
EVM03G000030.1	1657	0	403/1126(35.79)	626	PHI:1657|GzCCCH001|I1RF25|5518|Gibberella_zeae_(related:_Fusarium_graminearum)|Unaffected_pathogenicity
EVM03G000050.1	1386	8e-07	21/61(34.43)	47.4	PHI:1386|GzC2H049|I1RSQ8|5518|Gibberella_zeae_(related:_Fusarium_graminearum)|Unaffected_pathogenicity
EVM03G000080.1	716	2e-17	110/457(24.07)	82.4	PHI:716|ZEB1|ABB90284|5518|Fusarium_graminearum|Unaffected_pathogenicity
EVM03G000100.1	257	3e-11	46/168(27.38)	58.5	PHI:257|GAS2|AAF74764|318829|Magnaporthe_oryzae|Reduced_virulence
EVM03G000180.1	3216	9e-24	73/183(39.89)	93.6	MoCDIP4|PHI:3216|G4MVX4|318829|Magnaporthe_oryzae|mixed_outcome_
EVM03G000200.1	404	4e-23	69/270(25.56)	98.6	PHI:404|PTH11|AAD30436|318829|Magnaporthe_oryzae|Reduced_virulence
EVM03G000220.1	199	1e-138	251/657(38.20)	420	PHI:199|AOX1|AAF82788|5499|Cladosporium_fulvum|Reduced_virulence
EVM03G000240.1	2315	1e-68	114/288(39.58)	219	PHI:2315|ChLae1|G4XKY9|5016|Cochliobolus_heterostrophus|Mixed_outcome
EVM03G000270.1	2978	2e-42	94/242(38.84)	147	PHI:2978|MoCel12A|G4N5V2|148305|Magnaporthe_oryzae|Unaffected_pathogenicity
EVM03G000290.1	286	8e-104	235/743(31.63)	339	PHI:286|CLC-A|AAO73005|5207|Cryptococcus_neoformans|Reduced_virulence
EVM03G000300.1	2207	5e-06	19/35(54.29)	45.8	PHI:2207|endo-1,4-beta-xylanase_[GH10_family]|MGG_02245|148305|Magnaporthe_oryzae_(related:_Magnaporthe_grisea)|Reduced_virulence
EVM03G000390.1	2895	2e-09	58/212(27.36)	56.6	PHI:2895|F-avi4330|B9JV05|373|Agrobacterium_vitis|Loss_of_pathogenicity
EVM03G000400.1	1974	3e-10	92/379(24.27)	60.1	PHI:1974|GzZC289|I1RQN6|5518|Gibberella_zeae_(related:_Fusarium_graminearum)|Unaffected_pathogenicity
EVM03G000430.1	2117	5e-48	116/292(39.73)	173	PHI:2117|SPM1|P58371|148305|Magnaporthe_oryzae_(related:_Magnaporthe_grisea)|Reduced_virulence
EVM03G000440.1	566	5e-154	225/417(53.96)	444	PHI:566|cel2|AAK19621|5017|Cochliobolus_carbonum|Unaffected_pathogenicity
EVM03G000450.1	2451	1e-66	109/224(48.66)	211	PHI:2451|FAEB1|I1S3N8|5518|Gibberella_zeae_(related:_Fusarium_graminearum)|Unaffected_pathogenicity
EVM03G000500.1	881	5e-27	98/352(27.84)	107	PHI:881|MGG_04556|EDJ96020|318829|Magnaporthe_oryzae|Reduced_virulence
EVM03G000620.1	1575	2e-47	85/223(38.12)	162	PHI:1575|GzOB015|I1RIQ3|5518|Gibberella_zeae_(related:_Fusarium_graminearum)|Unaffected_pathogenicity
EVM03G000670.1	3	3e-101	171/383(44.65)	305	PHI:3|PGN1|AAA79885|5017|Cochliobolus_carbonum|Unaffected_pathogenicity
EVM03G000680.1	2117	5e-43	113/332(34.04)	158	PHI:2117|SPM1|P58371|148305|Magnaporthe_oryzae_(related:_Magnaporthe_grisea)|Reduced_virulence
EVM03G000700.1	4194	5e-35	117/480(24.38)	134	AKT7|PHI:4194|V5XZS6|5599|Alternaria_alternata|increased_virulence_(Hypervirulence)
EVM03G000820.1	267	2e-136	355/1227(28.93)	459	PHI:267|MLT1|AAD51594|5476|Candida_albicans|Reduced_virulence
EVM03G000830.1	2451	3e-71	115/286(40.21)	225	PHI:2451|FAEB1|I1S3N8|5518|Gibberella_zeae_(related:_Fusarium_graminearum)|Unaffected_pathogenicity
EVM03G000870.1	2654	4e-07	73/272(26.84)	50.1	PHI:2654|DUR1,2|Q59VF3|5476|Candida_albicans|Reduced_virulence
EVM03G000910.1	2527	2e-09	48/181(26.52)	57.8	PHI:2527|SEC31|Q4X0M4|746128|Aspergillus_fumigatus|Mixed_outcome
EVM03G000950.1	1423	2e-34	118/481(24.53)	137	PHI:1423|GzC2H091|I1S2R1|5518|Gibberella_zeae_(related:_Fusarium_graminearum)|Unaffected_pathogenicity
EVM03G000970.1	2654	3e-114	188/452(41.59)	377	PHI:2654|DUR1,2|Q59VF3|5476|Candida_albicans|Reduced_virulence
EVM03G001000.1	2393	2e-37	113/438(25.80)	142	PHI:2393|Related_to_O-methylsterigmatocystin_oxidoreductase|I1R980|5518|Gibberella_zeae_(related:_Fusarium_graminearum)|Increased_virulence_(Hypervirulence)
EVM03G001010.1	256	4e-17	61/242(25.21)	76.6	PHI:256|GAS1|AAK52794|318829|Magnaporthe_oryzae|Reduced_virulence
EVM03G001090.1	541	8e-66	195/557(35.01)	230	PHI:541|LIP1|AAU87359|332648|Botrytis_cinerea|Unaffected_pathogenicity
EVM03G001120.1	2179	5e-137	296/820(36.10)	427	PHI:2179|Moplaa|F8SM03|148305|Magnaporthe_oryzae_(related:_Magnaporthe_grisea)|Reduced_virulence
EVM03G001130.1	2244	0	259/350(74.00)	539	PHI:2244|37865|gi|46099354|5270|Ustilago_maydis|Unaffected_pathogenicity
EVM03G001140.1	2020	6e-20	75/239(31.38)	88.2	PHI:2020|Tup1|XP_759427|5270|Ustilago_maydis|Mixed_outcome
EVM03G001150.1	1406	9e-159	263/560(46.96)	472	PHI:1406|GzC2H070|I1RX04|5518|Gibberella_zeae_(related:_Fusarium_graminearum)|Lethal
EVM03G001190.1	2552	1e-06	22/83(26.51)	47.8	PHI:2552|NOP4|Q4WNM3|746128|Aspergillus_fumigatus|Mixed_outcome
EVM03G001210.1	2405	3e-117	242/506(47.83)	381	PHI:2405|MoSSK1|G5EH08|148305|Magnaporthe_oryzae_(related:_Magnaporthe_grisea)|Reduced_virulence
EVM03G001330.1	1215	6e-112	181/389(46.53)	350	PHI:1215|FGSG_02838|I1RX56|5518|Gibberella_zeae_(related:_Fusarium_graminearum)|Reduced_virulence
EVM03G001350.1	2084	5e-19	66/221(29.86)	84.3	PHI:2084|Moatg18|MGG_03139|148305|Magnaporthe_oryzae_(related:_Magnaporthe_grisea)|Reduced_virulence
EVM03G001450.1	1051	1e-37	114/390(29.23)	143	PHI:1051|CTB3|ABC79591|29003|Cercospora_nicotianae|Reduced_virulence
EVM03G001480.1	1648	0	1247/2375(52.51)	2288	PHI:1648|GzWing020|I1RWP1|5518|Gibberella_zeae_(related:_Fusarium_graminearum)|Reduced_virulence
EVM03G001490.1	2532	0	262/382(68.59)	536	PHI:2532|HEM15|Q4WUA3|746128|Aspergillus_fumigatus|Lethal
EVM03G001520.1	2117	0	289/517(55.90)	536	PHI:2117|SPM1|P58371|148305|Magnaporthe_oryzae_(related:_Magnaporthe_grisea)|Reduced_virulence
EVM03G001530.1	1260	6e-06	37/151(24.50)	46.6	PHI:1260|FGSG_13944|I1RUC7|5518|Gibberella_zeae_(related:_Fusarium_graminearum)|Unaffected_pathogenicity
EVM03G001570.1	2597	1e-37	129/434(29.72)	146	PHI:2597|Pir32|Q59PW0|746128|Aspergillus_fumigatus|Mixed_outcome
EVM03G001660.1	769	8e-86	120/154(77.92)	249	PHI:769|CPSOD1|CAC50073|5111|Claviceps_purpurea|Unaffected_pathogenicity
EVM03G001670.1	675	5e-69	223/868(25.69)	253	PHI:675|ROM2|AAW45289|192011|Cryptococcus_neoformans|Increased_virulence_(Hypervirulence)
EVM03G001700.1	1591	4e-49	80/141(56.74)	177	PHI:1591|GzOB031|I1RWQ7|5518|Gibberella_zeae_(related:_Fusarium_graminearum)|Reduced_virulence
EVM03G001740.1	816	1e-12	56/193(29.02)	67.8	PHI:816|MGG_04582|EDJ95999|318829|Magnaporthe_oryzae|Reduced_virulence
EVM03G001760.1	1651	5e-82	145/389(37.28)	258	PHI:1651|GzWing023|I1S0U2|5518|Gibberella_zeae_(related:_Fusarium_graminearum)|Unaffected_pathogenicity
EVM03G001810.1	2196	9e-29	75/259(28.96)	121	PHI:2196|MoRgs5|XP_363151|148305|Magnaporthe_oryzae_(related:_Magnaporthe_grisea)|Unaffected_pathogenicity
EVM03G001820.1	1458	4e-66	146/400(36.50)	232	PHI:1458|GzAra006|Q4I7F9|5518|Gibberella_zeae_(related:_Fusarium_graminearum)|Unaffected_pathogenicity
EVM03G001830.1	2545	6e-08	25/73(34.25)	50.4	PHI:2545|TIF35|Q4X1I3|746128|Aspergillus_fumigatus|Mixed_outcome
EVM03G001840.1	2075	0	385/726(53.03)	771	PHI:2075|Moatg7|MGG_07297|148305|Magnaporthe_oryzae_(related:_Magnaporthe_grisea)|Loss_of_pathogenicity
EVM03G001910.1	1260	6e-15	53/173(30.64)	75.5	PHI:1260|FGSG_13944|I1RUC7|5518|Gibberella_zeae_(related:_Fusarium_graminearum)|Unaffected_pathogenicity
EVM03G001980.1	208	2e-23	121/474(25.53)	100	PHI:208|CaNAG5|BAB43816|5476|Candida_albicans|Reduced_virulence
EVM03G002000.1	2545	2e-07	34/115(29.57)	50.4	PHI:2545|TIF35|Q4X1I3|746128|Aspergillus_fumigatus|Mixed_outcome
EVM03G002020.1	1453	1e-82	227/729(31.14)	277	PHI:1453|GzAra001|I1RA50|5518|Gibberella_zeae_(related:_Fusarium_graminearum)|Lethal
EVM03G002040.1	3455	8e-37	154/556(27.70)	141	Apt1|PHI:3455|J9VIH5|5207|Cryptococcus_neoformans|reduced_virulence_
EVM03G002150.1	2735	7e-23	69/231(29.87)	94.4	PHI:2735|RsmA|D0KML5|55208|Pectobacterium_wasabiae|Increased_virulence_(hypervirulence)
EVM03G002160.1	280	8e-06	105/530(19.81)	46.6	PHI:280|CCN1|AAG36938|5207|Cryptococcus_neoformans|Reduced_virulence
EVM03G002230.1	114	7e-43	110/348(31.61)	152	PHI:114|PG1|AAC05015|5507|Fusarium_oxysporum|Unaffected_pathogenicity
EVM03G002240.1	697	1e-29	91/326(27.91)	117	PHI:697|ugt51E1|AAM81358|5022|Leptosphaeria_maculans|Unaffected_pathogenicity
EVM03G002260.1	3457	3e-13	105/425(24.71)	68.2	PHO84|PHI:3457|J9VMW8|5207|Cryptococcus_neoformans|mixed_outcome_
EVM03G002310.1	1185	2e-83	182/484(37.60)	290	PHI:1185|(Sc_Swe1)|I1S0J9|5518|Gibberella_zeae_(related:_Fusarium_graminearum)|Reduced_virulence
EVM03G002350.1	981	2e-09	28/63(44.44)	55.8	PHI:981|hopI1|AAL84247|59511|Pseudomonas_syringae|Effector_(plant_avirulence_determinant)
EVM03G002380.1	569	3e-09	22/33(66.67)	56.2	PHI:569|XYL3|AAC06239|5507|Fusarium_oxysporum|Unaffected_pathogenicity
EVM03G002440.1	3280	1e-54	105/212(49.53)	185	CoRAS1|PHI:3280|N4VQQ5|5465|Colletotrichum_orbiculare|
EVM03G002470.1	2570	7e-11	31/79(39.24)	55.5	PHI:2570|CYB2|Q6FM61|5478|Candida_glabrata|Reduced_virulence
EVM03G002540.1	2544	9e-16	56/201(27.86)	78.2	PHI:2544|PAB1|Q4WK03|746128|Aspergillus_fumigatus|Mixed_outcome
EVM03G002550.1	1260	2e-16	61/188(32.45)	82.4	PHI:1260|FGSG_13944|I1RUC7|5518|Gibberella_zeae_(related:_Fusarium_graminearum)|Unaffected_pathogenicity
EVM03G002590.1	716	9e-12	57/191(29.84)	64.7	PHI:716|ZEB1|ABB90284|5518|Fusarium_graminearum|Unaffected_pathogenicity
EVM03G002630.1	1579	0	363/649(55.93)	781	PHI:1579|GzOB019|I1RM25|5518|Gibberella_zeae_(related:_Fusarium_graminearum)|Unaffected_pathogenicity
EVM03G002690.1	2117	5e-44	113/338(33.43)	161	PHI:2117|SPM1|P58371|148305|Magnaporthe_oryzae_(related:_Magnaporthe_grisea)|Reduced_virulence
EVM03G002750.1	1823	3e-131	190/386(49.22)	413	PHI:1823|GzZC138|I1RXK4|5518|Gibberella_zeae_(related:_Fusarium_graminearum)|Unaffected_pathogenicity
EVM03G002770.1	538	9e-47	140/483(28.99)	170	PHI:538|FRT1|AAU87358|40559|Botrytis_cinerea|Unaffected_pathogenicity
EVM03G002780.1	1552	2e-75	164/512(32.03)	270	PHI:1552|GzMyb016|I1S0N5|5518|Gibberella_zeae_(related:_Fusarium_graminearum)|Unaffected_pathogenicity
EVM03G002810.1	1497	7e-11	91/331(27.49)	62.8	PHI:1497|GzHMG029|I1RZL9|5518|Gibberella_zeae_(related:_Fusarium_graminearum)|Reduced_virulence
EVM03G002850.1	2020	3e-14	87/357(24.37)	74.3	PHI:2020|Tup1|XP_759427|5270|Ustilago_maydis|Mixed_outcome
EVM03G002900.1	2995	3e-70	264/964(27.39)	254	PHI:2995|MGG_09263.6|G4MQ91|148305|Magnaporthe_oryzae|Reduced_virulence
EVM03G002910.1	191	7e-51	127/380(33.42)	189	PHI:191|TOM1|AAB08446|39703|Septoria_lycopersici|Unaffected_pathogenicity
EVM03G002940.1	3378	7e-55	104/224(46.43)	180	Plegl1|PHI:3378|G9JLA8|285811|Pyrenochaeta_lycopersici|unaffected_pathogenicity_
EVM03G002950.1	191	1e-44	114/330(34.55)	170	PHI:191|TOM1|AAB08446|39703|Septoria_lycopersici|Unaffected_pathogenicity
EVM03G002960.1	1807	1e-36	142/556(25.54)	144	PHI:1807|GzZC122|I1RUM5|5518|Gibberella_zeae_(related:_Fusarium_graminearum)|Lethal
EVM03G002980.1	1393	4e-09	28/69(40.58)	57.8	PHI:1393|GzC2H056|I1RU69|5518|Gibberella_zeae_(related:_Fusarium_graminearum)|Unaffected_pathogenicity
EVM03G002990.1	2107	3e-56	133/396(33.59)	194	PHI:2107|Zinc-regulated_transporter_2|MGG_05905|148305|Magnaporthe_oryzae_(related:_Magnaporthe_grisea)|Mixed_outcome
EVM03G003020.1	881	1e-39	105/353(29.75)	143	PHI:881|MGG_04556|EDJ96020|318829|Magnaporthe_oryzae|Reduced_virulence
EVM03G003040.1	191	9e-160	324/902(35.92)	488	PHI:191|TOM1|AAB08446|39703|Septoria_lycopersici|Unaffected_pathogenicity
EVM03G003050.1	1958	3e-115	241/747(32.26)	377	PHI:1958|GzZC273|I1RMD1|5518|Gibberella_zeae_(related:_Fusarium_graminearum)|Unaffected_pathogenicity
EVM03G003100.1	2358	8e-162	272/561(48.48)	514	PHI:2358|PLD|Q4WZL4|746128|Aspergillus_fumigatus|Reduced_virulence
EVM03G003150.1	893	4e-67	183/641(28.55)	245	PHI:893|MGG_02986|EDK01543|318829|Magnaporthe_oryzae|Reduced_virulence
EVM03G003180.1	1430	4e-06	26/93(27.96)	45.1	PHI:1430|GzC2H098|I1S7L4|5518|Gibberella_zeae_(related:_Fusarium_graminearum)|Unaffected_pathogenicity
EVM03G003250.1	1674	2e-104	205/521(39.35)	325	PHI:1674|GzDHHC002|Q4IA62|5518|Gibberella_zeae_(related:_Fusarium_graminearum)|Unaffected_pathogenicity
EVM03G003300.1	819	2e-25	153/618(24.76)	108	PHI:819|MGG_07061|EDK03750|318829|Magnaporthe_oryzae|Reduced_virulence
EVM03G003320.1	1579	4e-92	221/717(30.82)	322	PHI:1579|GzOB019|I1RM25|5518|Gibberella_zeae_(related:_Fusarium_graminearum)|Unaffected_pathogenicity
EVM03G003340.1	338	1e-60	105/256(41.02)	215	PHI:338|CLB2|AAP94020|5270|Ustilago_maydis|Reduced_virulence
EVM03G003360.1	3316	5e-21	40/57(70.18)	94.4	gcc1|PHI:3316|G4MZS3|318829|Magnaporthe_oryzae|reduced_virulence_
EVM03G003460.1	2552	1e-06	30/85(35.29)	48.5	PHI:2552|NOP4|Q4WNM3|746128|Aspergillus_fumigatus|Mixed_outcome
EVM03G003500.1	1458	1e-55	130/407(31.94)	195	PHI:1458|GzAra006|Q4I7F9|5518|Gibberella_zeae_(related:_Fusarium_graminearum)|Unaffected_pathogenicity
EVM03G003510.1	488	1e-24	64/216(29.63)	107	PHI:488|IRS4|EAK93583|5476|Candida_albicans|Reduced_virulence
EVM03G003710.1	2118	5e-15	46/117(39.32)	65.9	PHI:2118|MgSM1|MGG_05344|148305|Magnaporthe_oryzae_(related:_Magnaporthe_grisea)|Effector_(plant_avirulence_determinant)
EVM03G003800.1	2538	2e-177	253/418(60.53)	505	PHI:2538|AUR1|Q4WXL8|746128|Aspergillus_fumigatus|Mixed_outcome
EVM03G003890.1	1378	8e-65	97/141(68.79)	230	PHI:1378|GzC2H041|I1RQG9|5518|Gibberella_zeae_(related:_Fusarium_graminearum)|Unaffected_pathogenicity
EVM03G003900.1	2654	2e-19	74/214(34.58)	90.5	PHI:2654|DUR1,2|Q59VF3|5476|Candida_albicans|Reduced_virulence
EVM03G003950.1	1414	4e-06	26/70(37.14)	46.2	PHI:1414|GzC2H081|I1RZL0|5518|Gibberella_zeae_(related:_Fusarium_graminearum)|Unaffected_pathogenicity
EVM03G003970.1	269	3e-31	63/177(35.59)	113	PHI:269|RAS2|AAO19639|5270|Ustilago_maydis|Loss_of_pathogenicity
EVM03G004030.1	3278	1e-24	84/289(29.07)	107	CoIra1|PHI:3278|N4V0R3|5465|Colletotrichum_orbiculare|reduced_virulence_
EVM03G004040.1	2887	4e-12	68/246(27.64)	66.2	PHI:2887|MNN24|Q5A687|5476|Candida_albicans|Reduced_virulence
EVM03G004070.1	2841	3e-70	119/266(44.74)	220	PHI:2841|CnSEC14-2|F6K8L6|5207|Cryptococcus_neoformans|Unaffected_pathogenicity
EVM03G004100.1	1244	0	276/353(78.19)	587	PHI:1244|FGSG_00792|I1RA20|5518|Gibberella_zeae_(related:_Fusarium_graminearum)|Unaffected_pathogenicity
EVM03G004120.1	1447	0	360/692(52.02)	698	PHI:1447|GzGATA005|I1RUP1|5518|Gibberella_zeae_(related:_Fusarium_graminearum)|Unaffected_pathogenicity
EVM03G004150.1	1816	3e-10	29/61(47.54)	57	PHI:1816|GzZC131|I1RRS3|5518|Gibberella_zeae_(related:_Fusarium_graminearum)|Unaffected_pathogenicity
EVM03G004180.1	2531	0	277/516(53.68)	555	PHI:2531|PRI1|Q4WXC5|746128|Aspergillus_fumigatus|Lethal
EVM03G004210.1	569	7e-15	35/54(64.81)	73.6	PHI:569|XYL3|AAC06239|5507|Fusarium_oxysporum|Unaffected_pathogenicity
EVM03G004240.1	1629	5e-90	175/514(34.05)	301	PHI:1629|GzWing001|I1RAH2|5518|Gibberella_zeae_(related:_Fusarium_graminearum)|Unaffected_pathogenicity
EVM03G004250.1	2072	6e-160	230/469(49.04)	463	PHI:2072|Moatg4|MGG_03580|148305|Magnaporthe_oryzae_(related:_Magnaporthe_grisea)|Loss_of_pathogenicity
EVM03G004300.1	1670	7e-53	102/201(50.75)	168	PHI:1670|GzCCHC010|I1S0Q0|5518|Gibberella_zeae_(related:_Fusarium_graminearum)|Unaffected_pathogenicity
EVM03G004320.1	1172	6e-157	266/666(39.94)	476	PHI:1172|HDF2|I1RKC4|5518|Gibberella_zeae_(related:_Fusarium_graminearum)|Reduced_virulence
EVM03G004330.1	1451	0	374/814(45.95)	609	PHI:1451|GzGH|I1RQL1|5518|Gibberella_zeae_(related:_Fusarium_graminearum)|Unaffected_pathogenicity
EVM03G004350.1	1297	1e-108	192/423(45.39)	363	PHI:1297|GzAT001|I1RPU1|5518|Gibberella_zeae_(related:_Fusarium_graminearum)|Reduced_virulence
EVM03G004370.1	1566	1e-88	155/358(43.30)	291	PHI:1566|GzOB006|I1RC95|5518|Gibberella_zeae_(related:_Fusarium_graminearum)|Lethal
EVM03G004390.1	1574	0	546/774(70.54)	1133	PHI:1574|GzOB014|I1RFX8|5518|Gibberella_zeae_(related:_Fusarium_graminearum)|Lethal
EVM03G004410.1	1210	0	550/1165(47.21)	868	PHI:1210|FGSG_01058|I1S077|5518|Gibberella_zeae_(related:_Fusarium_graminearum)|Reduced_virulence
EVM03G004430.1	1237	0	363/667(54.42)	694	PHI:1237|FGSG_01058|I1RZ37|5518|Gibberella_zeae_(related:_Fusarium_graminearum)|Lethal
EVM03G004470.1	1177	0	410/618(66.34)	783	PHI:1177|(Sc_Fpk1)|I1RKH9|5518|Gibberella_zeae_(related:_Fusarium_graminearum)|Reduced_virulence
EVM03G004490.1	270	1e-74	110/183(60.11)	225	PHI:270|RHO1|BAA24262|5476|Candida_albicans|Loss_of_pathogenicity
EVM03G004510.1	220	4e-103	191/447(42.73)	314	PHI:220|MAN1|AAG10203|5207|Cryptococcus_neoformans|Reduced_virulence
EVM03G004520.1	1201	5e-41	73/158(46.20)	138	PHI:1201|(Bud32)|Q4HYC1|5518|Gibberella_zeae_(related:_Fusarium_graminearum)|Reduced_virulence
EVM03G004550.1	241	2e-15	64/232(27.59)	79.3	PHI:241|CAC1|AAG60619|5207|Cryptococcus_neoformans|Loss_of_pathogenicity
EVM03G004580.1	2084	3e-137	225/424(53.07)	401	PHI:2084|Moatg18|MGG_03139|148305|Magnaporthe_oryzae_(related:_Magnaporthe_grisea)|Reduced_virulence
EVM03G004660.1	1294	1e-40	154/463(33.26)	155	PHI:1294|GzAPSES002|I1RMT5|5518|Gibberella_zeae_(related:_Fusarium_graminearum)|Unaffected_pathogenicity
EVM03G004670.1	3459	4e-24	86/301(28.57)	103	NTPDase1|PHI:3459|Q4QFI1|5664|Leishmania_major|mixed_outcome_
EVM03G004720.1	3280	2e-102	160/213(75.12)	297	CoRAS1|PHI:3280|N4VQQ5|5465|Colletotrichum_orbiculare|
EVM03G004740.1	1133	1e-154	228/372(61.29)	441	PHI:1133|Lmepi|B9DR51|5022|Leptosphaeria_maculans|Loss_of_pathogenicity
EVM03G004780.1	1458	8e-26	76/228(33.33)	110	PHI:1458|GzAra006|Q4I7F9|5518|Gibberella_zeae_(related:_Fusarium_graminearum)|Unaffected_pathogenicity
EVM03G004800.1	1901	9e-101	191/517(36.94)	321	PHI:1901|GzZC216|I1RK07|5518|Gibberella_zeae_(related:_Fusarium_graminearum)|Unaffected_pathogenicity
EVM03G004810.1	55	1e-25	72/227(31.72)	107	PHI:55|PKS1|AAB08104|5016|Cochliobolus_heterostrophus|Reduced_virulence
EVM03G004820.1	2020	2e-12	71/282(25.18)	68.9	PHI:2020|Tup1|XP_759427|5270|Ustilago_maydis|Mixed_outcome
EVM03G004960.1	2038	2e-06	69/286(24.13)	47	PHI:2038|Mir1|MGG_02370|148305|Magnaporthe_oryzae_(related:_Magnaporthe_grisea)|Unaffected_pathogenicity
EVM03G005040.1	1470	1e-08	23/74(31.08)	49.7	PHI:1470|GzHMG002|Q4IQX3|5518|Gibberella_zeae_(related:_Fusarium_graminearum)|Reduced_virulence
EVM03G005050.1	244	4e-63	247/1000(24.70)	233	PHI:244|CLAP1|AAN62846|290576|Colletotrichum_lindemuthianum|Loss_of_pathogenicity
EVM03G005070.1	1896	2e-41	141/599(23.54)	160	PHI:1896|GzZC211|I1RNR1|5518|Gibberella_zeae_(related:_Fusarium_graminearum)|Unaffected_pathogenicity
EVM03G005080.1	2315	4e-70	116/292(39.73)	222	PHI:2315|ChLae1|G4XKY9|5016|Cochliobolus_heterostrophus|Mixed_outcome
EVM03G005090.1	1274	2e-11	32/81(39.51)	64.7	PHI:1274|FGSG_02488|I1RME6|5518|Gibberella_zeae_(related:_Fusarium_graminearum)|Unaffected_pathogenicity
EVM03G005110.1	2362	0	370/688(53.78)	637	PHI:2362|XlnR|A8QJI7|426428|Fusarium_oxysporum_f._sp._lycopersici_4287|Unaffected_pathogenicity
EVM03G005220.1	209	4e-24	43/74(58.11)	94	PHI:209|CaNRG1|AAK09366|5476|Candida_albicans|Reduced_virulence
EVM03G005270.1	810	2e-23	40/83(48.19)	87.4	PHI:810|MGG_02436|EDJ98604|318829|Magnaporthe_oryzae|Reduced_virulence
EVM03G005310.1	158	0	303/444(68.24)	629	PHI:158|UKC1|AAC09291|5270|Ustilago_maydis|Reduced_virulence
EVM03G005350.1	59	8e-16	68/243(27.98)	73.2	PHI:59|THR1|BAA18962|5462|Colletotrichum_lagenarium|Reduced_virulence
EVM03G005370.1	1343	4e-74	148/336(44.05)	234	PHI:1343|GzC2H003|I1RAF0|5518|Gibberella_zeae_(related:_Fusarium_graminearum)|Reduced_virulence
EVM03G005430.1	280	0	383/659(58.12)	763	PHI:280|CCN1|AAG36938|5207|Cryptococcus_neoformans|Reduced_virulence
EVM03G005440.1	1618	5e-21	51/188(27.13)	89.7	PHI:1618|GzFET5|Q4IQT8|5518|Gibberella_zeae_(related:_Fusarium_graminearum)|Unaffected_pathogenicity
EVM03G005460.1	1914	1e-17	60/153(39.22)	84.7	PHI:1914|GzZC229|I1RQ27|5518|Gibberella_zeae_(related:_Fusarium_graminearum)|Unaffected_pathogenicity
EVM03G005530.1	502	0	292/492(59.35)	594	PHI:502|ADE4|CAA89133|4932|Saccharomyces_cerevisiae|Reduced_virulence
EVM03G005570.1	1660	5e-13	37/120(30.83)	65.1	PHI:1660|GzCCCH004|I1S4C9|5518|Gibberella_zeae_(related:_Fusarium_graminearum)|Unaffected_pathogenicity
EVM03G005590.1	1792	3e-61	177/643(27.53)	217	PHI:1792|GzZC107|I1RVS7|5518|Gibberella_zeae_(related:_Fusarium_graminearum)|Unaffected_pathogenicity
EVM03G005600.1	3126	4e-30	94/398(23.62)	117	argD|PHI:3126|D4I307|552|Erwinia_amylovora|mixed_outcome_
EVM03G005800.1	2008	1e-142	230/469(49.04)	425	PHI:2008|HST1|EDJ98541|148305|Magnaporthe_oryzae_(related:_Magnaporthe_grisea)|Unaffected_pathogenicity
EVM03G005820.1	1304	8e-89	209/526(39.73)	283	PHI:1304|GzbHLH005|I1RCJ0|5518|Gibberella_zeae_(related:_Fusarium_graminearum)|Reduced_virulence
EVM03G005860.1	211	3e-08	53/222(23.87)	52.4	PHI:211|CaTUP1|AAB63195|5476|Candida_albicans|Reduced_virulence
EVM03G005880.1	338	5e-91	133/264(50.38)	290	PHI:338|CLB2|AAP94020|5270|Ustilago_maydis|Reduced_virulence
EVM03G005900.1	1921	0	326/592(55.07)	645	PHI:1921|GzZC236|I1RCH8|5518|Gibberella_zeae_(related:_Fusarium_graminearum)|Reduced_virulence
EVM03G005960.1	2038	2e-16	68/257(26.46)	75.5	PHI:2038|Mir1|MGG_02370|148305|Magnaporthe_oryzae_(related:_Magnaporthe_grisea)|Unaffected_pathogenicity
EVM03G005970.1	1660	3e-07	26/74(35.14)	52.8	PHI:1660|GzCCCH004|I1S4C9|5518|Gibberella_zeae_(related:_Fusarium_graminearum)|Unaffected_pathogenicity
EVM03G005990.1	882	1e-05	25/91(27.47)	45.8	PHI:882|MGG_04985|EDJ95433|318829|Magnaporthe_oryzae|Reduced_virulence
EVM03G006040.1	877	0	305/383(79.63)	626	PHI:877|MGG_00383|EDK03005|318829|Magnaporthe_oryzae|Reduced_virulence
EVM03G006120.1	2008	1e-15	49/145(33.79)	77.4	PHI:2008|HST1|EDJ98541|148305|Magnaporthe_oryzae_(related:_Magnaporthe_grisea)|Unaffected_pathogenicity
EVM03G006130.1	1618	6e-115	168/302(55.63)	334	PHI:1618|GzFET5|Q4IQT8|5518|Gibberella_zeae_(related:_Fusarium_graminearum)|Unaffected_pathogenicity
EVM03G006150.1	3378	9e-27	84/238(35.29)	104	Plegl1|PHI:3378|G9JLA8|285811|Pyrenochaeta_lycopersici|unaffected_pathogenicity_
EVM03G006160.1	1552	3e-126	224/519(43.16)	423	PHI:1552|GzMyb016|I1S0N5|5518|Gibberella_zeae_(related:_Fusarium_graminearum)|Unaffected_pathogenicity
EVM03G006210.1	2431	5e-24	70/242(28.93)	97.4	PHI:2431|ACTT2|C9K1M7|5599|Alternaria_alternata|Reduced_virulence
EVM03G006260.1	1462	1e-29	53/107(49.53)	112	PHI:1462|GzCCAAT002|I1RC79|5518|Gibberella_zeae_(related:_Fusarium_graminearum)|Reduced_virulence
EVM03G006270.1	3323	0	686/1325(51.77)	1308	sskB|PHI:3323|Q4WT11|746128|Aspergillus_fumigatus|loss_of_pathogenicity_
EVM03G006290.1	2710	0	250/379(65.96)	523	PHI:2710|mepB|H8ZZ79|474922|Colletotrichum_gloeosporioides|Reduced_virulence
EVM03G006350.1	875	4e-69	240/954(25.16)	245	PHI:875|MGG_04587|EDK05593|318829|Magnaporthe_oryzae|Loss_of_pathogenicity
EVM03G006360.1	1063	5e-06	29/73(39.73)	42.7	PHI:1063|MNH6|ABB30152|318829|Magnaporthe_oryzae|Reduced_virulence
EVM03G006380.1	1423	5e-06	37/105(35.24)	46.2	PHI:1423|GzC2H091|I1S2R1|5518|Gibberella_zeae_(related:_Fusarium_graminearum)|Unaffected_pathogenicity
EVM03G006420.1	3238	1e-53	94/197(47.72)	173	ctrC|PHI:3238|B0XUP5|746128|Aspergillus_fumigatus|mixed_outcome_
EVM03G006450.1	3415	1e-36	105/387(27.13)	142	Fre2|PHI:3415|T2BNJ5|5207|Cryptococcus_neoformans|mixed_outcome_
EVM03G006520.1	1432	3e-47	145/411(35.28)	166	PHI:1432|GzC2H100|I1S7Z8|5518|Gibberella_zeae_(related:_Fusarium_graminearum)|Unaffected_pathogenicity
EVM03G006530.1	1052	0	359/697(51.51)	662	PHI:1052|PHL1|ACB38886|135779|Cercospora_zeae-maydis|Unaffected_pathogenicity
EVM03G006560.1	1900	0	315/661(47.66)	591	PHI:1900|GzZC215|I1RND0|5518|Gibberella_zeae_(related:_Fusarium_graminearum)|Unaffected_pathogenicity
EVM03G006580.1	339	5e-32	69/220(31.36)	116	PHI:339|CLPT1|CAC41973|290576|Colletotrichum_lindemuthianum|Reduced_virulence
EVM03G006600.1	2038	3e-10	80/293(27.30)	57.8	PHI:2038|Mir1|MGG_02370|148305|Magnaporthe_oryzae_(related:_Magnaporthe_grisea)|Unaffected_pathogenicity
EVM03G006790.1	2844	1e-07	45/170(26.47)	49.7	PHI:2844|BRM2|O93802|5599|Alternaria_alternata|Unaffected_pathogenicity
EVM03G006800.1	2099	0	526/1144(45.98)	947	PHI:2099|Pmc1|MGG_07971|148305|Magnaporthe_oryzae_(related:_Magnaporthe_grisea)|Mixed_outcome
EVM03G006810.1	881	7e-31	94/338(27.81)	118	PHI:881|MGG_04556|EDJ96020|318829|Magnaporthe_oryzae|Reduced_virulence
EVM03G006890.1	3390	2e-16	54/172(31.40)	73.2	FVEG_12520|PHI:3390|W7MT28|117187|Fusarium_verticillioides|unaffected_pathogenicity_
EVM03G006900.1	3387	0	461/1237(37.27)	800	FVEG_12523|PHI:3387|W7MT31|117187|Fusarium_verticillioides|unaffected_pathogenicity_
EVM03G006910.1	2570	1e-41	98/326(30.06)	151	PHI:2570|CYB2|Q6FM61|5478|Candida_glabrata|Reduced_virulence
EVM03G006920.1	2321	2e-51	103/292(35.27)	178	PHI:2321|SidI|Q4WR83|746128|Aspergillus_fumigatus|Reduced_virulence
EVM03G006930.1	419	9e-63	126/328(38.41)	203	PHI:419|CSH1|AAP93915|5476|Candida_albicans|Reduced_virulence
EVM03G006950.1	538	2e-31	138/521(26.49)	125	PHI:538|FRT1|AAU87358|40559|Botrytis_cinerea|Unaffected_pathogenicity
EVM03G006970.1	1071	2e-47	183/707(25.88)	181	PHI:1071|Gas1|CAF05793|5270|Ustilago_maydis|Loss_of_pathogenicity
EVM03G006980.1	1792	5e-07	39/133(29.32)	49.3	PHI:1792|GzZC107|I1RVS7|5518|Gibberella_zeae_(related:_Fusarium_graminearum)|Unaffected_pathogenicity
EVM03G006990.1	1762	1e-09	71/291(24.40)	58.5	PHI:1762|GzZC077|I1RXJ4|5518|Gibberella_zeae_(related:_Fusarium_graminearum)|Unaffected_pathogenicity
EVM03G007010.1	339	5e-18	48/175(27.43)	77.8	PHI:339|CLPT1|CAC41973|290576|Colletotrichum_lindemuthianum|Reduced_virulence
EVM03G007030.1	2527	7e-11	42/186(22.58)	62	PHI:2527|SEC31|Q4X0M4|746128|Aspergillus_fumigatus|Mixed_outcome
EVM03G007050.1	1358	0	467/1152(40.54)	743	PHI:1358|GzC2H018|I1RG87|5518|Gibberella_zeae_(related:_Fusarium_graminearum)|Unaffected_pathogenicity
EVM03G007120.1	392	1e-106	151/303(49.83)	327	PHI:392|CaMNT2|CAA61538|5476|Candida_albicans|Reduced_virulence
EVM03G007130.1	1414	3e-11	33/68(48.53)	62	PHI:1414|GzC2H081|I1RZL0|5518|Gibberella_zeae_(related:_Fusarium_graminearum)|Unaffected_pathogenicity
EVM03G007140.1	1573	0	584/978(59.71)	1118	PHI:1573|GzOB013|I1RFJ2|5518|Gibberella_zeae_(related:_Fusarium_graminearum)|Lethal
EVM03G007170.1	1684	1e-15	54/219(24.66)	75.1	PHI:1684|GzRad002|I1RK66|5518|Gibberella_zeae_(related:_Fusarium_graminearum)|Unaffected_pathogenicity
EVM03G007180.1	3332	2e-08	44/149(29.53)	52	snf7|PHI:3332|A0A095CFR8|552467|Cryptococcus_gattii|loss_of_pathogenicity_
EVM03G007200.1	2544	3e-14	30/74(40.54)	67	PHI:2544|PAB1|Q4WK03|746128|Aspergillus_fumigatus|Mixed_outcome
EVM03G007210.1	1260	8e-17	54/145(37.24)	82.8	PHI:1260|FGSG_13944|I1RUC7|5518|Gibberella_zeae_(related:_Fusarium_graminearum)|Unaffected_pathogenicity
EVM03G007230.1	115	2e-46	118/373(31.64)	167	PHI:115|PGX1|AAC26146|5017|Cochliobolus_carbonum|Unaffected_pathogenicity
EVM03G007310.1	785	0	301/517(58.22)	613	PHI:785|MGG_04128|EDJ99431|318829|Magnaporthe_oryzae|Reduced_virulence
EVM03G007320.1	981	3e-07	24/63(38.10)	48.5	PHI:981|hopI1|AAL84247|59511|Pseudomonas_syringae|Effector_(plant_avirulence_determinant)
EVM03G007360.1	1260	2e-19	76/232(32.76)	92	PHI:1260|FGSG_13944|I1RUC7|5518|Gibberella_zeae_(related:_Fusarium_graminearum)|Unaffected_pathogenicity
EVM03G007390.1	1554	1e-18	65/174(37.36)	85.1	PHI:1554|GzMyb018|I1RC64|5518|Gibberella_zeae_(related:_Fusarium_graminearum)|Unaffected_pathogenicity
EVM03G007430.1	2544	1e-12	49/187(26.20)	67.4	PHI:2544|PAB1|Q4WK03|746128|Aspergillus_fumigatus|Mixed_outcome
EVM03G007440.1	1228	6e-18	65/236(27.54)	82.8	PHI:1228|FGSG_07745|I1RR00|5518|Gibberella_zeae_(related:_Fusarium_graminearum)|Lethal
EVM03G007500.1	1616	2e-42	116/393(29.52)	164	PHI:1616|GzssDB001|I1RE55|5518|Gibberella_zeae_(related:_Fusarium_graminearum)|Unaffected_pathogenicity
EVM03G007520.1	2528	8e-13	93/436(21.33)	68.9	PHI:2528|SLY1|Q4WYU7|746128|Aspergillus_fumigatus|Lethal
EVM03G007540.1	569	6e-07	17/33(51.52)	48.1	PHI:569|XYL3|AAC06239|5507|Fusarium_oxysporum|Unaffected_pathogenicity
EVM03G007570.1	2518	2e-06	26/95(27.37)	46.2	PHI:2518|MET16|Q4WWN9|746128|Aspergillus_fumigatus|Lethal
EVM03G007620.1	1458	1e-54	127/436(29.13)	200	PHI:1458|GzAra006|Q4I7F9|5518|Gibberella_zeae_(related:_Fusarium_graminearum)|Unaffected_pathogenicity
EVM03G007650.1	1649	1e-50	115/285(40.35)	173	PHI:1649|GzWing021|I1RZ94|5518|Gibberella_zeae_(related:_Fusarium_graminearum)|Unaffected_pathogenicity
EVM03G007710.1	3629	2e-30	98/324(30.25)	122	Rv0392c|PHI:3629|P95200|1773|Mycobacterium_tuberculosis|unaffected_pathogenicity_
EVM03G007730.1	1637	7e-179	268/519(51.64)	514	PHI:1637|GzWing009|Q4IEV4|5518|Gibberella_zeae_(related:_Fusarium_graminearum)|Lethal
EVM03G007790.1	3315	9e-31	121/346(34.97)	125	conx1|PHI:3315|G4MT41|318829|Magnaporthe_oryzae|reduced_virulence_
EVM03G007810.1	1662	2e-33	112/456(24.56)	138	PHI:1662|GzCCHC002|I1REJ1|5518|Gibberella_zeae_(related:_Fusarium_graminearum)|Unaffected_pathogenicity
EVM03G007830.1	423	3e-45	116/374(31.02)	169	PHI:423|VAD1|AAV41010|5207|Cryptococcus_neoformans|Reduced_virulence
EVM03G007840.1	2601	4e-12	46/124(37.10)	65.9	PHI:2601|Asc1|P83774|746128|Aspergillus_fumigatus|Mixed_outcome
EVM03G007930.1	1580	8e-76	125/195(64.10)	243	PHI:1580|GzOB020|I1RM35|5518|Gibberella_zeae_(related:_Fusarium_graminearum)|Unaffected_pathogenicity
EVM03G008080.1	2822	7e-37	137/515(26.60)	142	PHI:2822|Cxt1p|Q5K8R6|5207|Cryptococcus_neoformans|Reduced_virulence
EVM03G008120.1	569	4e-79	150/408(36.76)	249	PHI:569|XYL3|AAC06239|5507|Fusarium_oxysporum|Unaffected_pathogenicity
EVM03G008160.1	1223	2e-20	87/349(24.93)	90.1	PHI:1223|FGSG_12887|I1RN31|5518|Gibberella_zeae_(related:_Fusarium_graminearum)|Lethal
EVM03G008240.1	1449	7e-68	176/401(43.89)	231	PHI:1449|GzGATA007|I1RYV4|5518|Gibberella_zeae_(related:_Fusarium_graminearum)|Unaffected_pathogenicity
EVM03G008330.1	922	1e-52	172/610(28.20)	189	PHI:922|um03615||5270|Ustilago_maydis|Unaffected_pathogenicity
EVM03G008340.1	106	6e-124	206/493(41.78)	371	PHI:106|CAT1|AAC39448|5476|Candida_albicans|Reduced_virulence
EVM03G008370.1	2020	4e-29	94/343(27.41)	123	PHI:2020|Tup1|XP_759427|5270|Ustilago_maydis|Mixed_outcome
EVM03G008380.1	2038	3e-07	28/74(37.84)	48.5	PHI:2038|Mir1|MGG_02370|148305|Magnaporthe_oryzae_(related:_Magnaporthe_grisea)|Unaffected_pathogenicity
EVM03G008410.1	1651	7e-52	123/393(31.30)	179	PHI:1651|GzWing023|I1S0U2|5518|Gibberella_zeae_(related:_Fusarium_graminearum)|Unaffected_pathogenicity
EVM03G008420.1	1049	1e-26	117/478(24.48)	109	PHI:1049|CTB2|ABK64180|29003|Cercospora_nicotianae|Reduced_virulence
EVM03G008500.1	1579	0	820/1213(67.60)	1629	PHI:1579|GzOB019|I1RM25|5518|Gibberella_zeae_(related:_Fusarium_graminearum)|Unaffected_pathogenicity
EVM03G008560.1	1260	2e-24	80/208(38.46)	108	PHI:1260|FGSG_13944|I1RUC7|5518|Gibberella_zeae_(related:_Fusarium_graminearum)|Unaffected_pathogenicity
EVM03G008590.1	256	1e-11	44/132(33.33)	62.8	PHI:256|GAS1|AAK52794|318829|Magnaporthe_oryzae|Reduced_virulence
EVM03G008600.1	2117	2e-38	101/317(31.86)	140	PHI:2117|SPM1|P58371|148305|Magnaporthe_oryzae_(related:_Magnaporthe_grisea)|Reduced_virulence
EVM03G008620.1	68	2e-08	74/296(25.00)	53.5	PHI:68|SAP1|AAA34368|5476|Candida_albicans|Reduced_virulence
EVM03G008740.1	1255	1e-165	275/536(51.31)	501	PHI:1255|FGSG_07745|I1RQ67|5518|Gibberella_zeae_(related:_Fusarium_graminearum)|Unaffected_pathogenicity
EVM03G008820.1	2087	2e-06	54/234(23.08)	48.1	PHI:2087|Moatg26|MGG_03459|148305|Magnaporthe_oryzae_(related:_Magnaporthe_grisea)|Unaffected_pathogenicity
EVM03G008840.1	256	6e-16	48/162(29.63)	72.8	PHI:256|GAS1|AAK52794|318829|Magnaporthe_oryzae|Reduced_virulence
EVM03G008870.1	2821	2e-73	186/601(30.95)	268	PHI:2821|SNF2|Q5ALP9|5476|Candida_albicans|Reduced_virulence
EVM03G008910.1	3457	1e-88	190/509(37.33)	285	PHO84|PHI:3457|J9VMW8|5207|Cryptococcus_neoformans|mixed_outcome_
EVM03G009100.1	2387	0	383/487(78.64)	772	PHI:2387|ACL2|I1RPR1|5518|Gibberella_zeae_(related:_Fusarium_graminearum)|Loss_of_pathogenicity
EVM03G009110.1	2386	0	340/410(82.93)	703	PHI:2386|ACL1|I1S7N4|5518|Gibberella_zeae_(related:_Fusarium_graminearum)|Loss_of_pathogenicity
EVM03G009120.1	2117	4e-43	104/299(34.78)	159	PHI:2117|SPM1|P58371|148305|Magnaporthe_oryzae_(related:_Magnaporthe_grisea)|Reduced_virulence
EVM03G009130.1	2269	3e-06	41/159(25.79)	45.4	PHI:2269|Mdh1|0|13684|Phaeosphaeria_nodorum_(related:_Stagonospora_nodorum)|Unaffected_pathogenicity
EVM03G009140.1	2598	3e-07	23/61(37.70)	50.1	PHI:2598|Cas5|Q5AMH6|746128|Aspergillus_fumigatus|Mixed_outcome
EVM03G009170.1	1581	1e-37	90/218(41.28)	136	PHI:1581|GzOB021|I1RPX8|5518|Gibberella_zeae_(related:_Fusarium_graminearum)|Unaffected_pathogenicity
EVM03G009250.1	404	3e-33	77/280(27.50)	130	PHI:404|PTH11|AAD30436|318829|Magnaporthe_oryzae|Reduced_virulence
EVM03G009280.1	494	0	354/1076(32.90)	579	PHI:494|PPOA|EAL89712|5085|Aspergillus_fumigatus|Increased_virulence_(Hypervirulence)
EVM03G009290.1	494	0	526/1064(49.44)	1064	PHI:494|PPOA|EAL89712|5085|Aspergillus_fumigatus|Increased_virulence_(Hypervirulence)
EVM03G009300.1	2476	1e-59	120/269(44.61)	197	PHI:2476|CcpelA|G8AA67|27358|Colletotrichum_coccodes|Mixed_outcome
EVM03G009340.1	566	5e-107	196/426(46.01)	324	PHI:566|cel2|AAK19621|5017|Cochliobolus_carbonum|Unaffected_pathogenicity
EVM03G009360.1	2377	1e-128	217/547(39.67)	390	PHI:2377|DEP3|D2E9W8|29001|Alternaria_brassicicola|Mixed_outcome
EVM03G009450.1	2032	3e-21	99/335(29.55)	95.5	PHI:2032|VTL1|G4NGA7|148305|Magnaporthe_oryzae_(related:_Magnaporthe_grisea)|Unaffected_pathogenicity
EVM03G009550.1	2207	2e-11	24/36(66.67)	62	PHI:2207|endo-1,4-beta-xylanase_[GH10_family]|MGG_02245|148305|Magnaporthe_oryzae_(related:_Magnaporthe_grisea)|Reduced_virulence
EVM03G009590.1	2269	4e-63	124/294(42.18)	201	PHI:2269|Mdh1|0|13684|Phaeosphaeria_nodorum_(related:_Stagonospora_nodorum)|Unaffected_pathogenicity
EVM03G009610.1	3387	0	796/2441(32.61)	1116	FVEG_12523|PHI:3387|W7MT31|117187|Fusarium_verticillioides|unaffected_pathogenicity_
EVM03G009640.1	2322	6e-22	66/199(33.17)	90.5	PHI:2322|SidH|Q4WF54|746128|Aspergillus_fumigatus|Reduced_virulence
EVM03G009650.1	447	1e-15	82/332(24.70)	76.6	PHI:447|MCSA|CAI61947|5085|Aspergillus_fumigatus|Reduced_virulence
EVM03G009660.1	3205	3e-82	174/478(36.40)	272	Mid1|PHI:3205|Q4WTR6|746128|Aspergillus_fumigatus|mixed_outcome_
EVM03G009710.1	2247	4e-09	58/208(27.88)	54.3	PHI:2247|Sch1|EAT82552|13684|Phaeosphaeria_nodorum_(related:_Stagonospora_nodorum)|Unaffected_pathogenicity
EVM03G009720.1	519	0	427/891(47.92)	676	PHI:519|CHM1|AAL15449|318829|Magnaporthe_oryzae|Reduced_virulence
EVM03G009740.1	2171	0	327/691(47.32)	614	PHI:2171|Peroxisomal_copper_amine_oxidase|MGG_02681|148305|Magnaporthe_oryzae_(related:_Magnaporthe_grisea)|Reduced_virulence
EVM04G000070.1	714	9e-07	35/105(33.33)	48.1	PHI:714|PKS4_(related:_ZEA1)|ABB90283|5518|Fusarium_graminearum|Unaffected_pathogenicity
EVM04G000090.1	441	2e-29	92/339(27.14)	115	PHI:441|BTP1|CAE55153|40559|Botrytis_cinerea|Reduced_virulence
EVM04G000120.1	125	2e-51	132/381(34.65)	181	PHI:125|SAP4|AAA17877|5476|Candida_albicans|Reduced_virulence
EVM04G000150.1	1961	5e-24	103/406(25.37)	105	PHI:1961|GzZC276|I1RD74|5518|Gibberella_zeae_(related:_Fusarium_graminearum)|Unaffected_pathogenicity
EVM04G000180.1	4200	9e-23	90/319(28.21)	102	gacS|PHI:4200|W0WL00|287|Pseudomonas_aeruginosa|increased_virulence_(Hypervirulence)
EVM04G000190.1	474	1e-06	40/150(26.67)	44.7	PHI:474|CNB1|AAG13937|5207|Cryptococcus_neoformans|Loss_of_pathogenicity
EVM04G000220.1	3214	1e-06	33/89(37.08)	44.7	MoCDIP2|PHI:3214|G4MML4|318829|Magnaporthe_oryzae|mixed_outcome_
EVM04G000240.1	812	1e-14	89/321(27.73)	72.4	PHI:812|MGG_10702|EDJ94108|318829|Magnaporthe_oryzae|Reduced_virulence
EVM04G000260.1	2383	6e-31	78/188(41.49)	112	PHI:2383|MfCUT1|Q2VF46|38448|Monilinia_fructicola|Increased_virulence_(hypervirulence)
EVM04G000300.1	1675	1e-20	75/241(31.12)	93.2	PHI:1675|GzDHHC003|Q4I8B6|5518|Gibberella_zeae_(related:_Fusarium_graminearum)|Unaffected_pathogenicity
EVM04G000320.1	2248	5e-26	76/232(32.76)	105	PHI:2248|Als1|Q1L2E2|13684|Phaeosphaeria_nodorum_(related:_Stagonospora_nodorum)|Mixed_outcome
EVM04G000360.1	1996	2e-146	249/599(41.57)	440	PHI:1996|GzZC311|I1R9R2|5518|Gibberella_zeae_(related:_Fusarium_graminearum)|Unaffected_pathogenicity
EVM04G000370.1	1996	6e-22	49/88(55.68)	89.4	PHI:1996|GzZC311|I1R9R2|5518|Gibberella_zeae_(related:_Fusarium_graminearum)|Unaffected_pathogenicity
EVM04G000380.1	1161	5e-177	250/544(45.96)	514	PHI:1161|MgMfs1|A4ZGP3|54734|Mycosphaerella_graminicola_(related:_Zymoseptoria_triticii)|Chemistry_target
EVM04G000390.1	1575	8e-33	68/160(42.50)	121	PHI:1575|GzOB015|I1RIQ3|5518|Gibberella_zeae_(related:_Fusarium_graminearum)|Unaffected_pathogenicity
EVM04G000440.1	2042	4e-06	60/244(24.59)	47.4	PHI:2042|ABC3|Q3Y5V5|148305|Magnaporthe_oryzae_(related:_Magnaporthe_grisea)|Loss_of_pathogenicity
EVM04G000470.1	1865	5e-54	131/469(27.93)	196	PHI:1865|GzZC180|I1S9C5|5518|Gibberella_zeae_(related:_Fusarium_graminearum)|Unaffected_pathogenicity
EVM04G000480.1	1593	2e-08	26/72(36.11)	49.3	PHI:1593|GzOB033|I1RWS6|5518|Gibberella_zeae_(related:_Fusarium_graminearum)|Unaffected_pathogenicity
EVM04G000490.1	1726	1e-34	133/570(23.33)	138	PHI:1726|GzZC041|I1S9C7|5518|Gibberella_zeae_(related:_Fusarium_graminearum)|Unaffected_pathogenicity
EVM04G000500.1	1843	1e-30	139/587(23.68)	127	PHI:1843|GzZC158|I1S4X3|5518|Gibberella_zeae_(related:_Fusarium_graminearum)|Unaffected_pathogenicity
EVM04G000590.1	2117	1e-63	152/415(36.63)	214	PHI:2117|SPM1|P58371|148305|Magnaporthe_oryzae_(related:_Magnaporthe_grisea)|Reduced_virulence
EVM04G000600.1	2207	5e-07	19/32(59.38)	48.5	PHI:2207|endo-1,4-beta-xylanase_[GH10_family]|MGG_02245|148305|Magnaporthe_oryzae_(related:_Magnaporthe_grisea)|Reduced_virulence
EVM04G000630.1	2121	2e-45	131/418(31.34)	163	PHI:2121|MST50p|MGG_05199|148305|Magnaporthe_oryzae_(related:_Magnaporthe_grisea)|Loss_of_pathogenicity
EVM04G000640.1	2476	3e-72	139/295(47.12)	231	PHI:2476|CcpelA|G8AA67|27358|Colletotrichum_coccodes|Mixed_outcome
EVM04G000720.1	663	7e-43	117/335(34.93)	166	PHI:663|spvB|AAL23530|90371|Salmonella_enterica|Reduced_virulence
EVM04G000790.1	2393	8e-111	186/486(38.27)	339	PHI:2393|Related_to_O-methylsterigmatocystin_oxidoreductase|I1R980|5518|Gibberella_zeae_(related:_Fusarium_graminearum)|Increased_virulence_(Hypervirulence)
EVM04G000940.1	2247	4e-26	94/262(35.88)	103	PHI:2247|Sch1|EAT82552|13684|Phaeosphaeria_nodorum_(related:_Stagonospora_nodorum)|Unaffected_pathogenicity
EVM04G001060.1	901	1e-99	180/483(37.27)	313	PHI:901|um01886||5270|Ustilago_maydis|Unaffected_pathogenicity
EVM04G001130.1	1260	1e-06	53/191(27.75)	49.3	PHI:1260|FGSG_13944|I1RUC7|5518|Gibberella_zeae_(related:_Fusarium_graminearum)|Unaffected_pathogenicity
EVM04G001200.1	1552	2e-25	131/589(22.24)	112	PHI:1552|GzMyb016|I1S0N5|5518|Gibberella_zeae_(related:_Fusarium_graminearum)|Unaffected_pathogenicity
EVM04G001230.1	1566	2e-98	165/386(42.75)	302	PHI:1566|GzOB006|I1RC95|5518|Gibberella_zeae_(related:_Fusarium_graminearum)|Lethal
EVM04G001270.1	1260	3e-11	49/159(30.82)	63.9	PHI:1260|FGSG_13944|I1RUC7|5518|Gibberella_zeae_(related:_Fusarium_graminearum)|Unaffected_pathogenicity
EVM04G001290.1	569	5e-07	27/54(50.00)	49.7	PHI:569|XYL3|AAC06239|5507|Fusarium_oxysporum|Unaffected_pathogenicity
EVM04G001300.1	2654	5e-19	75/236(31.78)	88.6	PHI:2654|DUR1,2|Q59VF3|5476|Candida_albicans|Reduced_virulence
EVM04G001430.1	419	2e-12	75/284(26.41)	64.3	PHI:419|CSH1|AAP93915|5476|Candida_albicans|Reduced_virulence
EVM04G001440.1	2248	0	419/612(68.46)	864	PHI:2248|Als1|Q1L2E2|13684|Phaeosphaeria_nodorum_(related:_Stagonospora_nodorum)|Mixed_outcome
EVM04G001450.1	2322	6e-22	66/199(33.17)	90.5	PHI:2322|SidH|Q4WF54|746128|Aspergillus_fumigatus|Reduced_virulence
EVM04G001460.1	447	6e-16	81/331(24.47)	76.6	PHI:447|MCSA|CAI61947|5085|Aspergillus_fumigatus|Reduced_virulence
EVM04G001470.1	3205	2e-93	185/474(39.03)	302	Mid1|PHI:3205|Q4WTR6|746128|Aspergillus_fumigatus|mixed_outcome_
EVM04G001530.1	519	0	440/886(49.66)	704	PHI:519|CHM1|AAL15449|318829|Magnaporthe_oryzae|Reduced_virulence
EVM04G001550.1	2171	0	318/701(45.36)	572	PHI:2171|Peroxisomal_copper_amine_oxidase|MGG_02681|148305|Magnaporthe_oryzae_(related:_Magnaporthe_grisea)|Reduced_virulence
EVM04G001580.1	1336	7e-26	56/89(62.92)	104	PHI:1336|GzbZIP018|I1S462|5518|Gibberella_zeae_(related:_Fusarium_graminearum)|Unaffected_pathogenicity
EVM04G001730.1	2476	2e-13	75/248(30.24)	67.8	PHI:2476|CcpelA|G8AA67|27358|Colletotrichum_coccodes|Mixed_outcome
EVM04G001790.1	1258	6e-104	151/243(62.14)	313	PHI:1258|FGSG_10591|I1S5M8|5518|Gibberella_zeae_(related:_Fusarium_graminearum)|Unaffected_pathogenicity
EVM04G001830.1	1539	6e-12	25/53(47.17)	62	PHI:1539|GzMyb003|I1RCG0|5518|Gibberella_zeae_(related:_Fusarium_graminearum)|Unaffected_pathogenicity
EVM04G001890.1	2802	5e-14	75/302(24.83)	67.8	PHI:2802|3hnr|B2ZRQ4|93612|Setosphaeria_turcica|Unaffected_pathogenicity
EVM04G001950.1	1588	3e-23	44/116(37.93)	88.2	PHI:1588|GzOB028|I1RSY2|5518|Gibberella_zeae_(related:_Fusarium_graminearum)|Lethal
EVM04G001980.1	292	7e-13	72/263(27.38)	68.2	PHI:292|CPRa|AAK31936|5207|Cryptococcus_neoformans|Reduced_virulence
EVM04G002000.1	267	0	621/1573(39.48)	1059	PHI:267|MLT1|AAD51594|5476|Candida_albicans|Reduced_virulence
EVM04G002060.1	1309	2e-52	87/143(60.84)	176	PHI:1309|GzbHLH010|I1RNI6|5518|Gibberella_zeae_(related:_Fusarium_graminearum)|Lethal
EVM04G002120.1	3126	2e-20	102/408(25.00)	90.9	argD|PHI:3126|D4I307|552|Erwinia_amylovora|mixed_outcome_
EVM04G002140.1	294	0	395/684(57.75)	692	PHI:294|CST1|BAC11803|5462|Colletotrichum_lagenarium|Loss_of_pathogenicity
EVM04G002160.1	1260	6e-08	41/141(29.08)	51.2	PHI:1260|FGSG_13944|I1RUC7|5518|Gibberella_zeae_(related:_Fusarium_graminearum)|Unaffected_pathogenicity
EVM04G002180.1	1260	8e-10	58/179(32.40)	58.9	PHI:1260|FGSG_13944|I1RUC7|5518|Gibberella_zeae_(related:_Fusarium_graminearum)|Unaffected_pathogenicity
EVM04G002200.1	2825	7e-23	54/141(38.30)	102	PHI:2825|SET1|Q5ABG1|5476|Candida_albicans|Reduced_virulence
EVM04G002240.1	256	4e-22	66/194(34.02)	89.7	PHI:256|GAS1|AAK52794|318829|Magnaporthe_oryzae|Reduced_virulence
EVM04G002380.1	1552	1e-71	131/318(41.19)	260	PHI:1552|GzMyb016|I1S0N5|5518|Gibberella_zeae_(related:_Fusarium_graminearum)|Unaffected_pathogenicity
EVM04G002460.1	1260	1e-16	63/214(29.44)	82.8	PHI:1260|FGSG_13944|I1RUC7|5518|Gibberella_zeae_(related:_Fusarium_graminearum)|Unaffected_pathogenicity
EVM04G002490.1	2401	6e-07	25/67(37.31)	47.8	PHI:2401|CaRING1|G0T3B3|456327|Xanthomonas_campestris_pv_vesicatoria|Mixed_outcome
EVM04G002520.1	1338	2e-51	124/290(42.76)	172	PHI:1338|GzbZIP020|I1S8Y4|5518|Gibberella_zeae_(related:_Fusarium_graminearum)|Unaffected_pathogenicity
EVM04G002540.1	438	6e-13	88/413(21.31)	68.2	PHI:438|BcBOT1_(related:_CND5)|AAQ16576|40559|Botrytis_cinerea|Reduced_virulence
EVM04G002550.1	1235	0	334/390(85.64)	659	PHI:1235|FGSG_04416|I1RWQ2|5518|Gibberella_zeae_(related:_Fusarium_graminearum)|Lethal
EVM04G002560.1	1589	1e-18	74/266(27.82)	80.5	PHI:1589|GzOB029|I1RWH5|5518|Gibberella_zeae_(related:_Fusarium_graminearum)|Unaffected_pathogenicity
EVM04G002650.1	1578	1e-127	224/538(41.64)	387	PHI:1578|GzOB018|I1RKY2|5518|Gibberella_zeae_(related:_Fusarium_graminearum)|Unaffected_pathogenicity
EVM04G002700.1	2058	4e-21	90/380(23.68)	95.1	PHI:2058|LHS1|MGG_06648.5|148305|Magnaporthe_oryzae_(related:_Magnaporthe_grisea)|Reduced_virulence
EVM04G002740.1	451	0	312/719(43.39)	604	PHI:451|PMT1|AAC31119|5476|Candida_albicans|Loss_of_pathogenicity
EVM04G002750.1	81	7e-06	39/135(28.89)	46.6	PHI:81|MAC1|AAB66482|318829|Magnaporthe_oryzae|Reduced_virulence
EVM04G002790.1	60	7e-09	99/398(24.87)	55.5	PHI:60|TOXA|AAB36607|5017|Cochliobolus_carbonum|Lethal
EVM04G002940.1	180	7e-97	146/233(62.66)	284	PHI:180|PELD|AAC49420|140110|Nectria_haematococca_(related:_Fusarium_solani)|Reduced_virulence
EVM04G003040.1	1046	1e-62	145/462(31.39)	212	PHI:1046|CTB5|ABK64182|29003|Cercospora_nicotianae|Reduced_virulence
EVM04G003100.1	1676	8e-131	175/312(56.09)	403	PHI:1676|GzDHHC004|Q4I2M7|5518|Gibberella_zeae_(related:_Fusarium_graminearum)|Unaffected_pathogenicity
EVM04G003180.1	2558	7e-172	268/529(50.66)	498	PHI:2558|DUR31|Q59P00|5476|Candida_albicans|Reduced_virulence
EVM04G003290.1	1061	2e-103	149/201(74.13)	298	PHI:1061|MgRho3|ABK60346|318829|Magnaporthe_oryzae|Loss_of_pathogenicity
EVM04G003330.1	680	2e-07	30/99(30.30)	48.5	PHI:680|PAK1|AAL58842|214684|Cryptococcus_neoformans|Reduced_virulence
EVM04G003350.1	784	6e-10	64/226(28.32)	56.6	PHI:784|MGG_00056|EDK03390|318829|Magnaporthe_oryzae|Reduced_virulence
EVM04G003530.1	1414	1e-11	39/88(44.32)	60.5	PHI:1414|GzC2H081|I1RZL0|5518|Gibberella_zeae_(related:_Fusarium_graminearum)|Unaffected_pathogenicity
EVM04G003560.1	2086	5e-14	42/130(32.31)	66.2	PHI:2086|Moatg24|MGG_03638|148305|Magnaporthe_oryzae_(related:_Magnaporthe_grisea)|Unaffected_pathogenicity
EVM04G003590.1	211	3e-07	54/249(21.69)	50.1	PHI:211|CaTUP1|AAB63195|5476|Candida_albicans|Reduced_virulence
EVM04G003610.1	2518	1e-137	189/283(66.78)	394	PHI:2518|MET16|Q4WWN9|746128|Aspergillus_fumigatus|Lethal
EVM04G003640.1	2825	3e-20	49/133(36.84)	94.7	PHI:2825|SET1|Q5ABG1|5476|Candida_albicans|Reduced_virulence
EVM04G003680.1	893	0	872/1686(51.72)	1542	PHI:893|MGG_02986|EDK01543|318829|Magnaporthe_oryzae|Reduced_virulence
EVM04G003690.1	1550	5e-14	57/210(27.14)	72	PHI:1550|GzMyb014|I1RWN5|5518|Gibberella_zeae_(related:_Fusarium_graminearum)|Unaffected_pathogenicity
EVM04G003750.1	265	0	383/577(66.38)	778	PHI:265|MET3|AAL92174|5207|Cryptococcus_neoformans|Loss_of_pathogenicity
EVM04G003770.1	2337	3e-41	90/248(36.29)	142	PHI:2337|SUR7|Q5A4M8|5476|Candida_albicans|Reduced_virulence
EVM04G003810.1	2054	7e-112	153/189(80.95)	321	PHI:2054|Rac1|A0SXQ7|148305|Magnaporthe_oryzae_(related:_Magnaporthe_grisea)|Loss_of_pathogenicity
EVM04G003820.1	3063	3e-77	134/249(53.82)	261	MoRga3|PHI:3063|G4NKL4|318829|Magnaporthe_oryzae|mixed_outcome_
EVM04G003830.1	1666	2e-161	257/486(52.88)	468	PHI:1666|GzCCHC006|I1RX47|5518|Gibberella_zeae_(related:_Fusarium_graminearum)|Unaffected_pathogenicity
EVM04G003880.1	1484	1e-06	26/72(36.11)	48.9	PHI:1484|GzHMG016|I1RMG1|5518|Gibberella_zeae_(related:_Fusarium_graminearum)|Unaffected_pathogenicity
EVM04G003920.1	2154	3e-45	99/223(44.39)	162	PHI:2154|RBP35|MGG_02741|148305|Magnaporthe_oryzae_(related:_Magnaporthe_grisea)|Reduced_virulence
EVM04G003940.1	386	4e-75	105/189(55.56)	225	PHI:386|TSA1|AAP68994|5207|Cryptococcus_neoformans|Reduced_virulence
EVM04G003950.1	2020	2e-11	64/269(23.79)	64.3	PHI:2020|Tup1|XP_759427|5270|Ustilago_maydis|Mixed_outcome
EVM04G003960.1	2115	6e-29	93/323(28.79)	118	PHI:2115|Annexin_A7|MGG_06847|148305|Magnaporthe_oryzae_(related:_Magnaporthe_grisea)|Loss_of_pathogenicity
EVM04G003970.1	2244	6e-28	93/364(25.55)	112	PHI:2244|37865|gi|46099354|5270|Ustilago_maydis|Unaffected_pathogenicity
EVM04G003980.1	1924	3e-18	102/441(23.13)	86.3	PHI:1924|GzZC239|I1RH93|5518|Gibberella_zeae_(related:_Fusarium_graminearum)|Unaffected_pathogenicity
EVM04G004010.1	1174	1e-131	253/620(40.81)	429	PHI:1174|HDF3|I1RNQ2|5518|Gibberella_zeae_(related:_Fusarium_graminearum)|Reduced_virulence
EVM04G004080.1	1393	2e-11	48/180(26.67)	65.1	PHI:1393|GzC2H056|I1RU69|5518|Gibberella_zeae_(related:_Fusarium_graminearum)|Unaffected_pathogenicity
EVM04G004100.1	1458	4e-69	153/419(36.52)	237	PHI:1458|GzAra006|Q4I7F9|5518|Gibberella_zeae_(related:_Fusarium_graminearum)|Unaffected_pathogenicity
EVM04G004180.1	2090	2e-28	42/80(52.50)	114	PHI:2090|Moatg29|MGG_02790|148305|Magnaporthe_oryzae_(related:_Magnaporthe_grisea)|Unaffected_pathogenicity
EVM04G004240.1	2625	1e-113	178/427(41.69)	342	PHI:2625|purA|P65882|90371|Salmonella_enterica_serovar_Typhimurium|Reduced_virulence
EVM04G004250.1	1773	6e-24	74/253(29.25)	101	PHI:1773|GzZC088|I1S409|5518|Gibberella_zeae_(related:_Fusarium_graminearum)|Unaffected_pathogenicity
EVM04G004280.1	2388	2e-35	100/318(31.45)	138	PHI:2388|Chi2|0|5530|Metarhizium_anisopliae|Mixed_outcome
EVM04G004300.1	2207	6e-09	19/34(55.88)	53.5	PHI:2207|endo-1,4-beta-xylanase_[GH10_family]|MGG_02245|148305|Magnaporthe_oryzae_(related:_Magnaporthe_grisea)|Reduced_virulence
EVM04G004380.1	2601	2e-16	65/231(28.14)	79.3	PHI:2601|Asc1|P83774|746128|Aspergillus_fumigatus|Mixed_outcome
EVM04G004410.1	1402	1e-47	173/595(29.08)	174	PHI:1402|GzC2H065|I1RWB8|5518|Gibberella_zeae_(related:_Fusarium_graminearum)|Unaffected_pathogenicity
EVM04G004430.1	352	2e-56	173/597(28.98)	204	PHI:352|GLO1|CAD79488|5270|Ustilago_maydis|Loss_of_pathogenicity
EVM04G004530.1	2305	4e-34	65/117(55.56)	114	PHI:2305|BcFKBP12||40559|Botrytis_cinerea|Mixed_outcome
EVM04G004540.1	2284	6e-36	167/564(29.61)	143	PHI:2284|Msb2|J9N257|5507|Fusarium_oxysporum|Reduced_virulence
EVM04G004560.1	336	0	614/958(64.09)	1226	PHI:336|CHS2|AAT77182|5507|Fusarium_oxysporum|Reduced_virulence
EVM04G004570.1	888	3e-81	127/235(54.04)	246	PHI:888|MGG_01707|EDK04578|318829|Magnaporthe_oryzae|Reduced_virulence
EVM04G004640.1	2597	4e-06	36/117(30.77)	42	PHI:2597|CUB|H2DQH1|5693|Trypanosoma_cruzi|Reduced_virulence
EVM04G004660.1	2605	0	360/461(78.09)	759	PHI:2605|hgc1|Q5ABE2|746128|Aspergillus_fumigatus|Mixed_outcome
EVM04G004670.1	1414	1e-10	33/79(41.77)	60.5	PHI:1414|GzC2H081|I1RZL0|5518|Gibberella_zeae_(related:_Fusarium_graminearum)|Unaffected_pathogenicity
EVM04G004680.1	2514	3e-11	54/209(25.84)	63.2	PHI:2514|PFS2|Q4X1Y0|746128|Aspergillus_fumigatus|Lethal
EVM04G004730.1	1500	2e-19	48/149(32.21)	92	PHI:1500|GzHMG032|I1S2F2|5518|Gibberella_zeae_(related:_Fusarium_graminearum)|Unaffected_pathogenicity
EVM04G004770.1	860	2e-150	222/372(59.68)	433	PHI:860|MSP1|AAX07670|318829|Magnaporthe_oryzae|Reduced_virulence
EVM04G004790.1	2981	0	460/816(56.37)	857	PHI:2981|Ctf1|A6N6J8|59765|Fusarium_oxysporum_f._sp._Lycopersici|Reduced_virulence
EVM04G004800.1	922	3e-74	198/625(31.68)	251	PHI:922|um03615||5270|Ustilago_maydis|Unaffected_pathogenicity
EVM04G004810.1	893	2e-23	140/658(21.28)	105	PHI:893|MGG_02986|EDK01543|318829|Magnaporthe_oryzae|Reduced_virulence
EVM04G004840.1	2081	4e-153	270/511(52.84)	454	PHI:2081|Moatg15|MGG_12828|148305|Magnaporthe_oryzae_(related:_Magnaporthe_grisea)|Loss_of_pathogenicity
EVM04G004930.1	1579	3e-44	130/428(30.37)	173	PHI:1579|GzOB019|I1RM25|5518|Gibberella_zeae_(related:_Fusarium_graminearum)|Unaffected_pathogenicity
EVM04G005030.1	2322	3e-32	83/262(31.68)	126	PHI:2322|SidH|Q4WF54|746128|Aspergillus_fumigatus|Reduced_virulence
EVM04G005050.1	1025	7e-170	287/561(51.16)	494	PHI:1025|bcnoxR|CAP12326|40559|Botrytis_cinerea|Reduced_virulence
EVM04G005140.1	2694	3e-06	37/122(30.33)	47	PHI:2694|rsmB|Q6D000|29471|Pectobacterium_atrosepticum|Mixed_outcome
EVM04G005200.1	1662	8e-35	121/454(26.65)	137	PHI:1662|GzCCHC002|I1REJ1|5518|Gibberella_zeae_(related:_Fusarium_graminearum)|Unaffected_pathogenicity
EVM04G005290.1	284	2e-24	89/318(27.99)	109	PHI:284|CHK1|O59892|5476|Candida_albicans|Loss_of_pathogenicity
EVM04G005340.1	1683	9e-07	20/71(28.17)	47	PHI:1683|GzRad001|I1RK33|5518|Gibberella_zeae_(related:_Fusarium_graminearum)|Lethal
EVM04G005430.1	1320	3e-43	170/485(35.05)	160	PHI:1320|ZIF1|I1RD66|5518|Gibberella_zeae_(related:_Fusarium_graminearum)|Reduced_virulence
EVM04G005680.1	1268	4e-174	256/489(52.35)	499	PHI:1268|FGSG_07816|I1RN43|5518|Gibberella_zeae_(related:_Fusarium_graminearum)|Unaffected_pathogenicity
EVM04G005840.1	1229	3e-103	228/486(46.91)	328	PHI:1229|FGSG_02153|I1RRB9|5518|Gibberella_zeae_(related:_Fusarium_graminearum)|Lethal
EVM04G005870.1	832	7e-50	93/199(46.73)	163	PHI:832|ERG2|CAA78959|5270|Ustilago_maydis|chemistry_target
EVM04G005920.1	1653	9e-35	54/100(54.00)	120	PHI:1653|GzWing026|I1S2A0|5518|Gibberella_zeae_(related:_Fusarium_graminearum)|Unaffected_pathogenicity
EVM04G005940.1	1398	2e-114	268/626(42.81)	367	PHI:1398|GzC2H061|I1RV65|5518|Gibberella_zeae_(related:_Fusarium_graminearum)|Unaffected_pathogenicity
EVM04G005980.1	1277	5e-06	45/189(23.81)	45.4	PHI:1277|FGSG_12887|I1S5L1|5518|Gibberella_zeae_(related:_Fusarium_graminearum)|Unaffected_pathogenicity
EVM04G006070.1	2543	9e-08	34/105(32.38)	52.8	PHI:2543|GCD6|Q4WLS1|746128|Aspergillus_fumigatus|Mixed_outcome
EVM04G006110.1	26	2e-66	146/473(30.87)	225	PHI:26|CaMDR1|CAA37820|5476|Candida_albicans|Reduced_virulence
EVM04G006160.1	1387	3e-16	40/82(48.78)	76.6	PHI:1387|GzBrlA|I1RT19|5518|Gibberella_zeae_(related:_Fusarium_graminearum)|Unaffected_pathogenicity
EVM04G006170.1	1972	9e-18	103/461(22.34)	86.3	PHI:1972|GzZC287|I1RF57|5518|Gibberella_zeae_(related:_Fusarium_graminearum)|Unaffected_pathogenicity
EVM04G006180.1	2491	1e-15	51/149(34.23)	76.6	PHI:2491|FgPTC1|I1RJS9|5518|Gibberella_zeae_(related:_Fusarium_graminearum)|Reduced_virulence
EVM04G006250.1	504	0	246/364(67.58)	511	PHI:504|LEU2|CAA42366|4932|Saccharomyces_cerevisiae|Reduced_virulence
EVM04G006260.1	1555	3e-29	108/487(22.18)	117	PHI:1555|GzMyb019|I1RDG6|5518|Gibberella_zeae_(related:_Fusarium_graminearum)|Unaffected_pathogenicity
EVM04G006270.1	1961	6e-171	287/668(42.96)	516	PHI:1961|GzZC276|I1RD74|5518|Gibberella_zeae_(related:_Fusarium_graminearum)|Unaffected_pathogenicity
EVM04G006410.1	304	0	1006/1480(67.97)	2050	PHI:304|GzCPS1|AAP12366|5518|Fusarium_graminearum|Reduced_virulence
EVM04G006480.1	2117	5e-06	32/98(32.65)	47.4	PHI:2117|SPM1|P58371|148305|Magnaporthe_oryzae_(related:_Magnaporthe_grisea)|Reduced_virulence
EVM04G006500.1	1458	5e-57	145/484(29.96)	206	PHI:1458|GzAra006|Q4I7F9|5518|Gibberella_zeae_(related:_Fusarium_graminearum)|Unaffected_pathogenicity
EVM04G006580.1	2058	4e-170	374/970(38.56)	527	PHI:2058|LHS1|MGG_06648.5|148305|Magnaporthe_oryzae_(related:_Magnaporthe_grisea)|Reduced_virulence
EVM04G006630.1	2557	2e-09	40/148(27.03)	55.5	PHI:2557|CaSch9p|Q5AHG6|5476|Candida_albicans|Reduced_virulence
EVM04G006730.1	672	2e-38	191/843(22.66)	151	PHI:672|CAS1|AAL35099|192011|Cryptococcus_neoformans|Increased_virulence_(Hypervirulence)
EVM04G006750.1	211	2e-10	66/228(28.95)	62	PHI:211|CaTUP1|AAB63195|5476|Candida_albicans|Reduced_virulence
EVM04G006780.1	2821	6e-64	161/494(32.59)	233	PHI:2821|SNF2|Q5ALP9|5476|Candida_albicans|Reduced_virulence
EVM04G006820.1	4559	5e-134	270/719(37.55)	426	T6SS2|PHI:4559|Q6TKU1|562|Escherichia_coli|effector_(plant_avirulence_determinant)
EVM04G006880.1	1190	0	315/642(49.07)	538	PHI:1190|(Sc_Pbs2)|I1RWL6|5518|Gibberella_zeae_(related:_Fusarium_graminearum)|Reduced_virulence
EVM04G006970.1	2305	3e-33	67/119(56.30)	112	PHI:2305|BcFKBP12||40559|Botrytis_cinerea|Mixed_outcome
EVM04G007020.1	177	2e-92	162/428(37.85)	288	PHI:177|ODC|CAB56523|13684|Stagonospora_nodorum|Reduced_virulence
EVM04G007060.1	1555	0	329/509(64.64)	692	PHI:1555|GzMyb019|I1RDG6|5518|Gibberella_zeae_(related:_Fusarium_graminearum)|Unaffected_pathogenicity
EVM04G007070.1	2654	7e-16	101/375(26.93)	79.3	PHI:2654|DUR1,2|Q59VF3|5476|Candida_albicans|Reduced_virulence
EVM04G007110.1	3415	3e-39	107/394(27.16)	150	Fre2|PHI:3415|T2BNJ5|5207|Cryptococcus_neoformans|mixed_outcome_
EVM04G007190.1	3364	5e-08	34/102(33.33)	50.4	MMAR_1663|PHI:3364|B2HHI1|1781|Mycobacterium_marinum|reduced_virulence_
EVM04G007240.1	1869	5e-86	173/541(31.98)	286	PHI:1869|GzZC184|I1RDY4|5518|Gibberella_zeae_(related:_Fusarium_graminearum)|Unaffected_pathogenicity
EVM04G007270.1	3216	2e-09	23/32(71.88)	55.5	MoCDIP4|PHI:3216|G4MVX4|318829|Magnaporthe_oryzae|mixed_outcome_
EVM04G007300.1	2088	8e-50	120/354(33.90)	168	PHI:2088|Moatg27|MGG_02386|148305|Magnaporthe_oryzae_(related:_Magnaporthe_grisea)|Unaffected_pathogenicity
EVM04G007450.1	2117	7e-24	86/277(31.05)	100	PHI:2117|SPM1|P58371|148305|Magnaporthe_oryzae_(related:_Magnaporthe_grisea)|Reduced_virulence
EVM04G007490.1	1260	5e-06	60/225(26.67)	47.8	PHI:1260|FGSG_13944|I1RUC7|5518|Gibberella_zeae_(related:_Fusarium_graminearum)|Unaffected_pathogenicity
EVM04G007520.1	981	2e-06	29/72(40.28)	48.1	PHI:981|hopI1|AAL84247|59511|Pseudomonas_syringae|Effector_(plant_avirulence_determinant)
EVM04G007600.1	2201	5e-104	240/621(38.65)	338	PHI:2201|PdeL|D0ERY8|148305|Magnaporthe_oryzae_(related:_Magnaporthe_grisea)|Mixed_outcome
EVM04G007640.1	2570	2e-06	23/48(47.92)	46.6	PHI:2570|CYB2|Q6FM61|5478|Candida_glabrata|Reduced_virulence
EVM04G007700.1	2563	3e-13	51/160(31.87)	67.4	PHI:2563|DPP3|Q5AH74|5476|Candida_albicans|Reduced_virulence
EVM04G007710.1	1838	8e-47	162/594(27.27)	173	PHI:1838|GzZC153|I1RGC8|5518|Gibberella_zeae_(related:_Fusarium_graminearum)|Unaffected_pathogenicity
EVM04G007730.1	2042	0	479/1309(36.59)	785	PHI:2042|ABC3|Q3Y5V5|148305|Magnaporthe_oryzae_(related:_Magnaporthe_grisea)|Loss_of_pathogenicity
EVM04G007770.1	2544	7e-15	51/176(28.98)	74.7	PHI:2544|PAB1|Q4WK03|746128|Aspergillus_fumigatus|Mixed_outcome
EVM04G007780.1	68	3e-12	101/383(26.37)	65.9	PHI:68|SAP1|AAA34368|5476|Candida_albicans|Reduced_virulence
EVM04G007890.1	1458	2e-38	124/451(27.49)	149	PHI:1458|GzAra006|Q4I7F9|5518|Gibberella_zeae_(related:_Fusarium_graminearum)|Unaffected_pathogenicity
EVM04G007900.1	2920	0	356/567(62.79)	757	PHI:2920|FET3-1|E3QRA4|31870|Colletotrichum_graminicola|Reduced_virulence
EVM04G007910.1	485	5e-117	182/354(51.41)	345	PHI:485|FTR1|AAF69680|5476|Candida_albicans|Loss_of_pathogenicity
EVM04G008050.1	1854	3e-114	225/661(34.04)	365	PHI:1854|GzZC169|I1S054|5518|Gibberella_zeae_(related:_Fusarium_graminearum)|Unaffected_pathogenicity
EVM04G008160.1	2038	2e-154	228/295(77.29)	437	PHI:2038|Mir1|MGG_02370|148305|Magnaporthe_oryzae_(related:_Magnaporthe_grisea)|Unaffected_pathogenicity
EVM04G008240.1	2266	1e-133	227/584(38.87)	405	PHI:2266|Ptr2|0|13684|Phaeosphaeria_nodorum_(related:_Stagonospora_nodorum)|Unaffected_pathogenicity
EVM04G008250.1	441	1e-28	81/357(22.69)	113	PHI:441|BTP1|CAE55153|40559|Botrytis_cinerea|Reduced_virulence
EVM04G008280.1	1775	5e-53	133/406(32.76)	182	PHI:1775|GzZC090|I1S5X3|5518|Gibberella_zeae_(related:_Fusarium_graminearum)|Unaffected_pathogenicity
EVM04G008350.1	2240	4e-33	113/497(22.74)	129	PHI:2240|Srt1|Q4PBY9|5270|Ustilago_maydis|reduced_virulence
EVM04G008380.1	1260	4e-14	58/187(31.02)	72.4	PHI:1260|FGSG_13944|I1RUC7|5518|Gibberella_zeae_(related:_Fusarium_graminearum)|Unaffected_pathogenicity
EVM04G008400.1	2602	2e-07	56/232(24.14)	49.7	PHI:2602|Rim9|Q4PH32|5270|Ustilago_maydis|Unaffected_pathogenicity
EVM04G008430.1	404	2e-16	68/273(24.91)	79.3	PHI:404|PTH11|AAD30436|318829|Magnaporthe_oryzae|Reduced_virulence
EVM04G008450.1	438	4e-54	142/494(28.74)	190	PHI:438|BcBOT1_(related:_CND5)|AAQ16576|40559|Botrytis_cinerea|Reduced_virulence
EVM04G008470.1	3162	1e-112	268/830(32.29)	388	Mohik8|PHI:3162|G4MXJ1|318829|Magnaporthe_oryzae|loss_of_pathogenicity_
EVM04G008510.1	511	6e-09	52/196(26.53)	55.8	PHI:511|CaNAG4|EAK93098|5476|Candida_albicans|Reduced_virulence
EVM04G008520.1	105	9e-140	241/577(41.77)	422	PHI:105|PLB1|AAC61890|5476|Candida_albicans|Reduced_virulence
EVM04G008540.1	4194	2e-105	189/534(35.39)	327	AKT7|PHI:4194|V5XZS6|5599|Alternaria_alternata|increased_virulence_(Hypervirulence)
EVM04G008550.1	441	3e-16	77/313(24.60)	77.8	PHI:441|BTP1|CAE55153|40559|Botrytis_cinerea|Reduced_virulence
EVM04G008570.1	3272	6e-36	141/520(27.12)	139	glpD|PHI:3272|Q8CWG4|992166|Yersinia_pestis|unaffected_pathogenicity_
EVM04G008600.1	872	2e-76	247/844(29.27)	263	PHI:872|MGG_03284|EDK00201|318829|Magnaporthe_oryzae|Reduced_virulence
EVM04G008620.1	1941	2e-21	70/213(32.86)	96.7	PHI:1941|GzZC256|I1RGD9|5518|Gibberella_zeae_(related:_Fusarium_graminearum)|Unaffected_pathogenicity
EVM04G008630.1	2543	4e-137	252/685(36.79)	422	PHI:2543|GCD6|Q4WLS1|746128|Aspergillus_fumigatus|Mixed_outcome
EVM04G008670.1	441	5e-14	52/221(23.53)	70.5	PHI:441|BTP1|CAE55153|40559|Botrytis_cinerea|Reduced_virulence
EVM04G008680.1	1581	2e-36	82/249(32.93)	129	PHI:1581|GzOB021|I1RPX8|5518|Gibberella_zeae_(related:_Fusarium_graminearum)|Unaffected_pathogenicity
EVM04G008700.1	2117	3e-42	100/269(37.17)	155	PHI:2117|SPM1|P58371|148305|Magnaporthe_oryzae_(related:_Magnaporthe_grisea)|Reduced_virulence
EVM04G008710.1	1600	3e-23	49/105(46.67)	89.7	PHI:1600|GzOB041|I1RZK5|5518|Gibberella_zeae_(related:_Fusarium_graminearum)|Unaffected_pathogenicity
EVM04G008720.1	2553	1e-70	130/320(40.62)	239	PHI:2553|VPS4|Q5AG40|5476|Candida_albicans|Loss_of_pathogenicity
EVM04G008750.1	1260	8e-15	48/145(33.10)	76.6	PHI:1260|FGSG_13944|I1RUC7|5518|Gibberella_zeae_(related:_Fusarium_graminearum)|Unaffected_pathogenicity
EVM04G008780.1	650	0	370/476(77.73)	788	PHI:650|TPS1|ABG25558|332648|Botrytis_cinerea|Unaffected_pathogenicity
EVM04G008860.1	316	5e-06	37/128(28.91)	45.8	PHI:316|PiGPB1|AAP55639|4787|Phytophthora_infestans|Reduced_virulence
EVM04G008880.1	2552	1e-06	25/60(41.67)	48.5	PHI:2552|NOP4|Q4WNM3|746128|Aspergillus_fumigatus|Mixed_outcome
EVM04G008910.1	2988	1e-11	54/163(33.13)	65.9	PHI:2988|MoAPS2|G4NA99|148305|Magnaporthe_oryzae|Reduced_virulence
EVM04G008930.1	1526	1e-66	192/644(29.81)	243	PHI:1526|GzHOMEL036|I1S0J3|5518|Gibberella_zeae_(related:_Fusarium_graminearum)|Unaffected_pathogenicity
EVM04G008940.1	1566	9e-13	61/191(31.94)	67.8	PHI:1566|GzOB006|I1RC95|5518|Gibberella_zeae_(related:_Fusarium_graminearum)|Lethal
EVM04G008960.1	3109	5e-75	166/516(32.17)	252	FgSKN7|PHI:3109|I1RQL4|5518|Fusarium_graminearum|mixed_outcome_
EVM04G009000.1	2020	7e-15	82/278(29.50)	75.5	PHI:2020|Tup1|XP_759427|5270|Ustilago_maydis|Mixed_outcome
EVM04G009030.1	1605	1e-136	215/492(43.70)	409	PHI:1605|GzOB046|I1S216|5518|Gibberella_zeae_(related:_Fusarium_graminearum)|Unaffected_pathogenicity
EVM04G009040.1	2400	4e-80	148/274(54.01)	254	PHI:2400|Fgp2|I1S215|5518|Gibberella_zeae_(related:_Fusarium_graminearum)|Unaffected_pathogenicity
EVM04G009120.1	1222	0	710/1541(46.07)	1394	PHI:1222|FGSG_00132|I1RMV6|5518|Gibberella_zeae_(related:_Fusarium_graminearum)|Lethal
EVM04G009190.1	286	0	387/754(51.33)	756	PHI:286|CLC-A|AAO73005|5207|Cryptococcus_neoformans|Reduced_virulence
EVM04G009200.1	1464	3e-37	62/129(48.06)	127	PHI:1464|GzCCAAT004|I1RMV4|5518|Gibberella_zeae_(related:_Fusarium_graminearum)|Reduced_virulence
EVM04G009220.1	2140	1e-07	26/72(36.11)	49.7	PHI:2140|MoVam7|XP_001907727.1|148305|Magnaporthe_oryzae_(related:_Magnaporthe_grisea)|Loss_of_pathogenicity
EVM04G009260.1	1260	1e-06	39/117(33.33)	50.4	PHI:1260|FGSG_13944|I1RUC7|5518|Gibberella_zeae_(related:_Fusarium_graminearum)|Unaffected_pathogenicity
EVM04G009280.1	2419	7e-91	138/343(40.23)	275	PHI:2419|CID1|I1RKF3|5518|Gibberella_zeae_(related:_Fusarium_graminearum)|Reduced_virulence
EVM04G009290.1	290	4e-06	31/98(31.63)	44.7	PHI:290|CNB1|EAL03139|5476|Candida_albicans|Reduced_virulence
EVM04G009390.1	1599	8e-63	110/184(59.78)	193	PHI:1599|GzOB039|I1RZ39|5518|Gibberella_zeae_(related:_Fusarium_graminearum)|Unaffected_pathogenicity
EVM04G009400.1	3095	7e-165	221/423(52.25)	471	Ktr1|PHI:3095|J5JDI1|176275|Beauveria_bassiana|unaffected_pathogenicity_
EVM04G009420.1	2094	8e-16	119/518(22.97)	78.2	PHI:2094|Yvc1|MGG_09828|148305|Magnaporthe_oryzae_(related:_Magnaporthe_grisea)|Mixed_outcome
EVM04G009440.1	1368	1e-32	57/113(50.44)	124	PHI:1368|GzC2H029|I1RK97|5518|Gibberella_zeae_(related:_Fusarium_graminearum)|Unaffected_pathogenicity
EVM04G009470.1	1393	4e-08	48/207(23.19)	53.9	PHI:1393|GzC2H056|I1RU69|5518|Gibberella_zeae_(related:_Fusarium_graminearum)|Unaffected_pathogenicity
EVM04G009510.1	1579	0	336/665(50.53)	671	PHI:1579|GzOB019|I1RM25|5518|Gibberella_zeae_(related:_Fusarium_graminearum)|Unaffected_pathogenicity
EVM04G009530.1	2229	1e-06	25/66(37.88)	49.3	PHI:2229|rok1|XP_759848|5270|Ustilago_maydis|Mixed_outcome
EVM04G009600.1	1618	1e-43	89/273(32.60)	152	PHI:1618|GzFET5|Q4IQT8|5518|Gibberella_zeae_(related:_Fusarium_graminearum)|Unaffected_pathogenicity
EVM04G009610.1	2382	0	268/305(87.87)	575	PHI:2382|Upa2|Q6QIY0|5270|Ustilago_maydis|Unaffected_pathogenicity
EVM04G009690.1	2382	4e-118	165/305(54.10)	344	PHI:2382|Upa2|Q6QIY0|5270|Ustilago_maydis|Unaffected_pathogenicity
EVM04G009710.1	1424	2e-16	32/56(57.14)	81.6	PHI:1424|GzC2H092|I1S3J7|5518|Gibberella_zeae_(related:_Fusarium_graminearum)|Unaffected_pathogenicity
EVM04G009870.1	2601	9e-07	47/208(22.60)	47	PHI:2601|Asc1|P83774|746128|Aspergillus_fumigatus|Mixed_outcome
EVM04G009910.1	1577	2e-37	69/149(46.31)	125	PHI:1577|GzOB017|I1RK79|5518|Gibberella_zeae_(related:_Fusarium_graminearum)|Unaffected_pathogenicity
EVM04G009940.1	1260	1e-19	83/235(35.32)	92	PHI:1260|FGSG_13944|I1RUC7|5518|Gibberella_zeae_(related:_Fusarium_graminearum)|Unaffected_pathogenicity
EVM04G010050.1	1393	5e-08	66/253(26.09)	52.4	PHI:1393|GzC2H056|I1RU69|5518|Gibberella_zeae_(related:_Fusarium_graminearum)|Unaffected_pathogenicity
EVM04G010170.1	1134	1e-47	132/398(33.17)	176	PHI:1134|ipa|B0LLU0|5022|Leptosphaeria_maculans|Increased_virulence_(Hypervirulence)
EVM04G010210.1	441	2e-14	85/320(26.56)	71.6	PHI:441|BTP1|CAE55153|40559|Botrytis_cinerea|Reduced_virulence
EVM04G010270.1	1566	2e-52	101/237(42.62)	190	PHI:1566|GzOB006|I1RC95|5518|Gibberella_zeae_(related:_Fusarium_graminearum)|Lethal
EVM04G010280.1	479	2e-63	113/291(38.83)	202	PHI:479|MEP1|AAQ07436|199306|Coccidioides_posadasii|Reduced_virulence
EVM04G010370.1	2038	4e-08	74/276(26.81)	53.1	PHI:2038|Mir1|MGG_02370|148305|Magnaporthe_oryzae_(related:_Magnaporthe_grisea)|Unaffected_pathogenicity
EVM04G010400.1	1541	5e-48	74/100(74.00)	164	PHI:1541|GzFlbD|I1RE42|5518|Gibberella_zeae_(related:_Fusarium_graminearum)|Unaffected_pathogenicity
EVM04G010440.1	2117	1e-60	119/294(40.48)	207	PHI:2117|SPM1|P58371|148305|Magnaporthe_oryzae_(related:_Magnaporthe_grisea)|Reduced_virulence
EVM04G010480.1	2552	9e-11	46/137(33.58)	60.1	PHI:2552|NOP4|Q4WNM3|746128|Aspergillus_fumigatus|Mixed_outcome
EVM04G010550.1	1373	4e-60	96/151(63.58)	209	PHI:1373|GzC2H036|I1RN20|5518|Gibberella_zeae_(related:_Fusarium_graminearum)|Unaffected_pathogenicity
EVM04G010570.1	2453	1e-16	50/189(26.46)	83.6	PHI:2453|Snt2|D9J222|61369|Fusarium_oxysporum_f.sp._melonis|Reduced_virulence
EVM04G010590.1	1356	3e-97	176/407(43.24)	311	PHI:1356|GzC2H016|I1RE06|5518|Gibberella_zeae_(related:_Fusarium_graminearum)|Unaffected_pathogenicity
EVM04G010630.1	3457	4e-09	64/247(25.91)	56.2	PHO84|PHI:3457|J9VMW8|5207|Cryptococcus_neoformans|mixed_outcome_
EVM04G010670.1	267	2e-119	337/1252(26.92)	404	PHI:267|MLT1|AAD51594|5476|Candida_albicans|Reduced_virulence
EVM04G010770.1	222	2e-86	140/265(52.83)	264	PHI:222|PELB|AAD09857|5457|Colletotrichum_gloeosporioides|Reduced_virulence
EVM04G010810.1	2393	2e-122	193/483(39.96)	369	PHI:2393|Related_to_O-methylsterigmatocystin_oxidoreductase|I1R980|5518|Gibberella_zeae_(related:_Fusarium_graminearum)|Increased_virulence_(Hypervirulence)
EVM05G000010.1	496	0	392/1097(35.73)	630	PHI:496|PPOC|EAL92371|5085|Aspergillus_fumigatus|Increased_virulence_(Hypervirulence)
EVM05G000030.1	2452	5e-63	101/220(45.91)	202	PHI:2452|FAED1|I1S2N6|5518|Gibberella_zeae_(related:_Fusarium_graminearum)|Unaffected_pathogenicity
EVM05G000040.1	3216	4e-07	20/31(64.52)	48.9	MoCDIP4|PHI:3216|G4MVX4|318829|Magnaporthe_oryzae|mixed_outcome_
EVM05G000050.1	569	3e-09	25/54(46.30)	56.6	PHI:569|XYL3|AAC06239|5507|Fusarium_oxysporum|Unaffected_pathogenicity
EVM05G000070.1	256	3e-18	48/143(33.57)	81.6	PHI:256|GAS1|AAK52794|318829|Magnaporthe_oryzae|Reduced_virulence
EVM05G000110.1	1662	3e-06	49/232(21.12)	47.4	PHI:1662|GzCCHC002|I1REJ1|5518|Gibberella_zeae_(related:_Fusarium_graminearum)|Unaffected_pathogenicity
EVM05G000120.1	881	2e-38	95/345(27.54)	139	PHI:881|MGG_04556|EDJ96020|318829|Magnaporthe_oryzae|Reduced_virulence
EVM05G000140.1	2841	5e-25	80/276(28.99)	100	PHI:2841|CnSEC14-2|F6K8L6|5207|Cryptococcus_neoformans|Unaffected_pathogenicity
EVM05G000170.1	3374	0	441/1165(37.85)	634	FgSln1|PHI:3374|I1S028|5518|Fusarium_graminearum|reduced_virulence_
EVM05G000220.1	2968	2e-24	108/445(24.27)	104	PHI:2968|Hxs1|J9VQA5|5207|Cryptococcus_neoformans|Reduced_virulence
EVM05G000270.1	2968	6e-96	179/536(33.40)	303	PHI:2968|Hxs1|J9VQA5|5207|Cryptococcus_neoformans|Reduced_virulence
EVM05G000290.1	441	2e-06	86/401(21.45)	47	PHI:441|BTP1|CAE55153|40559|Botrytis_cinerea|Reduced_virulence
EVM05G000300.1	3216	9e-30	95/294(32.31)	114	MoCDIP4|PHI:3216|G4MVX4|318829|Magnaporthe_oryzae|mixed_outcome_
EVM05G000320.1	1260	6e-08	45/146(30.82)	54.3	PHI:1260|FGSG_13944|I1RUC7|5518|Gibberella_zeae_(related:_Fusarium_graminearum)|Unaffected_pathogenicity
EVM05G000350.1	1161	2e-177	260/521(49.90)	515	PHI:1161|MgMfs1|A4ZGP3|54734|Mycosphaerella_graminicola_(related:_Zymoseptoria_triticii)|Chemistry_target
EVM05G000360.1	1972	7e-100	190/559(33.99)	326	PHI:1972|GzZC287|I1RF57|5518|Gibberella_zeae_(related:_Fusarium_graminearum)|Unaffected_pathogenicity
EVM05G000370.1	2968	7e-88	171/529(32.33)	282	PHI:2968|Hxs1|J9VQA5|5207|Cryptococcus_neoformans|Reduced_virulence
EVM05G000440.1	1414	6e-127	241/545(44.22)	382	PHI:1414|GzC2H081|I1RZL0|5518|Gibberella_zeae_(related:_Fusarium_graminearum)|Unaffected_pathogenicity
EVM05G000530.1	2842	3e-86	141/282(50.00)	264	PHI:2842|CnSFH5|F6K8L7|5207|Cryptococcus_neoformans|Mixed_outcome
EVM05G000540.1	2315	2e-46	79/265(29.81)	159	PHI:2315|ChLae1|G4XKY9|5016|Cochliobolus_heterostrophus|Mixed_outcome
EVM05G000560.1	1555	5e-176	251/510(49.22)	511	PHI:1555|GzMyb019|I1RDG6|5518|Gibberella_zeae_(related:_Fusarium_graminearum)|Unaffected_pathogenicity
EVM05G000610.1	1046	6e-46	129/453(28.48)	164	PHI:1046|CTB5|ABK64182|29003|Cercospora_nicotianae|Reduced_virulence
EVM05G000790.1	256	1e-17	47/140(33.57)	78.2	PHI:256|GAS1|AAK52794|318829|Magnaporthe_oryzae|Reduced_virulence
EVM05G000800.1	2451	3e-46	73/183(39.89)	154	PHI:2451|FAEB1|I1S3N8|5518|Gibberella_zeae_(related:_Fusarium_graminearum)|Unaffected_pathogenicity
EVM05G000810.1	256	2e-14	48/133(36.09)	69.7	PHI:256|GAS1|AAK52794|318829|Magnaporthe_oryzae|Reduced_virulence
EVM05G000930.1	346	4e-34	97/373(26.01)	134	PHI:346|CRU1|AAN10186|5270|Ustilago_maydis|Reduced_virulence
EVM05G000990.1	1623	1e-06	48/184(26.09)	47.4	PHI:1623|GzJUM005|I1S9T2|5518|Gibberella_zeae_(related:_Fusarium_graminearum)|Unaffected_pathogenicity
EVM05G001040.1	2315	6e-62	110/291(37.80)	201	PHI:2315|ChLae1|G4XKY9|5016|Cochliobolus_heterostrophus|Mixed_outcome
EVM05G001080.1	1260	5e-09	65/222(29.28)	57	PHI:1260|FGSG_13944|I1RUC7|5518|Gibberella_zeae_(related:_Fusarium_graminearum)|Unaffected_pathogenicity
EVM05G001100.1	2025	0	360/800(45.00)	638	PHI:2025|HDL1|G4MQZ9|148305|Magnaporthe_oryzae_(related:_Magnaporthe_grisea)|Unaffected_pathogenicity
EVM05G001150.1	922	3e-69	213/647(32.92)	238	PHI:922|um03615||5270|Ustilago_maydis|Unaffected_pathogenicity
EVM05G001190.1	2954	3e-71	148/363(40.77)	229	PHI:2954|TgNST1|B6KLD2|5811|Toxoplasma_gondii|Reduced_virulence
EVM05G001290.1	2042	8e-12	70/233(30.04)	65.9	PHI:2042|ABC3|Q3Y5V5|148305|Magnaporthe_oryzae_(related:_Magnaporthe_grisea)|Loss_of_pathogenicity
EVM05G001310.1	2968	4e-36	109/455(23.96)	138	PHI:2968|Hxs1|J9VQA5|5207|Cryptococcus_neoformans|Reduced_virulence
EVM05G001320.1	1028	2e-10	38/102(37.25)	55.5	PHI:1028|bcpme1|CAC29255|40559|Botrytis_cinerea|Reduced_virulence
EVM05G001330.1	115	4e-58	130/376(34.57)	196	PHI:115|PGX1|AAC26146|5017|Cochliobolus_carbonum|Unaffected_pathogenicity
EVM05G001340.1	115	1e-118	199/404(49.26)	355	PHI:115|PGX1|AAC26146|5017|Cochliobolus_carbonum|Unaffected_pathogenicity
EVM05G001350.1	675	4e-08	70/326(21.47)	55.1	PHI:675|ROM2|AAW45289|192011|Cryptococcus_neoformans|Increased_virulence_(Hypervirulence)
EVM05G001410.1	1260	1e-23	85/234(36.32)	107	PHI:1260|FGSG_13944|I1RUC7|5518|Gibberella_zeae_(related:_Fusarium_graminearum)|Unaffected_pathogenicity
EVM05G001420.1	1260	2e-11	54/170(31.76)	66.6	PHI:1260|FGSG_13944|I1RUC7|5518|Gibberella_zeae_(related:_Fusarium_graminearum)|Unaffected_pathogenicity
EVM05G001430.1	211	2e-25	88/332(26.51)	109	PHI:211|CaTUP1|AAB63195|5476|Candida_albicans|Reduced_virulence
EVM05G001470.1	541	4e-63	187/564(33.16)	222	PHI:541|LIP1|AAU87359|332648|Botrytis_cinerea|Unaffected_pathogenicity
EVM05G001510.1	104	5e-125	173/320(54.06)	372	PHI:104|CaMNT1|CAA67930|5476|Candida_albicans|Reduced_virulence
EVM05G001540.1	885	2e-26	85/310(27.42)	114	PHI:885|MGG_02240|EDJ98842|318829|Magnaporthe_oryzae|Reduced_virulence
EVM05G001590.1	2315	2e-55	103/291(35.40)	183	PHI:2315|ChLae1|G4XKY9|5016|Cochliobolus_heterostrophus|Mixed_outcome
EVM05G001810.1	491	6e-11	27/62(43.55)	59.7	PHI:491|YVH1|EAK96144|5476|Candida_albicans|Reduced_virulence
EVM05G001820.1	3348	4e-11	35/77(45.45)	56.6	nfu|PHI:3348|Q2FID9|1280|Staphylococcus_aureus|reduced_virulence_
EVM05G001900.1	319	2e-14	61/247(24.70)	75.5	PHI:319|SQL2|AAO19638|5270|Ustilago_maydis|Reduced_virulence
EVM05G001990.1	2293	5e-46	67/97(69.07)	149	PHI:2293|cycA|B0XTA5|746128|Aspergillus_fumigatus|Reduced_virulence
EVM05G002070.1	2256	8e-34	78/261(29.89)	127	PHI:2256|Xdh1|Q0UA24|13684|Phaeosphaeria_nodorum_(related:_Stagonospora_nodorum)|Unaffected_pathogenicity
EVM05G002090.1	510	0	291/560(51.96)	531	PHI:510|CaNAG3|EAK93097|5476|Candida_albicans|Reduced_virulence
EVM05G002100.1	441	2e-19	84/307(27.36)	87.4	PHI:441|BTP1|CAE55153|40559|Botrytis_cinerea|Reduced_virulence
EVM05G002170.1	2117	1e-75	172/459(37.47)	246	PHI:2117|SPM1|P58371|148305|Magnaporthe_oryzae_(related:_Magnaporthe_grisea)|Reduced_virulence
EVM05G002180.1	181	1e-119	186/389(47.81)	358	PHI:181|PGX1|AAK81847|5507|Fusarium_oxysporum|Unaffected_pathogenicity
EVM05G002190.1	1028	1e-65	137/324(42.28)	211	PHI:1028|bcpme1|CAC29255|40559|Botrytis_cinerea|Reduced_virulence
EVM05G002200.1	181	1e-45	114/406(28.08)	162	PHI:181|PGX1|AAK81847|5507|Fusarium_oxysporum|Unaffected_pathogenicity
EVM05G002260.1	2562	5e-91	146/288(50.69)	292	PHI:2562|Cwt1|Q59M50|5476|Candida_albicans|Reduced_virulence
EVM05G002300.1	1310	1e-32	91/226(40.27)	125	PHI:1310|GzbHLH011|I1RQC1|5518|Gibberella_zeae_(related:_Fusarium_graminearum)|Unaffected_pathogenicity
EVM05G002330.1	2527	0	578/1317(43.89)	986	PHI:2527|SEC31|Q4X0M4|746128|Aspergillus_fumigatus|Mixed_outcome
EVM05G002350.1	364	6e-08	31/99(31.31)	53.1	PHI:364|MIT1|EAK95175|5476|Candida_albicans|Reduced_virulence
EVM05G002360.1	2476	2e-24	71/179(39.66)	99.8	PHI:2476|CcpelA|G8AA67|27358|Colletotrichum_coccodes|Mixed_outcome
EVM05G002370.1	2393	2e-125	189/484(39.05)	377	PHI:2393|Related_to_O-methylsterigmatocystin_oxidoreductase|I1R980|5518|Gibberella_zeae_(related:_Fusarium_graminearum)|Increased_virulence_(Hypervirulence)
EVM05G002410.1	178	1e-21	93/426(21.83)	95.9	PHI:178|pabaA|AAD31929|5085|Aspergillus_fumigatus|Reduced_virulence
EVM05G002420.1	2259	0	661/1197(55.22)	1323	PHI:2259|AAR1|G8DNT1|45130|Cochliobolus_sativus|Reduced_virulence
EVM05G002580.1	1345	4e-09	52/204(25.49)	52	PHI:1345|GzC2H005|I1RAW2|5518|Gibberella_zeae_(related:_Fusarium_graminearum)|Unaffected_pathogenicity
EVM05G002610.1	2002	2e-17	91/332(27.41)	83.6	PHI:2002|TIG1|MGG-03198.5|148305|Magnaporthe_oryzae_(related:_Magnaporthe_grisea)|Loss_of_pathogenicity
EVM05G002620.1	3234	0	336/431(77.96)	684	MoLYS20|PHI:3234|G4NCG1|318829|Magnaporthe_oryzae|reduced_virulence_
EVM05G002630.1	167	2e-46	156/522(29.89)	171	PHI:167|CHIP3|AAF00024|5457|Colletotrichum_gloeosporioides|Unaffected_pathogenicity
EVM05G002670.1	860	1e-40	88/254(34.65)	155	PHI:860|MSP1|AAX07670|318829|Magnaporthe_oryzae|Reduced_virulence
EVM05G002690.1	600	4e-19	64/181(35.36)	81.6	PHI:600|CBP1|AAF63734|5207|Cryptococcus_neoformans|Reduced_virulence
EVM05G002710.1	2563	2e-22	86/333(25.83)	94	PHI:2563|DPP3|Q5AH74|5476|Candida_albicans|Reduced_virulence
EVM05G002720.1	3457	6e-06	45/189(23.81)	46.2	PHO84|PHI:3457|J9VMW8|5207|Cryptococcus_neoformans|mixed_outcome_
EVM05G002740.1	2038	5e-11	47/177(26.55)	60.1	PHI:2038|Mir1|MGG_02370|148305|Magnaporthe_oryzae_(related:_Magnaporthe_grisea)|Unaffected_pathogenicity
EVM05G002900.1	17	1e-37	116/383(30.29)	144	PHI:17|ACP|CAA43678|5482|Candida_tropicalis|Reduced_virulence
EVM05G003000.1	544	6e-178	267/577(46.27)	520	PHI:544|BCMFS1|AAF64435|332648|Botrytis_cinerea|Unaffected_pathogenicity
EVM05G003080.1	256	6e-17	42/130(32.31)	76.3	PHI:256|GAS1|AAK52794|318829|Magnaporthe_oryzae|Reduced_virulence
EVM05G003160.1	3274	2e-18	147/617(23.82)	87.4	dhbF|PHI:3274|W2E906|147375|Paenibacillus_larvae|unaffected_pathogenicity_
EVM05G003170.1	441	1e-17	83/346(23.99)	81.6	PHI:441|BTP1|CAE55153|40559|Botrytis_cinerea|Reduced_virulence
EVM05G003200.1	1260	3e-23	86/258(33.33)	98.2	PHI:1260|FGSG_13944|I1RUC7|5518|Gibberella_zeae_(related:_Fusarium_graminearum)|Unaffected_pathogenicity
EVM05G003220.1	3028	2e-08	77/325(23.69)	53.5	Vatr2|PHI:3028|A5CVB7|28447|Clavibacter_michiganensis|reduced_virulence_
EVM05G003310.1	320	4e-155	227/400(56.75)	483	PHI:320|SSN6|AAL54912|5476|Candida_albicans|Reduced_virulence
EVM05G003350.1	2748	9e-58	186/677(27.47)	206	PHI:2748|snf1|Q4PF20|5270|Ustilago_maydis|Reduced_virulence
EVM05G003360.1	1289	0	304/470(64.68)	620	PHI:1289|FGSG_04416|I1RKK5|5518|Gibberella_zeae_(related:_Fusarium_graminearum)|Unaffected_pathogenicity
EVM05G003380.1	1614	5e-120	290/679(42.71)	374	PHI:1614|GzSART1|I1RQD8|5518|Gibberella_zeae_(related:_Fusarium_graminearum)|Unaffected_pathogenicity
EVM05G003390.1	2016	3e-54	87/123(70.73)	174	PHI:2016|PTH2|MGG_01099|148305|Magnaporthe_oryzae_(related:_Magnaporthe_grisea)|Loss_of_pathogenicity
EVM05G003410.1	1236	4e-16	86/346(24.86)	79.3	PHI:1236|FGSG_04770|I1RYF8|5518|Gibberella_zeae_(related:_Fusarium_graminearum)|Lethal
EVM05G003420.1	2428	8e-38	71/131(54.20)	128	PHI:2428|ypd1|F8UWJ7|5207|Cryptococcus_neoformans|Lethal
EVM05G003460.1	184	4e-18	52/140(37.14)	84	PHI:184|RBT4|AAG09789|5476|Candida_albicans|Reduced_virulence
EVM05G003470.1	1260	2e-08	58/191(30.37)	56.2	PHI:1260|FGSG_13944|I1RUC7|5518|Gibberella_zeae_(related:_Fusarium_graminearum)|Unaffected_pathogenicity
EVM05G003480.1	3411	9e-30	90/302(29.80)	119	bscN|PHI:3411|O68539|518|Bordetella_bronchiseptica|reduced_virulence_
EVM05G003490.1	2517	0	504/739(68.20)	1024	PHI:2517|TRPS|Q4X0J6|746128|Aspergillus_fumigatus|Lethal
EVM05G003510.1	3126	3e-89	144/388(37.11)	279	argD|PHI:3126|D4I307|552|Erwinia_amylovora|mixed_outcome_
EVM05G003560.1	2321	3e-27	133/548(24.27)	113	PHI:2321|SidI|Q4WR83|746128|Aspergillus_fumigatus|Reduced_virulence
EVM05G003590.1	1685	5e-106	202/440(45.91)	330	PHI:1685|GzRad003|I1S5Z3|5518|Gibberella_zeae_(related:_Fusarium_graminearum)|Unaffected_pathogenicity
EVM05G003600.1	1484	1e-17	40/80(50.00)	84	PHI:1484|GzHMG016|I1RMG1|5518|Gibberella_zeae_(related:_Fusarium_graminearum)|Unaffected_pathogenicity
EVM05G003620.1	256	9e-10	59/226(26.11)	55.5	PHI:256|GAS1|AAK52794|318829|Magnaporthe_oryzae|Reduced_virulence
EVM05G003650.1	1317	1e-07	23/80(28.75)	53.1	PHI:1317|GzBrom002|I1RQE9|5518|Gibberella_zeae_(related:_Fusarium_graminearum)|Reduced_virulence
EVM05G003830.1	2821	5e-10	43/146(29.45)	61.2	PHI:2821|SNF2|Q5ALP9|5476|Candida_albicans|Reduced_virulence
EVM05G003840.1	441	2e-27	80/278(28.78)	113	PHI:441|BTP1|CAE55153|40559|Botrytis_cinerea|Reduced_virulence
EVM05G003850.1	3663	2e-13	90/407(22.11)	69.7	PD0681|PHI:3663|Q87DK1|2371|Xylella_fastidiosa|increased_virulence_(Hypervirulence)
EVM05G003860.1	1267	0	403/753(53.52)	712	PHI:1267|FGSG_05586|I1RKK7|5518|Gibberella_zeae_(related:_Fusarium_graminearum)|Unaffected_pathogenicity
EVM05G003890.1	1712	1e-21	55/206(26.70)	96.7	PHI:1712|GzZC027|I1RMV9|5518|Gibberella_zeae_(related:_Fusarium_graminearum)|Unaffected_pathogenicity
EVM05G003940.1	1772	2e-60	112/228(49.12)	214	PHI:1772|GzZC087|I1S053|5518|Gibberella_zeae_(related:_Fusarium_graminearum)|Reduced_virulence
EVM05G003950.1	2844	3e-25	65/212(30.66)	99	PHI:2844|BRM2|O93802|5599|Alternaria_alternata|Unaffected_pathogenicity
EVM05G004000.1	2297	3e-150	261/586(44.54)	459	PHI:2297|tmpL|B0YAP6|746128|Aspergillus_fumigatus|Reduced_virulence
EVM05G004090.1	2329	2e-109	181/467(38.76)	338	PHI:2329|CTB4|A0ST42|29003|Cercospora_nicotianae|Reduced_virulence
EVM05G004120.1	157	5e-18	96/364(26.37)	82.4	PHI:157|TOXF|AAD45321|5017|Cochliobolus_carbonum|Loss_of_pathogenicity
EVM05G004210.1	1624	5e-149	244/548(44.53)	468	PHI:1624|GzJUM006|I1SAP7|5518|Gibberella_zeae_(related:_Fusarium_graminearum)|Unaffected_pathogenicity
EVM05G004310.1	211	2e-19	68/286(23.78)	85.9	PHI:211|CaTUP1|AAB63195|5476|Candida_albicans|Reduced_virulence
EVM05G004400.1	2844	3e-25	78/263(29.66)	99.8	PHI:2844|BRM2|O93802|5599|Alternaria_alternata|Unaffected_pathogenicity
EVM05G004440.1	1629	3e-28	51/113(45.13)	107	PHI:1629|GzWing001|I1RAH2|5518|Gibberella_zeae_(related:_Fusarium_graminearum)|Unaffected_pathogenicity
EVM05G004480.1	1203	0	312/469(66.52)	572	PHI:1203|(Sc_Yck1/2/3)|I1S050|5518|Gibberella_zeae_(related:_Fusarium_graminearum)|Reduced_virulence
EVM05G004510.1	1247	0	405/696(58.19)	840	PHI:1247|FGSG_02488|I1S0G8|5518|Gibberella_zeae_(related:_Fusarium_graminearum)|Unaffected_pathogenicity
EVM05G004600.1	3243	4e-06	28/101(27.72)	45.1	lsfA|PHI:3243|Q02QT9|287|Pseudomonas_aeruginosa|reduced_virulence_
EVM05G004690.1	226	5e-67	202/621(32.53)	241	PHI:226|PEX6|AAK16738|5462|Colletotrichum_lagenarium|Loss_of_pathogenicity
EVM05G004890.1	281	4e-149	182/301(60.47)	426	PHI:281|CDC10|CAA81090|5476|Candida_albicans|Reduced_virulence
EVM05G004900.1	2020	2e-15	55/223(24.66)	73.9	PHI:2020|Tup1|XP_759427|5270|Ustilago_maydis|Mixed_outcome
EVM05G004920.1	2970	7e-149	212/335(63.28)	427	PHI:2970|argB|Q4WNW5|746128|Aspergillus_fumigatus|Unaffected_pathogenicity
EVM05G004960.1	697	9e-42	98/322(30.43)	153	PHI:697|ugt51E1|AAM81358|5022|Leptosphaeria_maculans|Unaffected_pathogenicity
EVM05G004970.1	1579	4e-72	179/609(29.39)	250	PHI:1579|GzOB019|I1RM25|5518|Gibberella_zeae_(related:_Fusarium_graminearum)|Unaffected_pathogenicity
EVM05G005010.1	270	1e-107	146/178(82.02)	308	PHI:270|RHO1|BAA24262|5476|Candida_albicans|Loss_of_pathogenicity
EVM05G005080.1	1186	0	540/1236(43.69)	872	PHI:1186|(Sc_Cdc15)|I1S0Y9|5518|Gibberella_zeae_(related:_Fusarium_graminearum)|Reduced_virulence
EVM05G005160.1	1604	9e-93	132/143(92.31)	266	PHI:1604|GzOB045|I1S1V9|5518|Gibberella_zeae_(related:_Fusarium_graminearum)|Unaffected_pathogenicity
EVM05G005180.1	2545	3e-06	20/63(31.75)	44.3	PHI:2545|TIF35|Q4X1I3|746128|Aspergillus_fumigatus|Mixed_outcome
EVM05G005250.1	2964	7e-175	287/588(48.81)	508	PHI:2964|AsnB|G7TM01|129394|Xanthomonas_oryzae_pv._Oryzicola|Reduced_virulence
EVM05G005310.1	259	2e-12	59/213(27.70)	68.2	PHI:259|GPI7|AAL83897|5476|Candida_albicans|Reduced_virulence
EVM05G005330.1	1553	2e-153	230/346(66.47)	447	PHI:1553|GzMyb017|I1S7F8|5518|Gibberella_zeae_(related:_Fusarium_graminearum)|Reduced_virulence
EVM05G005350.1	2401	6e-08	25/59(42.37)	50.8	PHI:2401|CaRING1|G0T3B3|456327|Xanthomonas_campestris_pv_vesicatoria|Mixed_outcome
EVM05G005360.1	1976	2e-11	36/93(38.71)	63.9	PHI:1976|GzZC291|I1RLP8|5518|Gibberella_zeae_(related:_Fusarium_graminearum)|Lethal
EVM05G005370.1	1226	0	341/563(60.57)	687	PHI:1226|FGSG_11614|I1RP88|5518|Gibberella_zeae_(related:_Fusarium_graminearum)|Lethal
EVM05G005410.1	2034	0	640/892(71.75)	1310	PHI:2034|MFP1|G4MZY1|148305|Magnaporthe_oryzae_(related:_Magnaporthe_grisea)|Reduced_virulence
EVM05G005430.1	1481	8e-25	149/517(28.82)	103	PHI:1481|GzHMG013|I1RE60|5518|Gibberella_zeae_(related:_Fusarium_graminearum)|Unaffected_pathogenicity
EVM05G005440.1	789	6e-84	141/266(53.01)	300	PHI:789|MGG_04116|EDJ99418|318829|Magnaporthe_oryzae|Reduced_virulence
EVM05G005460.1	2455	7e-103	198/386(51.30)	313	PHI:2455|CRE1|J9MZK9|59765|Fusarium_oxysporum_f._sp._Lycopersici|Unaffected_pathogenicity
EVM05G005540.1	510	3e-33	105/459(22.88)	130	PHI:510|CaNAG3|EAK93097|5476|Candida_albicans|Reduced_virulence
EVM05G005550.1	435	6e-48	75/119(63.03)	150	PHI:435|VMA7|EAL02110|5476|Candida_albicans|Loss_of_pathogenicity
EVM05G005570.1	2594	1e-14	42/131(32.06)	75.9	PHI:2594|SET3|Q59ZX1|746128|Aspergillus_fumigatus|Mixed_outcome
EVM05G005580.1	2321	9e-14	106/467(22.70)	71.6	PHI:2321|SidI|Q4WR83|746128|Aspergillus_fumigatus|Reduced_virulence
EVM05G005630.1	443	0	308/420(73.33)	622	PHI:443|CBL1||5518|Fusarium_graminearum|Reduced_virulence
EVM05G005650.1	464	2e-20	92/302(30.46)	93.6	PHI:464|KIN1|AAB63336|5270|Ustilago_maydis|Unaffected_pathogenicity
EVM05G005690.1	2520	1e-47	185/682(27.13)	178	PHI:2520|LYS4|Q4WUL6|746128|Aspergillus_fumigatus|Lethal
EVM05G005700.1	1612	4e-31	69/151(45.70)	122	PHI:1612|GzP53L005|I1RZ82|5518|Gibberella_zeae_(related:_Fusarium_graminearum)|Unaffected_pathogenicity
EVM05G005710.1	441	9e-23	73/295(24.75)	97.8	PHI:441|BTP1|CAE55153|40559|Botrytis_cinerea|Reduced_virulence
EVM05G005720.1	2545	3e-126	177/282(62.77)	363	PHI:2545|TIF35|Q4X1I3|746128|Aspergillus_fumigatus|Mixed_outcome
EVM05G005770.1	1487	2e-06	23/63(36.51)	47.4	PHI:1487|GzHMG019|I1RQ92|5518|Gibberella_zeae_(related:_Fusarium_graminearum)|Unaffected_pathogenicity
EVM05G005790.1	2510	1e-86	174/496(35.08)	278	PHI:2510|msdS/AfmsdC|Q6PWQ1|746128|Aspergillus_fumigatus|Unaffected_pathogenicity
EVM05G005840.1	2058	1e-20	111/448(24.78)	94.4	PHI:2058|LHS1|MGG_06648.5|148305|Magnaporthe_oryzae_(related:_Magnaporthe_grisea)|Reduced_virulence
EVM05G005870.1	3131	0	361/619(58.32)	695	FgSCH9|PHI:3131|I1RAE5|5518|Fusarium_graminearum|mixed_outcome_
EVM05G005890.1	541	3e-66	168/531(31.64)	225	PHI:541|LIP1|AAU87359|332648|Botrytis_cinerea|Unaffected_pathogenicity
EVM05G006000.1	244	3e-94	321/1162(27.62)	325	PHI:244|CLAP1|AAN62846|290576|Colletotrichum_lindemuthianum|Loss_of_pathogenicity
EVM05G006010.1	441	9e-09	30/110(27.27)	53.1	PHI:441|BTP1|CAE55153|40559|Botrytis_cinerea|Reduced_virulence
EVM05G006090.1	922	1e-85	202/612(33.01)	281	PHI:922|um03615||5270|Ustilago_maydis|Unaffected_pathogenicity
EVM05G006140.1	566	7e-80	165/447(36.91)	255	PHI:566|cel2|AAK19621|5017|Cochliobolus_carbonum|Unaffected_pathogenicity
EVM05G006150.1	1566	4e-89	137/310(44.19)	277	PHI:1566|GzOB006|I1RC95|5518|Gibberella_zeae_(related:_Fusarium_graminearum)|Lethal
EVM05G006230.1	1458	4e-71	140/396(35.35)	241	PHI:1458|GzAra006|Q4I7F9|5518|Gibberella_zeae_(related:_Fusarium_graminearum)|Unaffected_pathogenicity
EVM05G006260.1	256	3e-16	40/121(33.06)	74.3	PHI:256|GAS1|AAK52794|318829|Magnaporthe_oryzae|Reduced_virulence
EVM05G006310.1	419	8e-10	53/216(24.54)	56.6	PHI:419|CSH1|AAP93915|5476|Candida_albicans|Reduced_virulence
EVM05G006330.1	2651	2e-15	44/121(36.36)	67	PHI:2651|yedX|Q8ZQ52|90371|Salmonella_enterica_serovar_Typhimurium|Unaffected_pathogenicity
EVM05G006380.1	1241	1e-162	237/383(61.88)	479	PHI:1241|FGSG_07816|I1RAE2|5518|Gibberella_zeae_(related:_Fusarium_graminearum)|Unaffected_pathogenicity
EVM05G006400.1	1566	2e-08	43/146(29.45)	53.5	PHI:1566|GzOB006|I1RC95|5518|Gibberella_zeae_(related:_Fusarium_graminearum)|Lethal
EVM05G006530.1	1277	3e-21	123/459(26.80)	97.1	PHI:1277|FGSG_12887|I1S5L1|5518|Gibberella_zeae_(related:_Fusarium_graminearum)|Unaffected_pathogenicity
EVM05G006550.1	88	2e-147	229/367(62.40)	423	PHI:88|PECA|AAA85279|5059|Aspergillus_flavus|Reduced_virulence
EVM05G006630.1	1800	9e-47	128/456(28.07)	178	PHI:1800|GzZC115|I1RE61|5518|Gibberella_zeae_(related:_Fusarium_graminearum)|Unaffected_pathogenicity
EVM05G006640.1	441	1e-16	90/360(25.00)	78.6	PHI:441|BTP1|CAE55153|40559|Botrytis_cinerea|Reduced_virulence
EVM05G006650.1	1046	2e-45	119/458(25.98)	166	PHI:1046|CTB5|ABK64182|29003|Cercospora_nicotianae|Reduced_virulence
EVM05G006680.1	1681	2e-14	78/320(24.38)	74.7	PHI:1681|GzNF001|I1REN7|5518|Gibberella_zeae_(related:_Fusarium_graminearum)|Unaffected_pathogenicity
EVM05G006710.1	2315	2e-52	101/290(34.83)	176	PHI:2315|ChLae1|G4XKY9|5016|Cochliobolus_heterostrophus|Mixed_outcome
EVM05G006730.1	1849	4e-46	139/483(28.78)	173	PHI:1849|GzZC164|I1S0N2|5518|Gibberella_zeae_(related:_Fusarium_graminearum)|Unaffected_pathogenicity
EVM05G006750.1	2968	2e-31	121/498(24.30)	125	PHI:2968|Hxs1|J9VQA5|5207|Cryptococcus_neoformans|Reduced_virulence
EVM05G006800.1	256	1e-24	86/313(27.48)	99	PHI:256|GAS1|AAK52794|318829|Magnaporthe_oryzae|Reduced_virulence
EVM05G006810.1	1161	2e-42	123/477(25.79)	158	PHI:1161|MgMfs1|A4ZGP3|54734|Mycosphaerella_graminicola_(related:_Zymoseptoria_triticii)|Chemistry_target
EVM05G006840.1	479	2e-76	121/278(43.53)	235	PHI:479|MEP1|AAQ07436|199306|Coccidioides_posadasii|Reduced_virulence
EVM05G006860.1	2731	5e-29	107/422(25.36)	118	PHI:2731|VdSge1|G2XD29|27337|Verticillium_dahliae|Loss_of_pathogenicity
EVM05G006870.1	420	3e-56	94/203(46.31)	180	PHI:420|SOD2|AAS19620|292817|Cryptococcus_gattii|Loss_of_pathogenicity
EVM05G006880.1	115	3e-146	238/401(59.35)	426	PHI:115|PGX1|AAC26146|5017|Cochliobolus_carbonum|Unaffected_pathogenicity
EVM05G006900.1	2357	1e-20	102/384(26.56)	94.4	PHI:2357|CYP52X1|E2EAF6|475271|Beauveria_bassiana|Reduced_virulence
EVM05G006960.1	1849	2e-26	128/544(23.53)	113	PHI:1849|GzZC164|I1S0N2|5518|Gibberella_zeae_(related:_Fusarium_graminearum)|Unaffected_pathogenicity
EVM05G006990.1	4194	2e-19	62/204(30.39)	88.6	AKT7|PHI:4194|V5XZS6|5599|Alternaria_alternata|increased_virulence_(Hypervirulence)
EVM05G007050.1	2602	4e-14	84/282(29.79)	73.2	PHI:2602|Rim9|Q4PH32|5270|Ustilago_maydis|Unaffected_pathogenicity
EVM05G007080.1	207	2e-69	147/405(36.30)	225	PHI:207|CaNAG2|BAB43813|5476|Candida_albicans|Reduced_virulence
EVM05G007190.1	3236	6e-46	123/432(28.47)	166	Aph1|PHI:3236|J9VHR6|5207|Cryptococcus_neoformans|mixed_outcome_
EVM05G007320.1	114	2e-109	173/353(49.01)	330	PHI:114|PG1|AAC05015|5507|Fusarium_oxysporum|Unaffected_pathogenicity
EVM05G007330.1	197	7e-85	180/552(32.61)	276	PHI:197|ALO1|AAC98913|5476|Candida_albicans|Reduced_virulence
EVM05G007410.1	547	4e-35	84/295(28.47)	133	PHI:547|CEL5A|AAT40313|40559|Botrytis_cinerea|Unaffected_pathogenicity
EVM05G007430.1	1028	6e-27	77/205(37.56)	111	PHI:1028|bcpme1|CAC29255|40559|Botrytis_cinerea|Reduced_virulence
EVM05G007480.1	547	3e-38	95/306(31.05)	141	PHI:547|CEL5A|AAT40313|40559|Botrytis_cinerea|Unaffected_pathogenicity
EVM05G007550.1	125	1e-09	59/221(26.70)	57	PHI:125|SAP4|AAA17877|5476|Candida_albicans|Reduced_virulence
EVM05G007590.1	179	1e-128	168/230(73.04)	369	PHI:179|PELA|AAA33338|140110|Nectria_haematococca_(related:_Fusarium_solani)|Reduced_virulence
EVM05G007610.1	1555	0	251/489(51.33)	546	PHI:1555|GzMyb019|I1RDG6|5518|Gibberella_zeae_(related:_Fusarium_graminearum)|Unaffected_pathogenicity
EVM05G007800.1	2321	2e-25	117/455(25.71)	107	PHI:2321|SidI|Q4WR83|746128|Aspergillus_fumigatus|Reduced_virulence
EVM05G007810.1	2476	7e-15	76/248(30.65)	72.4	PHI:2476|CcpelA|G8AA67|27358|Colletotrichum_coccodes|Mixed_outcome
EVM05G007930.1	2403	5e-58	135/312(43.27)	188	PHI:2403|CSN1|A9QUB2|169388|Fusarium_solani|Mixed_outcome
EVM05G007940.1	2147	1e-33	73/217(33.64)	127	PHI:2147|Erl1|G5EH97|148305|Magnaporthe_oryzae_(related:_Magnaporthe_grisea)|Reduced_virulence
EVM05G007970.1	2147	2e-10	39/124(31.45)	56.6	PHI:2147|Erl1|G5EH97|148305|Magnaporthe_oryzae_(related:_Magnaporthe_grisea)|Reduced_virulence
EVM05G008010.1	2020	5e-31	90/319(28.21)	127	PHI:2020|Tup1|XP_759427|5270|Ustilago_maydis|Mixed_outcome
EVM05G008060.1	2960	7e-22	85/262(32.44)	97.4	PHI:2960|frdA|C5BDL7|67780|Edwardsiella_ictaluri|Reduced_virulence
EVM05G008110.1	364	3e-08	29/99(29.29)	52.8	PHI:364|MIT1|EAK95175|5476|Candida_albicans|Reduced_virulence
EVM05G008180.1	211	1e-26	88/297(29.63)	114	PHI:211|CaTUP1|AAB63195|5476|Candida_albicans|Reduced_virulence
EVM05G008230.1	1384	2e-48	83/130(63.85)	162	PHI:1384|GzC2H047|I1RSD5|5518|Gibberella_zeae_(related:_Fusarium_graminearum)|Reduced_virulence
EVM05G008400.1	2915	0	374/421(88.84)	761	PHI:2915|Ppr1|W7LRW9|117187|Fusarium_verticillioides|Unaffected_pathogenicity
EVM05G008410.1	3226	2e-78	154/347(44.38)	249	pnl1|PHI:3226|T2C7K6|36651|Penicillium_digitatum|reduced_virulence_
EVM05G008420.1	1352	8e-80	199/632(31.49)	288	PHI:1352|GzC2H012|I1RCK1|5518|Gibberella_zeae_(related:_Fusarium_graminearum)|Unaffected_pathogenicity
EVM05G008430.1	789	2e-07	22/57(38.60)	52	PHI:789|MGG_04116|EDJ99418|318829|Magnaporthe_oryzae|Reduced_virulence
EVM05G008440.1	1426	1e-24	44/74(59.46)	105	PHI:1426|GzC2H094|I1S4M4|5518|Gibberella_zeae_(related:_Fusarium_graminearum)|Unaffected_pathogenicity
EVM05G008480.1	481	2e-23	50/128(39.06)	102	PHI:481|KLAP1|AAX14039|27357|Colletotrichum_acutatum|Loss_of_pathogenicity
EVM05G008500.1	2315	5e-15	53/200(26.50)	69.7	PHI:2315|ChLae1|G4XKY9|5016|Cochliobolus_heterostrophus|Mixed_outcome
EVM05G008600.1	2158	2e-20	67/216(31.02)	90.5	PHI:2158|MoCMK1|EU_984498|148305|Magnaporthe_oryzae_(related:_Magnaporthe_grisea)|Reduced_virulence
EVM05G008630.1	1279	1e-18	94/421(22.33)	88.6	PHI:1279|FGSG_12132|I1RU59|5518|Gibberella_zeae_(related:_Fusarium_graminearum)|Unaffected_pathogenicity
EVM05G008670.1	2058	2e-29	115/425(27.06)	122	PHI:2058|LHS1|MGG_06648.5|148305|Magnaporthe_oryzae_(related:_Magnaporthe_grisea)|Reduced_virulence
EVM05G008730.1	2044	1e-09	33/69(47.83)	60.5	PHI:2044|MoSOM1|XP_362263|148305|Magnaporthe_oryzae_(related:_Magnaporthe_grisea)|Loss_of_pathogenicity
EVM05G008860.1	1436	2e-15	57/178(32.02)	75.5	PHI:1436|GzC2H105|I1SA30|5518|Gibberella_zeae_(related:_Fusarium_graminearum)|Reduced_virulence
EVM05G008870.1	1344	2e-101	239/661(36.16)	347	PHI:1344|GzC2H004|I1RAQ0|5518|Gibberella_zeae_(related:_Fusarium_graminearum)|Unaffected_pathogenicity
EVM05G008890.1	184	7e-14	47/143(32.87)	69.3	PHI:184|RBT4|AAG09789|5476|Candida_albicans|Reduced_virulence
EVM05G008900.1	115	2e-131	209/402(51.99)	389	PHI:115|PGX1|AAC26146|5017|Cochliobolus_carbonum|Unaffected_pathogenicity
EVM05G008920.1	1357	1e-29	71/190(37.37)	121	PHI:1357|GzC2H017|I1RFY9|5518|Gibberella_zeae_(related:_Fusarium_graminearum)|Unaffected_pathogenicity
EVM05G008930.1	2106	9e-100	185/447(41.39)	317	PHI:2106|1-phosphatidylinositol-4,5-bisphosphate_phosphodiesterase_delta_1|MGG_05332|148305|Magnaporthe_oryzae_(related:_Magnaporthe_grisea)|Reduced_virulence
EVM05G009150.1	441	7e-24	91/335(27.16)	99	PHI:441|BTP1|CAE55153|40559|Botrytis_cinerea|Reduced_virulence
EVM05G009420.1	114	2e-102	176/343(51.31)	311	PHI:114|PG1|AAC05015|5507|Fusarium_oxysporum|Unaffected_pathogenicity
EVM05G009470.1	441	4e-09	59/222(26.58)	55.5	PHI:441|BTP1|CAE55153|40559|Botrytis_cinerea|Reduced_virulence
EVM05G009490.1	1923	0	303/615(49.27)	551	PHI:1923|GzZC238|I1RHB3|5518|Gibberella_zeae_(related:_Fusarium_graminearum)|Unaffected_pathogenicity
EVM05G009500.1	1555	4e-38	122/513(23.78)	144	PHI:1555|GzMyb019|I1RDG6|5518|Gibberella_zeae_(related:_Fusarium_graminearum)|Unaffected_pathogenicity
EVM05G009550.1	1071	3e-23	114/500(22.80)	102	PHI:1071|Gas1|CAF05793|5270|Ustilago_maydis|Loss_of_pathogenicity
EVM05G009560.1	2240	4e-39	128/471(27.18)	147	PHI:2240|Srt1|Q4PBY9|5270|Ustilago_maydis|reduced_virulence
EVM05G009570.1	1405	2e-69	232/803(28.89)	249	PHI:1405|GzC2H069|I1RWW2|5518|Gibberella_zeae_(related:_Fusarium_graminearum)|Unaffected_pathogenicity
EVM05G009640.1	541	2e-61	183/588(31.12)	212	PHI:541|LIP1|AAU87359|332648|Botrytis_cinerea|Unaffected_pathogenicity
EVM05G009650.1	541	5e-68	192/584(32.88)	231	PHI:541|LIP1|AAU87359|332648|Botrytis_cinerea|Unaffected_pathogenicity
EVM05G009660.1	1260	1e-21	79/200(39.50)	98.6	PHI:1260|FGSG_13944|I1RUC7|5518|Gibberella_zeae_(related:_Fusarium_graminearum)|Unaffected_pathogenicity
EVM06G000150.1	569	8e-07	20/43(46.51)	48.9	PHI:569|XYL3|AAC06239|5507|Fusarium_oxysporum|Unaffected_pathogenicity
EVM06G000160.1	242	1e-124	245/675(36.30)	400	PHI:242|CaTPS2|CAC17748|5476|Candida_albicans|Reduced_virulence
EVM06G000280.1	167	4e-36	170/583(29.16)	139	PHI:167|CHIP3|AAF00024|5457|Colletotrichum_gloeosporioides|Unaffected_pathogenicity
EVM06G000310.1	440	6e-86	250/848(29.48)	298	PHI:440|PMR1|CAB87245|5476|Candida_albicans|Reduced_virulence
EVM06G000320.1	1552	1e-24	69/201(34.33)	108	PHI:1552|GzMyb016|I1S0N5|5518|Gibberella_zeae_(related:_Fusarium_graminearum)|Unaffected_pathogenicity
EVM06G000330.1	890	1e-63	157/516(30.43)	222	PHI:890|MGG_07015|EDJ98043|318829|Magnaporthe_oryzae|Reduced_virulence
EVM06G000350.1	2078	1e-16	54/199(27.14)	73.6	PHI:2078|Moatg10|MGG_14737|148305|Magnaporthe_oryzae_(related:_Magnaporthe_grisea)|Loss_of_pathogenicity
EVM06G000360.1	1258	7e-07	31/104(29.81)	48.1	PHI:1258|FGSG_10591|I1S5M8|5518|Gibberella_zeae_(related:_Fusarium_graminearum)|Unaffected_pathogenicity
EVM06G000370.1	1260	1e-38	93/283(32.86)	150	PHI:1260|FGSG_13944|I1RUC7|5518|Gibberella_zeae_(related:_Fusarium_graminearum)|Unaffected_pathogenicity
EVM06G000380.1	4506	0	431/751(57.39)	907	So_(soft)|PHI:4506|K9Y567|35717|Epichloe_festucae|effector_(plant_avirulence_determinant)
EVM06G000440.1	1632	8e-114	236/663(35.60)	354	PHI:1632|GzWing004|I1RBU0|5518|Gibberella_zeae_(related:_Fusarium_graminearum)|Unaffected_pathogenicity
EVM06G000510.1	3417	5e-105	195/473(41.23)	337	Ohmm|PHI:3417|W5ZQ93|176275|Beauveria_bassiana|increased_virulence_
EVM06G000520.1	508	1e-39	147/555(26.49)	150	PHI:508|AFT1|BAB69076|5599|Alternaria_alternata|Loss_of_pathogenicity
EVM06G000540.1	2020	2e-19	74/296(25.00)	90.5	PHI:2020|Tup1|XP_759427|5270|Ustilago_maydis|Mixed_outcome
EVM06G000580.1	807	6e-14	30/53(56.60)	65.1	PHI:807|MGG_06951|EDJ98115|318829|Magnaporthe_oryzae|Reduced_virulence
EVM06G000600.1	3064	0	428/816(52.45)	813	MoRga4|PHI:3064|G4N1D0|318829|Magnaporthe_oryzae|mixed_outcome_
EVM06G000680.1	1662	9e-65	150/493(30.43)	228	PHI:1662|GzCCHC002|I1REJ1|5518|Gibberella_zeae_(related:_Fusarium_graminearum)|Unaffected_pathogenicity
EVM06G000710.1	873	4e-57	148/515(28.74)	207	PHI:873|MGG_02443|EDJ98595|318829|Magnaporthe_oryzae|Reduced_virulence
EVM06G000720.1	4194	3e-51	133/496(26.81)	187	AKT7|PHI:4194|V5XZS6|5599|Alternaria_alternata|increased_virulence_(Hypervirulence)
EVM06G000740.1	1552	1e-20	104/411(25.30)	96.3	PHI:1552|GzMyb016|I1S0N5|5518|Gibberella_zeae_(related:_Fusarium_graminearum)|Unaffected_pathogenicity
EVM06G000750.1	901	1e-91	162/441(36.73)	291	PHI:901|um01886||5270|Ustilago_maydis|Unaffected_pathogenicity
EVM06G000890.1	2728	1e-25	112/435(25.75)	106	PHI:2728|FgERG4|I1RZZ3|5518|Fusarium_graminearum|Reduced_virulence
EVM06G001030.1	177	0	260/406(64.04)	555	PHI:177|ODC|CAB56523|13684|Stagonospora_nodorum|Reduced_virulence
EVM06G001090.1	3287	6e-27	98/391(25.06)	117	CgVps34|PHI:3287|Q6FSR7|5478|Candida_glabrata|reduced_virulence_
EVM06G001100.1	3216	4e-07	20/32(62.50)	48.5	MoCDIP4|PHI:3216|G4MVX4|318829|Magnaporthe_oryzae|mixed_outcome_
EVM06G001120.1	2644	2e-16	31/87(35.63)	72.8	PHI:2644|thioredoxin_1|P0AA28|90371|Salmonella_enterica_serovar_Typhimurium|Reduced_virulence
EVM06G001150.1	1382	5e-41	74/135(54.81)	152	PHI:1382|GzC2H045|I1RRX1|5518|Gibberella_zeae_(related:_Fusarium_graminearum)|Reduced_virulence
EVM06G001170.1	2214	1e-94	130/195(66.67)	280	PHI:2214|endo-1,4-beta-xylanase_I_[GH10_family]|MGG_08424|148305|Magnaporthe_oryzae_(related:_Magnaporthe_grisea)|Reduced_virulence
EVM06G001200.1	1176	0	445/968(45.97)	662	PHI:1176|(Sc_Atg1)|I1RNG8|5518|Gibberella_zeae_(related:_Fusarium_graminearum)|Reduced_virulence
EVM06G001210.1	2535	0	284/526(53.99)	603	PHI:2535|ERG11B|E9QY26|746128|Aspergillus_fumigatus|Mixed_outcome
EVM06G001240.1	1257	0	297/589(50.42)	547	PHI:1257|FGSG_13509|I1RSK0|5518|Gibberella_zeae_(related:_Fusarium_graminearum)|Unaffected_pathogenicity
EVM06G001280.1	807	0	285/431(66.13)	604	PHI:807|MGG_06951|EDJ98115|318829|Magnaporthe_oryzae|Reduced_virulence
EVM06G001320.1	3271	2e-155	210/248(84.68)	436	ARSEF_2860|PHI:3271|J4UI12|176275|Beauveria_bassiana|mixed_outcome_
EVM06G001340.1	1414	1e-10	32/75(42.67)	57	PHI:1414|GzC2H081|I1RZL0|5518|Gibberella_zeae_(related:_Fusarium_graminearum)|Unaffected_pathogenicity
EVM06G001350.1	3214	3e-08	25/67(37.31)	48.9	MoCDIP2|PHI:3214|G4MML4|318829|Magnaporthe_oryzae|mixed_outcome_
EVM06G001360.1	2329	1e-15	119/494(24.09)	77	PHI:2329|CTB4|A0ST42|29003|Cercospora_nicotianae|Reduced_virulence
EVM06G001370.1	440	6e-156	333/990(33.64)	486	PHI:440|PMR1|CAB87245|5476|Candida_albicans|Reduced_virulence
EVM06G001390.1	1517	2e-71	153/396(38.64)	254	PHI:1517|GzHOMEL013|I1RPZ1|5518|Gibberella_zeae_(related:_Fusarium_graminearum)|Lethal
EVM06G001430.1	419	1e-27	87/315(27.62)	108	PHI:419|CSH1|AAP93915|5476|Candida_albicans|Reduced_virulence
EVM06G001460.1	2644	1e-09	26/83(31.33)	55.1	PHI:2644|thioredoxin_1|P0AA28|90371|Salmonella_enterica_serovar_Typhimurium|Reduced_virulence
EVM06G001490.1	249	2e-39	81/167(48.50)	140	PHI:249|CYP1|AAG13968|318829|Magnaporthe_oryzae|Reduced_virulence
EVM06G001500.1	482	2e-28	84/306(27.45)	110	PHI:482|LAEA|AAR01218|5085|Aspergillus_fumigatus|Reduced_virulence
EVM06G001510.1	2835	2e-07	45/185(24.32)	48.9	PHI:2835|RED2|C3JXE8|5016|Cochliobolus_heterostrophus|Reduced_virulence
EVM06G001530.1	2734	2e-36	90/279(32.26)	136	PHI:2734|metF|Q97S30|1313|Streptococcus_Pneumoniae|Mixed_outcome
EVM06G001540.1	159	3e-69	117/237(49.37)	213	PHI:159|URA5|AAC62627|5037|Histoplasma_capsulatum|Loss_of_pathogenicity
EVM06G001560.1	1914	1e-38	95/268(35.45)	153	PHI:1914|GzZC229|I1RQ27|5518|Gibberella_zeae_(related:_Fusarium_graminearum)|Unaffected_pathogenicity
EVM06G001580.1	1377	2e-40	70/90(77.78)	154	PHI:1377|GzC2H040|I1RQ34|5518|Gibberella_zeae_(related:_Fusarium_graminearum)|Unaffected_pathogenicity
EVM06G001600.1	2511	0	684/2023(33.81)	1087	PHI:2511|Pes1|Q4WT66|746128|Aspergillus_fumigatus|Reduced_virulence
EVM06G001640.1	343	8e-174	272/490(55.51)	513	PHI:343|CPRGS-1|AAT92283|5116|Cryphonectria_parasitica|Loss_of_pathogenicity
EVM06G001650.1	1487	6e-100	191/479(39.87)	328	PHI:1487|GzHMG019|I1RQ92|5518|Gibberella_zeae_(related:_Fusarium_graminearum)|Unaffected_pathogenicity
EVM06G001660.1	2655	1e-163	272/680(40.00)	506	PHI:2655|lon|K1C7N5|287|Pseudomonas_aeruginosa|Reduced_virulence
EVM06G001740.1	1275	3e-130	251/562(44.66)	403	PHI:1275|FGSG_03146|I1S7R2|5518|Gibberella_zeae_(related:_Fusarium_graminearum)|Unaffected_pathogenicity
EVM06G001780.1	2351	0	236/328(71.95)	511	PHI:2351|AMT1|XP_381310|5518|Gibberella_zeae_(related:_Fusarium_graminearum)|Reduced_virulence
EVM06G001810.1	2107	4e-46	121/389(31.11)	165	PHI:2107|Zinc-regulated_transporter_2|MGG_05905|148305|Magnaporthe_oryzae_(related:_Magnaporthe_grisea)|Mixed_outcome
EVM06G001840.1	1260	2e-24	80/192(41.67)	107	PHI:1260|FGSG_13944|I1RUC7|5518|Gibberella_zeae_(related:_Fusarium_graminearum)|Unaffected_pathogenicity
EVM06G001960.1	1424	3e-19	39/65(60.00)	90.5	PHI:1424|GzC2H092|I1S3J7|5518|Gibberella_zeae_(related:_Fusarium_graminearum)|Unaffected_pathogenicity
EVM06G001980.1	2220	2e-116	166/265(62.64)	369	PHI:2220|don3|XP_761690|5270|Ustilago_maydis|Reduced_virulence
EVM06G002000.1	1252	2e-141	204/310(65.81)	439	PHI:1252|FGSG_12132|I1RP15|5518|Gibberella_zeae_(related:_Fusarium_graminearum)|Unaffected_pathogenicity
EVM06G002030.1	2596	3e-10	21/39(53.85)	60.8	PHI:2596|UME6|Q59MD2|746128|Aspergillus_fumigatus|Mixed_outcome
EVM06G002050.1	2968	2e-46	149/504(29.56)	168	PHI:2968|Hxs1|J9VQA5|5207|Cryptococcus_neoformans|Reduced_virulence
EVM06G002060.1	2255	1e-08	43/169(25.44)	50.8	PHI:2255|Abd1|Q0U2A0|13684|Phaeosphaeria_nodorum_(related:_Stagonospora_nodorum)|Unaffected_pathogenicity
EVM06G002070.1	1354	3e-54	136/391(34.78)	194	PHI:1354|GzC2H014|I1RCM9|5518|Gibberella_zeae_(related:_Fusarium_graminearum)|Reduced_virulence
EVM06G002090.1	801	1e-104	177/359(49.30)	333	PHI:801|MGG_04621|EDJ95977|318829|Magnaporthe_oryzae|Reduced_virulence
EVM06G002100.1	1681	5e-06	33/95(34.74)	47	PHI:1681|GzNF001|I1REN7|5518|Gibberella_zeae_(related:_Fusarium_graminearum)|Unaffected_pathogenicity
EVM06G002120.1	1232	2e-141	221/423(52.25)	412	PHI:1232|FGSG_03499|I1RTC2|5518|Gibberella_zeae_(related:_Fusarium_graminearum)|Lethal
EVM06G002130.1	464	5e-86	201/524(38.36)	300	PHI:464|KIN1|AAB63336|5270|Ustilago_maydis|Unaffected_pathogenicity
EVM06G002170.1	404	3e-07	50/213(23.47)	49.7	PHI:404|PTH11|AAD30436|318829|Magnaporthe_oryzae|Reduced_virulence
EVM06G002190.1	1902	5e-131	302/916(32.97)	426	PHI:1902|GzZC217|I1RJS7|5518|Gibberella_zeae_(related:_Fusarium_graminearum)|Unaffected_pathogenicity
[truncated: 730 more rows]

## Sheet: Table S5
Table S5.1 Statistics of orthofinder results in each species
	Alternaria alternata	Arthrobotrys flagrans	Aspergillus nidulans FGSC A4	Beauveria bassiana	Dactylellina cionopaga	Dactylellina haptotyla YMF1.03409	Drechslerella brochopaga	Fusarium graminearum	Metarhizium anisopliae ARSEF 549	Neurospora crassa OR74A	Orbilia oligospora ATCC 24927	Pyricularia oryzae 70-15
Number of genes	11902	10346	10534	8774	10546	9579	9793	11628	10891	10812	11479	12989
Number of genes in orthogroups	9612	9895	9215	8281	10041	9260	8682	9954	10129	9154	10771	10028
Number of unassigned genes	2290	451	1319	493	505	319	1111	1674	762	1658	708	2961
Percentage of genes in orthogroups	80.8	95.6	87.5	94.4	95.2	96.7	88.7	85.6	93	84.7	93.8	77.2
Percentage of unassigned genes	19.2	4.4	12.5	5.6	4.8	3.3	11.3	14.4	7	15.3	6.2	22.8
Number of orthogroups containing species	7284	8353	6962	6929	7989	7917	7562	7679	7618	7082	8852	7590
Percentage of orthogroups containing species	54.1	62	51.7	51.4	59.3	58.8	56.1	57	56.6	52.6	65.7	56.4
Number of species-specific orthogroups	139	39	84	59	39	24	36	110	81	148	43	196
Number of genes in species-specific orthogroups	370	130	244	165	100	61	117	286	223	416	109	782
Percentage of genes in species-specific orthogroups	3.1	1.3	2.3	1.9	0.9	0.6	1.2	2.5	2	3.8	0.9	6
Number of genes per-species in orthogroup	Number of orthogroups	Number of orthogroups	Number of orthogroups	Number of orthogroups	Number of orthogroups	Number of orthogroups	Number of orthogroups	Number of orthogroups	Number of orthogroups	Number of orthogroups	Number of orthogroups	Number of orthogroups
'0	6185	5116	6507	6540	5480	5552	5907	5790	5851	6387	4617	5879
'1	6044	7354	5869	6094	7023	7147	6878	6410	6309	5685	7936	6434
'2	787	742	656	564	603	513	487	802	813	1043	560	741
'3	215	162	206	156	179	142	99	263	244	219	181	198
'4	119	43	89	63	67	52	45	85	117	77	73	99
'5	48	14	52	24	39	23	24	56	51	25	29	35
'6	24	7	32	12	20	18	8	26	27	9	23	26
'7	15	12	15	7	19	3	11	6	16	8	15	14
'8	11	11	14	2	10	7	5	9	15	7	5	4
'9	3	1	8	2	4	3	1	7	5	4	7	8
'10	8	1	5	0	7	2	0	6	2	2	3	9
11-15	7	4	11	5	9	4	2	5	13	1	9	11
16-20	1	0	3	0	2	3	2	3	5	0	4	5
21-50	2	2	2	0	5	0	0	1	1	2	7	4
51-100	0	0	0	0	2	0	0	0	0	0	0	1
101-150	0	0	0	0	0	0	0	0	0	0	0	1
151-200	0	0	0	0	0	0	0	0	0	0	0	0
201-500	0	0	0	0	0	0	0	0	0	0	0	0
501-1000	0	0	0	0	0	0	0	0	0	0	0	0
'1001+	0	0	0	0	0	0	0	0	0	0	0	0
Number of genes per-species in orthogroup	Percentage of orthogroups	Percentage of orthogroups	Percentage of orthogroups	Percentage of orthogroups	Percentage of orthogroups	Percentage of orthogroups	Percentage of orthogroups	Percentage of orthogroups	Percentage of orthogroups	Percentage of orthogroups	Percentage of orthogroups	Percentage of orthogroups
'0	45.9	38	48.3	48.6	40.7	41.2	43.9	43	43.4	47.4	34.3	43.6
'1	44.9	54.6	43.6	45.2	52.1	53.1	51.1	47.6	46.8	42.2	58.9	47.8
'2	5.8	5.5	4.9	4.2	4.5	3.8	3.6	6	6	7.7	4.2	5.5
'3	1.6	1.2	1.5	1.2	1.3	1.1	0.7	2	1.8	1.6	1.3	1.5
'4	0.9	0.3	0.7	0.5	0.5	0.4	0.3	0.6	0.9	0.6	0.5	0.7
'5	0.4	0.1	0.4	0.2	0.3	0.2	0.2	0.4	0.4	0.2	0.2	0.3
'6	0.2	0.1	0.2	0.1	0.1	0.1	0.1	0.2	0.2	0.1	0.2	0.2
'7	0.1	0.1	0.1	0.1	0.1	0	0.1	0	0.1	0.1	0.1	0.1
'8	0.1	0.1	0.1	0	0.1	0.1	0	0.1	0.1	0.1	0	0
'9	0	0	0.1	0	0	0	0	0.1	0	0	0.1	0.1
'10	0.1	0	0	0	0.1	0	0	0	0	0	0	0.1
11-15	0.1	0	0.1	0	0.1	0	0	0	0.1	0	0.1	0.1
16-20	0	0	0	0	0	0	0	0	0	0	0	0
21-50	0	0	0	0	0	0	0	0	0	0	0.1	0
51-100	0	0	0	0	0	0	0	0	0	0	0	0
101-150	0	0	0	0	0	0	0	0	0	0	0	0
151-200	0	0	0	0	0	0	0	0	0	0	0	0
201-500	0	0	0	0	0	0	0	0	0	0	0	0
501-1000	0	0	0	0	0	0	0	0	0	0	0	0
'1001+	0	0	0	0	0	0	0	0	0	0	0	0
Number of genes per-species in orthogroup	Number of genes	Number of genes	Number of genes	Number of genes	Number of genes	Number of genes	Number of genes	Number of genes	Number of genes	Number of genes	Number of genes	Number of genes
'0	0	0	0	0	0	0	0	0	0	0	0	0
'1	6044	7354	5869	6094	7023	7147	6878	6410	6309	5685	7936	6434
'2	1574	1484	1312	1128	1206	1026	974	1604	1626	2086	1120	1482
'3	645	486	618	468	537	426	297	789	732	657	543	594
'4	476	172	356	252	268	208	180	340	468	308	292	396
'5	240	70	260	120	195	115	120	280	255	125	145	175
'6	144	42	192	72	120	108	48	156	162	54	138	156
'7	105	84	105	49	133	21	77	42	112	56	105	98
'8	88	88	112	16	80	56	40	72	120	56	40	32
'9	27	9	72	18	36	27	9	63	45	36	63	72
'10	80	10	50	0	70	20	0	60	20	20	30	90
11-15	89	49	137	64	113	51	24	59	160	12	110	138
16-20	18	0	58	0	35	55	35	52	88	0	68	86
21-50	82	47	74	0	118	0	0	27	32	59	181	99
51-100	0	0	0	0	107	0	0	0	0	0	0	53
101-150	0	0	0	0	0	0	0	0	0	0	0	123
151-200	0	0	0	0	0	0	0	0	0	0	0	0
201-500	0	0	0	0	0	0	0	0	0	0	0	0
501-1000	0	0	0	0	0	0	0	0	0	0	0	0
'1001+	0	0	0	0	0	0	0	0	0	0	0	0
Number of genes per-species in orthogroup	Percentage of genes	Percentage of genes	Percentage of genes	Percentage of genes	Percentage of genes	Percentage of genes	Percentage of genes	Percentage of genes	Percentage of genes	Percentage of genes	Percentage of genes	Percentage of genes
'0	0	0	0	0	0	0	0	0	0	0	0	0
'1	50.8	71.1	55.7	69.5	66.6	74.6	70.2	55.1	57.9	52.6	69.1	49.5
'2	13.2	14.3	12.5	12.9	11.4	10.7	9.9	13.8	14.9	19.3	9.8	11.4
'3	5.4	4.7	5.9	5.3	5.1	4.4	3	6.8	6.7	6.1	4.7	4.6
'4	4	1.7	3.4	2.9	2.5	2.2	1.8	2.9	4.3	2.8	2.5	3
'5	2	0.7	2.5	1.4	1.8	1.2	1.2	2.4	2.3	1.2	1.3	1.3
'6	1.2	0.4	1.8	0.8	1.1	1.1	0.5	1.3	1.5	0.5	1.2	1.2
'7	0.9	0.8	1	0.6	1.3	0.2	0.8	0.4	1	0.5	0.9	0.8
'8	0.7	0.9	1.1	0.2	0.8	0.6	0.4	0.6	1.1	0.5	0.3	0.2
'9	0.2	0.1	0.7	0.2	0.3	0.3	0.1	0.5	0.4	0.3	0.5	0.6
'10	0.7	0.1	0.5	0	0.7	0.2	0	0.5	0.2	0.2	0.3	0.7
11-15	0.7	0.5	1.3	0.7	1.1	0.5	0.2	0.5	1.5	0.1	1	1.1
16-20	0.2	0	0.6	0	0.3	0.6	0.4	0.4	0.8	0	0.6	0.7
21-50	0.7	0.5	0.7	0	1.1	0	0	0.2	0.3	0.5	1.6	0.8
51-100	0	0	0	0	1	0	0	0	0	0	0	0.4
101-150	0	0	0	0	0	0	0	0	0	0	0	0.9
151-200	0	0	0	0	0	0	0	0	0	0	0	0
201-500	0	0	0	0	0	0	0	0	0	0	0	0
501-1000	0	0	0	0	0	0	0	0	0	0	0	0
'1001+	0	0	0	0	0	0	0	0	0	0	0	0
Table S5.2 Summary statistics of orthofinder results
Number of species	12
Number of genes	129273
Number of genes in orthogroups	115022
Number of unassigned genes	14251
Percentage of genes in orthogroups	89
Percentage of unassigned genes	11
Number of orthogroups	13469
Number of species-specific orthogroups	998
Number of genes in species-specific orthogroups	3003
Percentage of genes in species-specific orthogroups	2.3
Mean orthogroup size	8.5
Median orthogroup size	7
G50 (assigned genes)	12
G50 (all genes)	12
O50 (assigned genes)	3656
O50 (all genes)	4250
Number of orthogroups with all species present	3306
Number of single-copy orthogroups	1979
Date	2022-10-02
Orthogroups file	Orthogroups.tsv
Unassigned genes file	Orthogroups_UnassignedGenes.tsv
Per-species statistics	Statistics_PerSpecies.tsv
Overall statistics	Statistics_Overall.tsv
Orthogroups shared between species	Orthogroups_SpeciesOverlaps.tsv
Average number of genes per-species in orthogroup	Number of orthogroups	Percentage of orthogroups	Number of genes	Percentage of genes
<1	9031	67.1	48123	41.8
'1	4121	30.6	55023	47.8
'2	200	1.5	5673	4.9
'3	62	0.5	2488	2.2
'4	30	0.2	1600	1.4
'5	13	0.1	823	0.7
'6	4	0	320	0.3
'7	3	0	271	0.2
'8	0	0	0	0
'9	1	0	118	0.1
'10	3	0	372	0.3
11-15	0	0	0	0
16-20	1	0	211	0.2
21-50	0	0	0	0
51-100	0	0	0	0
101-150	0	0	0	0
151-200	0	0	0	0
201-500	0	0	0	0
501-1000	0	0	0	0
'1001+	0	0	0	0
Number of species in orthogroup	Number of orthogroups
1	998
2	1807
3	1185
4	1146
5	1473
6	585
7	555
8	241
9	296
10	605
11	1272
12	3306

## Sheet: Table S7 
Table S7 The GO enrichment of unique gene families of D. haptotyla YMF1.03409
ID	Description	GeneRatio	BgRatio	pvalue	p.adjust	qvalue	geneID	Count
GO:0009986	cell surface	5/146	17/5846	4.40621e-05	0.00143492	0.00141604	DhapLachesis_group7G00078400.1/DhapLachesis_group5G00067440.1/DhapLachesis_group2G00030970.1/DhapLachesis_group3G00057430.1/DhapLachesis_group5G00067110.1	5
GO:0007155	cell adhesion	5/146	18/5846	5.97885e-05	0.00143492	0.00141604	DhapLachesis_group7G00078400.1/DhapLachesis_group5G00067440.1/DhapLachesis_group2G00030970.1/DhapLachesis_group3G00057430.1/DhapLachesis_group5G00067110.1	5
GO:0004252	serine-type endopeptidase activity	5/146	59/5846	0.0153948	0.246317	0.243076	DhapLachesis_group7G00080520.1/DhapLachesis_group2G00033790.1/DhapLachesis_group0G00012650.1/DhapLachesis_group6G00065250.1/DhapLachesis_group8G00093700.1	5
GO:0016747	acyltransferase activity, transferring groups other than amino-acyl groups	2/146	16/5846	0.0591378	0.48053	0.474207	DhapLachesis_group9G00089940.1/DhapLachesis_group1G00021000.1	2
GO:0008270	zinc ion binding	10/146	229/5846	0.0596752	0.48053	0.474207	DhapLachesis_group1G00026260.1/DhapLachesis_group7G00076390.1/DhapLachesis_group0G00009870.1/DhapLachesis_group6G00064510.1/DhapLachesis_group7G00083360.1/DhapLachesis_group4G00047470.1/DhapLachesis_group6G00065570.1/DhapLachesis_group2G00038520.1/DhapLachesis_group2G00031660.1/DhapLachesis_group6G00062390.1	10
GO:0000981	DNA-binding transcription factor activity, RNA polymerase II-specific	5/146	85/5846	0.0606222	0.48053	0.474207	DhapLachesis_group1G00026260.1/DhapLachesis_group0G00009870.1/DhapLachesis_group4G00047470.1/DhapLachesis_group6G00065570.1/DhapLachesis_group2G00038520.1	5
GO:0016491	oxidoreductase activity	9/146	205/5846	0.0700773	0.48053	0.474207	DhapLachesis_group6G00062130.1/DhapLachesis_group0G00000090.1/DhapLachesis_group3G00050050.1/DhapLachesis_group7G00083360.1/DhapLachesis_group0G00016410.1/DhapLachesis_group0G00016400.1/DhapLachesis_group4G00041960.1/DhapLachesis_group3G00050490.1/DhapLachesis_group3G00055520.1	9
GO:0030246	carbohydrate binding	2/146	19/5846	0.0803078	0.481847	0.475507	DhapLachesis_group5G00068110.1/DhapLachesis_group5G00075220.1	2
GO:0004222	metalloendopeptidase activity	2/146	21/5846	0.095523	0.509456	0.502753	DhapLachesis_group6G00064510.1/DhapLachesis_group2G00031660.1	2
GO:0004525	ribonuclease III activity	1/146	11/5846	0.243042	0.817589	0.806831	DhapLachesis_group8G00090800.1	1
GO:0045493	xylan catabolic process	1/146	12/5846	0.261982	0.817589	0.806831	DhapLachesis_group8G00095790.1	1
GO:0071949	FAD binding	2/146	40/5846	0.263804	0.817589	0.806831	DhapLachesis_group0G00000090.1/DhapLachesis_group7G00081530.1	2
GO:0005507	copper ion binding	1/146	13/5846	0.280452	0.817589	0.806831	DhapLachesis_group5G00075270.1	1
GO:0008081	phosphoric diester hydrolase activity	1/146	13/5846	0.280452	0.817589	0.806831	DhapLachesis_group5G00073680.1	1
GO:0008236	serine-type peptidase activity	1/146	13/5846	0.280452	0.817589	0.806831	DhapLachesis_group1G00022770.1	1
GO:0016757	glycosyltransferase activity	1/146	14/5846	0.298462	0.817589	0.806831	DhapLachesis_group0G00019400.1	1
GO:0006749	glutathione metabolic process	1/146	16/5846	0.33315	0.817589	0.806831	DhapLachesis_group7G00083140.1	1
GO:0007165	signal transduction	1/146	16/5846	0.33315	0.817589	0.806831	DhapLachesis_group4G00040940.1	1
GO:0006338	chromatin remodeling	1/146	17/5846	0.34985	0.817589	0.806831	DhapLachesis_group0G00011170.1	1
GO:0006396	RNA processing	1/146	24/5846	0.455675	0.817589	0.806831	DhapLachesis_group8G00090800.1	1
GO:0006629	lipid metabolic process	1/146	24/5846	0.455675	0.817589	0.806831	DhapLachesis_group5G00073680.1	1
GO:0031225	anchored component of membrane	1/146	24/5846	0.455675	0.817589	0.806831	DhapLachesis_group5G00074840.1	1
GO:0046982	protein heterodimerization activity	1/146	25/5846	0.469325	0.817589	0.806831	DhapLachesis_group3G00057100.1	1
GO:0003779	actin binding	1/146	27/5846	0.495614	0.817589	0.806831	DhapLachesis_group6G00065300.1	1
GO:0004190	aspartic-type endopeptidase activity	1/146	27/5846	0.495614	0.817589	0.806831	DhapLachesis_group1G00020960.1	1
GO:0071555	cell wall organization	1/146	27/5846	0.495614	0.817589	0.806831	DhapLachesis_group5G00068110.1	1
GO:0020037	heme binding	2/146	67/5846	0.502274	0.817589	0.806831	DhapLachesis_group9G00088360.1/DhapLachesis_group8G00092250.1	2
GO:0004386	helicase activity	1/146	28/5846	0.508269	0.817589	0.806831	DhapLachesis_group8G00090800.1	1
GO:0022857	transmembrane transporter activity	4/146	149/5846	0.514048	0.817589	0.806831	DhapLachesis_group2G00040300.1/DhapLachesis_group7G00083090.1/DhapLachesis_group7G00076400.1/DhapLachesis_group4G00040600.1	4
GO:0004672	protein kinase activity	2/146	73/5846	0.548572	0.817589	0.806831	DhapLachesis_group8G00094290.1/DhapLachesis_group3G00057090.1	2
GO:0016740	transferase activity	1/146	32/5846	0.555813	0.817589	0.806831	DhapLachesis_group4G00040660.1	1
GO:0110165	cellular anatomical entity	1/146	33/5846	0.566967	0.817589	0.806831	DhapLachesis_group7G00083220.1	1
GO:0005975	carbohydrate metabolic process	4/146	162/5846	0.580799	0.817589	0.806831	DhapLachesis_group1G00023100.1/DhapLachesis_group5G00068110.1/DhapLachesis_group5G00075220.1/DhapLachesis_group4G00040890.1	4
GO:0005886	plasma membrane	1/146	36/5846	0.598788	0.817589	0.806831	DhapLachesis_group1G00028560.1	1
GO:0006351	transcription, DNA-templated	2/146	85/5846	0.631891	0.817589	0.806831	DhapLachesis_group7G00076390.1/DhapLachesis_group6G00062390.1	2
GO:0050660	flavin adenine dinucleotide binding	1/146	40/5846	0.637631	0.817589	0.806831	DhapLachesis_group8G00092250.1	1
GO:0004497	monooxygenase activity	1/146	41/5846	0.646744	0.817589	0.806831	DhapLachesis_group9G00088360.1	1
GO:0016705	oxidoreductase activity, acting on paired donors, with incorporation or reduction of molecular oxygen	1/146	42/5846	0.655628	0.817589	0.806831	DhapLachesis_group9G00088360.1	1
GO:0030170	pyridoxal phosphate binding	1/146	43/5846	0.664291	0.817589	0.806831	DhapLachesis_group4G00040660.1	1
GO:0003677	DNA binding	4/146	202/5846	0.749695	0.899634	0.887796	DhapLachesis_group0G00002420.1/DhapLachesis_group7G00076390.1/DhapLachesis_group3G00057100.1/DhapLachesis_group6G00062390.1	4
GO:0005506	iron ion binding	1/146	58/5846	0.771038	0.902678	0.890801	DhapLachesis_group9G00088360.1	1
GO:0004553	hydrolase activity, hydrolyzing O-glycosyl compounds	1/146	72/5846	0.839952	0.959945	0.947314	DhapLachesis_group5G00075220.1	1
GO:0005789	endoplasmic reticulum membrane	1/146	85/5846	0.885316	0.988259	0.975256	DhapLachesis_group8G00094960.1	1
GO:0003824	catalytic activity	1/146	114/5846	0.945624	0.999683	0.986529	DhapLachesis_group1G00027600.1	1
GO:0005576	extracellular region	1/146	164/5846	0.985116	0.999683	0.986529	DhapLachesis_group0G00013570.1	1
GO:0005634	nucleus	5/146	475/5846	0.993875	0.999683	0.986529	DhapLachesis_group1G00026260.1/DhapLachesis_group0G00009870.1/DhapLachesis_group6G00065570.1/DhapLachesis_group2G00038520.1/DhapLachesis_group3G00057100.1	5
GO:0046872	metal ion binding	2/146	362/5846	0.999146	0.999683	0.986529	DhapLachesis_group0G00017130.1/DhapLachesis_group8G00092250.1	2
GO:0005524	ATP binding	3/146	481/5846	0.999683	0.999683	0.986529	DhapLachesis_group8G00094290.1/DhapLachesis_group3G00057090.1/DhapLachesis_group8G00094440.1	3
Table S7 The KEGG enrichment of unique gene families of D. haptotyla YMF1.03409
ID	Description	GeneRatio	BgRatio	pvalue	p.adjust	qvalue	geneID	Count
ko04138	Autophagy - yeast	3/15	79/1885	0.0223997	0.335995	0.330101	DhapLachesis_group2G00033790.1/DhapLachesis_group0G00012650.1/DhapLachesis_group8G00093700.1	3
ko04011	MAPK signaling pathway - yeast	2/15	63/1885	0.0873123	0.388046	0.381239	DhapLachesis_group4G00040940.1/DhapLachesis_group1G00020960.1	2
ko00100	Steroid biosynthesis	1/15	16/1885	0.120449	0.388046	0.381239	DhapLachesis_group6G00059140.1	1
ko00310	Lysine degradation	1/15	17/1885	0.127508	0.388046	0.381239	DhapLachesis_group5G00068370.1	1
ko00052	Galactose metabolism	1/15	21/1885	0.155219	0.388046	0.381239	DhapLachesis_group5G00068110.1	1
ko00600	Sphingolipid metabolism	1/15	21/1885	0.155219	0.388046	0.381239	DhapLachesis_group5G00068110.1	1
ko00620	Pyruvate metabolism	1/15	33/1885	0.233502	0.408967	0.401793	DhapLachesis_group0G00017130.1	1
ko01240	Biosynthesis of cofactors	2/15	116/1885	0.234716	0.408967	0.401793	DhapLachesis_group7G00081530.1/DhapLachesis_group4G00040660.1	2
ko03015	mRNA surveillance pathway	1/15	42/1885	0.287712	0.408967	0.401793	DhapLachesis_group5G00072920.1	1
ko00520	Amino sugar and nucleotide sugar metabolism	1/15	43/1885	0.293509	0.408967	0.401793	DhapLachesis_group8G00095790.1	1
ko03013	RNA transport	1/15	49/1885	0.327378	0.408967	0.401793	DhapLachesis_group5G00072920.1	1
ko04113	Meiosis - yeast	1/15	53/1885	0.349109	0.408967	0.401793	DhapLachesis_group9G00085880.1	1
ko04120	Ubiquitin mediated proteolysis	1/15	54/1885	0.354438	0.408967	0.401793	DhapLachesis_group9G00085880.1	1
ko04111	Cell cycle - yeast	1/15	74/1885	0.452842	0.485188	0.476676	DhapLachesis_group9G00085880.1	1
ko01110	Biosynthesis of secondary metabolites	1/15	347/1885	0.953314	0.953314	0.936589	DhapLachesis_group6G00059140.1	1

## Sheet: Table S9 
Table S9 Informations of 1087 DEGs
Gene ID	baseMean	log2FoldChange	lfcSE	stat	pvalue	padj
EVM00G000690.1	30.1105	9.20106	4.21166	2.18466	0.0289137	0.303468
EVM04G006950.1	26.2657	9.07522	1.80383	5.03108	4.8773e-07	5.70772e-05
EVM07G001300.1	12.655	7.96793	2.07192	3.84568	0.000120219	0.00590732
EVM08G001960.1	9.76322	7.69665	2.20842	3.48514	0.000491872	0.0169562
EVM02G007470.1	11.188	7.34574	2.16987	3.38533	0.00071093	0.0234186
EVM07G009560.1	7.10598	7.18903	2.42201	2.96821	0.00299535	1
EVM04G006940.1	33.6124	7.01459	1.38556	5.06265	4.13458e-07	5.10735e-05
EVM01G000160.1	5.19724	6.79253	2.67375	2.54045	0.011071	1
EVM03G002300.1	969.831	6.79141	0.716746	9.47533	2.65914e-21	2.9563e-18
EVM06G002370.1	27.8644	6.69064	1.47219	4.54469	5.50167e-06	0.000448916
EVM07G001550.1	7.50272	6.66497	2.44081	2.73064	0.00632108	1
EVM01G005000.1	28.4756	6.50636	1.41857	4.58655	4.50635e-06	0.000389121
EVM04G010780.1	91.064	6.40544	0.902663	7.09616	1.28272e-12	3.68016e-10
EVM07G009140.1	132.529	6.40123	0.750361	8.53087	1.4525e-17	9.22752e-15
EVM07G000550.1	3.80249	6.34243	2.98543	2.12446	0.0336319	1
EVM00G000050.1	5.21223	6.32183	2.7214	2.32301	0.0201788	1
EVM06G005390.1	9.78545	6.27311	2.07357	3.02527	0.00248411	0.0584441
EVM08G005450.1	6.063	6.25054	2.60291	2.40136	0.0163341	1
EVM03G000230.1	1921.4	6.03834	0.572797	10.5419	5.53928e-26	1.64221e-22
EVM03G006440.1	1314.15	6.02441	0.829383	7.26372	3.76583e-13	1.24049e-10
EVM06G005840.1	45.2479	5.97511	1.32353	4.51451	6.34624e-06	0.000499499
EVM03G006420.1	296.942	5.84682	0.70894	8.24727	1.62051e-16	9.00801e-14
EVM07G009020.1	6.10021	5.66958	2.38928	2.37292	0.0176479	1
EVM04G006510.1	6.20926	5.66348	2.41516	2.34497	0.0190287	1
EVM02G001680.1	18.5052	5.5979	1.56521	3.57646	0.000348284	0.0129068
EVM02G007420.1	120.183	5.54796	0.738579	7.51167	5.83789e-14	2.25749e-11
EVM08G000740.1	33.9012	5.50466	1.2387	4.44391	8.83404e-06	0.000677327
EVM07G001290.1	48.0617	5.3471	0.94302	5.67018	1.42647e-08	2.2258e-06
EVM06G008190.1	8767.17	5.27886	0.480198	10.9931	4.12476e-28	3.66856e-24
EVM04G005610.1	46.1162	5.25207	0.964387	5.44602	5.15101e-08	7.63551e-06
EVM00G000510.1	7.38493	5.25003	2.16127	2.42915	0.0151344	1
EVM02G005810.1	1215.44	5.21574	0.485676	10.7391	6.66659e-27	2.96463e-23
EVM09G000480.1	6.6923	5.20622	2.21994	2.34521	0.0190166	1
EVM02G001950.1	47.4379	5.1839	1.10267	4.70123	2.58602e-06	0.00025242
EVM01G004020.1	396.847	5.12553	0.528651	9.69549	3.15123e-22	4.67117e-19
EVM00G022120.1	9.38094	5.05729	2.00653	2.52042	0.0117216	0.17175
EVM00G019020.1	253.042	4.94819	0.696523	7.10413	1.21085e-12	3.68016e-10
EVM00G000890.1	7.89116	4.89338	2.07632	2.35676	0.0184353	1
EVM01G009760.1	88.887	4.85495	0.924348	5.2523	1.50215e-07	2.03127e-05
EVM06G008480.1	6.12243	4.80644	2.29183	2.09721	0.035975	1
EVM01G009400.1	9.65998	4.79344	2.20086	2.17799	0.0294067	0.305184
EVM04G002670.1	32.7121	4.77069	1.21801	3.91679	8.97369e-05	0.00456068
EVM03G002030.1	676.894	4.73879	0.603628	7.8505	4.14366e-15	1.93967e-12
EVM06G008720.1	186.004	4.70615	0.822105	5.72451	1.03734e-08	1.70853e-06
EVM01G000730.1	698.717	4.6784	0.574942	8.13718	4.04596e-16	2.11675e-13
EVM00G001140.1	12.2949	4.64633	1.82624	2.5442	0.0109527	0.163505
EVM05G007640.1	26.5714	4.62775	1.54772	2.99005	0.00278932	0.0634481
EVM01G007640.1	782.557	4.58811	0.490043	9.36267	7.77461e-21	6.28613e-18
EVM06G006780.1	140.723	4.55929	0.798901	5.70695	1.15019e-08	1.85996e-06
EVM04G008220.1	132.492	4.53301	0.84992	5.33345	9.63615e-08	1.36038e-05
EVM01G007700.1	4116.9	4.4855	0.459044	9.77138	1.49407e-22	3.32207e-19
EVM01G007670.1	6433.33	4.46925	0.460129	9.71303	2.65322e-22	4.67117e-19
EVM08G001560.1	30.1688	4.46033	1.40381	3.1773	0.00148655	0.039704
EVM01G001250.1	260.782	4.45751	0.580835	7.67431	1.66314e-14	7.04378e-12
EVM06G008210.1	3680.95	4.42727	0.462034	9.58213	9.50643e-22	1.20786e-18
EVM01G007680.1	7109.31	4.38603	0.464206	9.44846	3.43841e-21	3.39791e-18
EVM01G000320.1	2795.7	4.37454	0.467208	9.36315	7.73919e-21	6.28613e-18
EVM01G007660.1	5709.07	4.35019	0.483503	8.99725	2.31438e-19	1.71534e-16
EVM01G012240.1	30.8709	4.31615	1.06428	4.05547	5.00332e-05	0.00285253
EVM09G002420.1	14.2126	4.21369	1.63267	2.58085	0.00985561	0.154052
EVM03G000210.1	25.1075	4.19574	1.15221	3.64146	0.000271095	0.0108609
EVM02G010430.1	8.71356	4.18999	1.95954	2.13825	0.0324966	1
EVM09G006230.1	26.6878	4.17932	1.19366	3.50128	0.000463036	0.0162136
EVM07G001310.1	217.419	4.17925	0.618161	6.76078	1.37253e-11	3.13006e-09
EVM08G005920.1	15.4376	4.16989	1.68589	2.4734	0.0133834	0.188342
EVM00G015760.1	86.7746	4.16654	0.808679	5.15228	2.57334e-07	3.26961e-05
EVM06G008610.1	74.1307	4.10373	0.795477	5.15883	2.48493e-07	3.20303e-05
EVM02G001340.1	1129.04	4.07129	0.589752	6.90339	5.07764e-12	1.32825e-09
EVM00G005200.1	18.0667	4.04764	1.52885	2.64751	0.00810862	0.136489
EVM00G006080.1	10.8037	4.02644	1.66193	2.42276	0.0154033	0.205085
EVM09G005170.1	21.6678	3.98174	1.22677	3.2457	0.00117163	0.0338326
EVM07G009610.1	257.032	3.9724	0.580957	6.83768	8.04841e-12	2.04522e-09
EVM05G004070.1	14.8952	3.94335	1.58685	2.48502	0.0129546	0.184055
EVM02G010990.1	20.5077	3.9248	1.44384	2.71831	0.00656166	0.118137
EVM06G004640.1	4121.84	3.90944	0.468461	8.34529	7.10408e-17	4.21224e-14
EVM06G001600.1	57.6542	3.85859	0.853672	4.51999	6.18421e-06	0.000491093
EVM01G007710.1	673.141	3.82094	0.519746	7.35154	1.9593e-13	6.70231e-11
EVM08G001550.1	16.8233	3.8108	1.44007	2.64627	0.00813848	0.136573
EVM09G002430.1	13.6611	3.7948	1.79046	2.11945	0.0340523	0.336756
EVM03G000330.1	710.358	3.77717	0.65435	5.7724	7.81503e-09	1.33667e-06
EVM01G007730.1	462.345	3.76874	0.510196	7.38685	1.50353e-13	5.34895e-11
EVM01G001710.1	10.7241	3.7261	1.65886	2.24618	0.0246925	0.279054
EVM03G003700.1	4636.25	3.72449	0.568632	6.54991	5.75709e-11	1.21913e-08
EVM00G017900.1	24.7853	3.71496	1.20028	3.09509	0.00196756	0.0489278
EVM02G002990.1	8.62228	3.71443	1.84195	2.01658	0.0437396	1
EVM02G009110.1	42.8144	3.68353	0.98231	3.74986	0.00017693	0.00790763
EVM08G001850.1	36.7663	3.6715	0.973059	3.77315	0.000161199	0.00742806
EVM06G004990.1	12.0647	3.6475	1.49353	2.4422	0.014598	0.197919
EVM00G000520.1	35.2311	3.63403	1.09608	3.31549	0.000914831	0.0285491
EVM02G000620.1	108.359	3.62453	0.771297	4.69926	2.61104e-06	0.00025242
EVM09G007030.1	142.983	3.61531	0.644473	5.60972	2.02658e-08	3.10766e-06
EVM04G006540.1	11.0377	3.60534	1.60307	2.24902	0.024511	0.277355
EVM03G000010.1	850.856	3.59813	0.482778	7.45298	9.12548e-14	3.38175e-11
EVM07G009160.1	16.0816	3.59239	1.35376	2.65364	0.00796294	0.134664
EVM01G007650.1	5604.8	3.57715	0.446566	8.01034	1.14394e-15	5.65234e-13
EVM01G003640.1	20.5365	3.54679	1.21114	2.92846	0.00340644	0.0736269
EVM07G000440.1	26.5419	3.53634	1.56613	2.25801	0.023945	0.271988
EVM03G006870.1	53.6903	3.52414	0.938484	3.75514	0.000173244	0.00782146
EVM00G018140.1	23.0374	3.50852	1.13753	3.08434	0.00204005	0.0500896
EVM09G004930.1	15.7634	3.49601	1.32424	2.64001	0.00829027	0.138406
EVM00G000680.1	49.024	3.47104	1.05481	3.29067	0.000999485	0.0301422
EVM07G008570.1	12.2378	3.46291	1.53182	2.26066	0.0237804	0.270907
EVM09G006390.1	191.256	3.45259	0.732376	4.71423	2.42621e-06	0.000239763
EVM06G004490.1	1741.18	3.44156	0.451413	7.62397	2.45986e-14	9.94452e-12
EVM00G002170.1	855.509	3.42068	0.595669	5.74259	9.32384e-09	1.56465e-06
EVM03G001020.1	103.522	3.41901	0.701847	4.87146	1.10779e-06	0.000118707
EVM06G006840.1	114.334	3.41298	0.851626	4.00761	6.13368e-05	0.00330624
EVM07G006200.1	587.368	3.40078	0.567878	5.98856	2.11702e-09	3.84262e-07
EVM00G019160.1	1294.33	3.36225	0.481306	6.98567	2.8349e-12	7.6405e-10
EVM02G007480.1	122.087	3.35907	0.725563	4.62961	3.66357e-06	0.00032913
EVM03G009460.1	385.882	3.35034	0.588101	5.69687	1.22023e-08	1.93799e-06
EVM00G016210.1	69.2424	3.34666	0.756553	4.42356	9.70856e-06	0.000730413
EVM02G003490.1	49.7355	3.34236	0.830019	4.02685	5.65287e-05	0.0031035
EVM01G012330.1	35.8627	3.34105	1.11143	3.00608	0.00264641	0.0614548
EVM04G000250.1	49.0589	3.33315	1.12377	2.96603	0.00301674	0.0673081
EVM08G004310.1	77.3438	3.33241	0.916093	3.63763	0.000275155	0.0109741
EVM01G000410.1	132.556	3.31172	0.643768	5.14427	2.68559e-07	3.36418e-05
EVM00G001890.1	9.84606	3.30315	1.67078	1.97701	0.0480405	0.4054
EVM09G006060.1	1484.93	3.28428	0.48841	6.72443	1.76287e-11	3.91974e-09
EVM02G005130.1	62.5574	3.27321	0.902805	3.6256	0.000288289	0.0113901
EVM02G002590.1	1128.42	3.2646	0.461258	7.07759	1.46681e-12	4.07681e-10
EVM04G008240.1	36.3408	3.25619	1.01058	3.22211	0.00127251	0.0353873
EVM04G008250.1	111.18	3.2384	0.741885	4.36509	1.27068e-05	0.000887964
EVM04G002330.1	34.3474	3.2371	1.09013	2.96945	0.00298334	0.0670046
EVM00G008570.1	27.2581	3.21315	1.16102	2.76752	0.00564853	0.1051
EVM04G008480.1	4717.86	3.20721	0.494189	6.48985	8.59217e-11	1.73679e-08
EVM01G010360.1	799.518	3.18127	0.514883	6.17863	6.46595e-10	1.22358e-07
EVM02G004180.1	102.503	3.17122	0.705549	4.49469	6.9671e-06	0.000543556
EVM01G010440.1	12.151	3.16966	1.51228	2.09595	0.0360867	0.349509
EVM07G008330.1	34.3812	3.16853	1.18178	2.68116	0.00733684	0.128844
EVM00G000580.1	45.0668	3.15183	0.869749	3.62384	0.000290264	0.0113901
EVM07G002280.1	12.4909	3.14727	1.47563	2.13283	0.032939	0.328062
EVM06G008560.1	157.309	3.13607	0.624772	5.01954	5.17966e-07	5.98284e-05
EVM02G005880.1	851.652	3.13461	0.630947	4.96811	6.76099e-07	7.70926e-05
EVM06G008200.1	2393.01	3.13256	0.461497	6.78782	1.1384e-11	2.72273e-09
EVM05G003710.1	305.806	3.1278	0.6402	4.88566	1.03083e-06	0.000113188
EVM06G002380.1	121.62	3.11041	0.751556	4.13863	3.49392e-05	0.0021431
EVM07G008620.1	91.9269	3.09587	0.76264	4.05941	4.91959e-05	0.00284122
EVM02G010730.1	1167.84	3.07273	0.462245	6.6474	2.98309e-11	6.47112e-09
EVM08G006460.1	142.99	3.0441	0.620116	4.90892	9.15789e-07	0.000101813
EVM08G006870.1	21.7797	3.04214	1.17763	2.58326	0.00978709	0.153792
EVM02G004680.1	633.396	3.02589	0.814925	3.71309	0.000204745	0.0087548
EVM03G007460.1	216.033	3.01868	0.648317	4.65617	3.22143e-06	0.000298452
EVM08G001280.1	14.8181	2.98671	1.37719	2.1687	0.0301053	0.310983
EVM03G000150.1	12.4355	2.97764	1.47347	2.02084	0.0432963	0.383162
EVM01G004290.1	211.246	2.97619	0.652662	4.56008	5.11353e-06	0.000427247
EVM09G006930.1	38.9434	2.96941	1.07474	2.76292	0.00572871	0.106148
EVM04G008490.1	34.3948	2.95374	1.00964	2.92553	0.00343875	0.073697
EVM06G008670.1	75.1473	2.92629	0.716934	4.08167	4.47131e-05	0.00261631
EVM07G005800.1	134.963	2.9091	0.641161	4.53724	5.6995e-06	0.00046083
EVM00G015590.1	13.4406	2.89548	1.44439	2.00464	0.0450015	0.391242
EVM05G006120.1	27.371	2.88617	1.07929	2.67414	0.00749223	0.131051
EVM06G008550.1	142.126	2.88326	0.705599	4.08626	4.38381e-05	0.00261631
EVM00G013700.1	130.367	2.87658	0.755696	3.80653	0.000140931	0.0067029
EVM00G004480.1	279.367	2.86699	0.52983	5.41114	6.26254e-08	9.13099e-06
EVM05G006300.1	20.1299	2.86486	1.30201	2.20034	0.0277829	0.298812
EVM03G008020.1	23.4408	2.78162	1.13215	2.45695	0.0140123	0.193518
EVM06G003830.1	333.682	2.76578	0.639689	4.32364	1.53478e-05	0.00104201
EVM00G006840.1	20.1036	2.75029	1.34517	2.04457	0.0408976	0.373453
EVM06G008310.1	95.8275	2.72551	0.678629	4.0162	5.91434e-05	0.00322712
EVM05G006690.1	1144.55	2.72481	0.527993	5.16068	2.46051e-07	3.20303e-05
EVM01G012010.1	339.893	2.71435	0.591637	4.58787	4.47795e-06	0.000389121
EVM07G001280.1	24.3644	2.71054	1.22089	2.22014	0.026409	0.291778
EVM04G000740.1	46.3638	2.70728	1.02933	2.63015	0.00853482	0.140707
EVM01G007750.1	90.2642	2.70663	0.76193	3.55233	0.000381839	0.0137538
EVM04G007050.1	636.784	2.65752	0.526018	5.05215	4.36872e-07	5.32266e-05
EVM07G009060.1	360.69	2.65665	0.545054	4.87411	1.09299e-06	0.000118549
EVM00G016960.1	58.014	2.6454	0.990411	2.67102	0.00756216	0.131363
EVM00G022010.1	28.1701	2.64383	1.01565	2.60309	0.00923869	0.148584
EVM02G000500.1	59.3671	2.61369	0.992446	2.63358	0.00844892	0.139934
EVM09G002250.1	147.49	2.6086	0.593126	4.39805	1.09228e-05	0.000789816
EVM03G006430.1	232.003	2.6049	0.68789	3.78679	0.000152605	0.0071205
EVM03G008210.1	48.777	2.59897	1.05143	2.47186	0.0134413	0.188661
EVM09G006920.1	34.9311	2.5874	1.02434	2.52593	0.0115394	0.169919
EVM09G006080.1	23.5591	2.56983	1.19158	2.15666	0.0310323	0.316515
EVM03G000030.1	469.935	2.55659	0.525147	4.86832	1.1255e-06	0.000119169
EVM00G002580.1	137.469	2.54296	0.602815	4.21847	2.45967e-05	0.00160855
EVM01G000560.1	40.9301	2.53951	0.888212	2.85912	0.00424812	0.0852885
EVM06G002300.1	638.476	2.48932	0.52419	4.7489	2.04527e-06	0.000206712
EVM09G006870.1	273.468	2.47015	0.664999	3.71452	0.00020359	0.0087548
EVM08G002680.1	414.847	2.4541	0.511175	4.80089	1.57962e-06	0.000161484
EVM00G005750.1	22.0177	2.4525	1.18031	2.07784	0.0377245	0.358463
EVM05G003660.1	80.882	2.45229	0.868381	2.82398	0.00474317	0.0931252
EVM05G003980.1	274.378	2.44417	0.778538	3.13943	0.00169278	0.0436393
EVM05G006800.1	30.6128	2.43478	1.00704	2.41776	0.0156165	0.206686
EVM02G002290.1	71.7683	2.43431	0.793107	3.06933	0.00214536	0.0524199
EVM00G001800.1	32.583	2.43044	1.0028	2.42365	0.0153655	0.204888
EVM07G008230.1	320.82	2.42394	0.68086	3.56012	0.000370688	0.0136236
EVM08G004160.1	201.052	2.42266	0.616775	3.92795	8.56728e-05	0.00440447
EVM01G012340.1	92.575	2.42014	0.681275	3.55238	0.000381768	0.0137538
EVM01G010320.1	1117.08	2.41941	0.503751	4.80279	1.56472e-06	0.000161484
EVM08G003560.1	238.145	2.39412	0.572327	4.18314	2.87514e-05	0.00183967
EVM03G000690.1	91.1647	2.37018	0.721894	3.28328	0.00102608	0.0307271
EVM02G009820.1	29.6177	2.3655	1.00052	2.36426	0.0180662	0.228239
EVM00G010120.1	25.0368	2.3645	1.06183	2.22681	0.02596	0.289697
EVM04G005230.1	262.66	2.34874	0.533971	4.39862	1.08941e-05	0.000789816
EVM01G005070.1	1683.28	2.34817	0.50217	4.67606	2.92446e-06	0.000276704
EVM04G000460.1	296.336	2.32922	0.575303	4.04868	5.15067e-05	0.00288114
EVM08G006910.1	87.4313	2.3171	0.827862	2.7989	0.00512775	0.0980778
EVM06G002350.1	398.925	2.30835	0.505954	4.56237	5.05793e-06	0.000427247
EVM01G004890.1	25.6932	2.30695	1.13266	2.03675	0.0416752	0.377454
EVM03G005140.1	30.5501	2.30611	0.986358	2.338	0.019387	0.23882
EVM01G010350.1	5104.92	2.30349	0.440872	5.22486	1.74284e-07	2.31356e-05
EVM01G001300.1	86.1388	2.3025	0.735278	3.13147	0.00173935	0.0444533
EVM03G001910.1	28.4386	2.28997	1.02913	2.22515	0.0260711	0.290304
EVM04G000920.1	33.1324	2.28515	1.00258	2.27926	0.0226516	0.263351
EVM01G004220.1	425.668	2.25767	0.509972	4.42705	9.55321e-06	0.000726207
EVM07G001170.1	46.8259	2.25626	0.910113	2.4791	0.0131714	0.185653
EVM01G007690.1	812.744	2.25174	0.512862	4.39054	1.1307e-05	0.000811005
EVM09G000350.1	30.119	2.24189	0.977691	2.29305	0.0218451	0.25632
EVM05G006790.1	27.6885	2.23877	1.04041	2.15182	0.0314112	0.318553
EVM07G001100.1	28.876	2.22929	1.10738	2.01312	0.0441016	0.387698
EVM00G003030.1	35.0778	2.22422	0.920618	2.41601	0.0156918	0.207374
EVM02G000080.1	29.5781	2.19861	1.07823	2.0391	0.0414405	0.376256
EVM06G004670.1	70.5369	2.18939	0.761739	2.87421	0.00405044	0.0826252
EVM07G007580.1	259.649	2.18519	0.688351	3.17453	0.00150078	0.0397261
EVM05G003260.1	22.6614	2.16844	1.09803	1.97484	0.0482859	0.406681
EVM00G013220.1	6399.25	2.16661	0.439521	4.92947	8.24516e-07	9.28259e-05
EVM09G006020.1	702.709	2.16051	0.573252	3.76887	0.000163989	0.00747956
EVM07G005040.1	40.1441	2.1572	0.895282	2.40952	0.0159736	0.209851
EVM02G010400.1	662.689	2.15625	0.494116	4.36385	1.27793e-05	0.000887964
EVM03G003710.1	13475.5	2.15484	0.513335	4.19773	2.69602e-05	0.00173757
EVM03G003690.1	41.6614	2.14849	0.891398	2.41025	0.0159414	0.209738
EVM07G008660.1	1101.69	2.14535	0.648199	3.30972	0.000933905	0.0288408
EVM02G004860.1	243.333	2.14234	0.702515	3.04952	0.00229204	0.055245
EVM09G003620.1	177.616	2.1407	0.680185	3.14723	0.00164827	0.0429904
EVM07G006190.1	65.0717	2.13853	0.870604	2.45637	0.0140348	0.193527
EVM00G013870.1	435.552	2.12776	0.564112	3.77188	0.000162024	0.00742806
EVM08G004630.1	72.0383	2.12429	0.76452	2.77859	0.00545948	0.102874
EVM07G000070.1	67.1728	2.12399	0.816335	2.60186	0.00927186	0.148584
EVM05G004450.1	403.915	2.11744	0.499417	4.23983	2.23686e-05	0.00148468
EVM04G006520.1	313.988	2.10763	0.682999	3.08584	0.00202975	0.0500072
EVM00G020250.1	38.2802	2.09938	0.895717	2.3438	0.0190885	0.236904
EVM02G001460.1	496.768	2.09861	0.645729	3.24999	0.00115411	0.033722
EVM00G017010.1	272.206	2.09648	0.677578	3.09408	0.00197427	0.0489278
EVM05G007310.1	1239.71	2.08454	0.576897	3.61336	0.000302251	0.0116373
EVM00G002990.1	85.0455	2.07469	0.766209	2.70774	0.00677436	0.120744
EVM05G006000.1	199.379	2.06755	0.802305	2.57702	0.00996566	0.154956
EVM09G007020.1	624.815	2.05834	0.534087	3.85394	0.000116231	0.00574712
EVM00G002140.1	51.6632	2.05592	0.891766	2.30545	0.0211415	0.252055
EVM04G005970.1	417.514	2.04425	0.621097	3.29136	0.000997047	0.0301422
EVM04G002430.1	155.234	2.04243	0.622517	3.28092	0.0010347	0.0308814
EVM05G002090.1	8954.97	2.02908	0.505805	4.01158	6.03144e-05	0.00327095
EVM01G008250.1	2695.44	2.02033	0.450977	4.47991	7.46758e-06	0.000577536
EVM00G011730.1	2487.99	1.99321	0.450733	4.42214	9.77279e-06	0.000730413
EVM04G006960.1	162.319	1.98939	0.581181	3.42302	0.000619292	0.0206291
EVM05G001720.1	34.969	1.97975	0.926848	2.13601	0.0326788	0.327303
EVM03G000820.1	289.583	1.97903	0.594945	3.3264	0.000879752	0.0279447
EVM02G000690.1	6184.41	1.96812	0.448653	4.38673	1.15066e-05	0.000818717
EVM02G005310.1	570.214	1.9577	0.540554	3.62166	0.000292718	0.0114186
EVM00G004130.1	50.3715	1.95441	0.945589	2.06687	0.038746	0.363503
EVM07G007080.1	571.452	1.94833	0.48873	3.98651	6.7052e-05	0.00357102
EVM00G006900.1	145.78	1.93721	0.888569	2.18015	0.0292464	0.30462
EVM01G012220.1	97.8819	1.93515	0.65787	2.94154	0.00326586	0.0715432
EVM01G010460.1	121.603	1.929	0.802335	2.40424	0.0162062	0.211346
EVM08G001950.1	111.141	1.92477	0.689659	2.7909	0.00525614	0.099889
EVM00G002980.1	31.2424	1.92292	0.959497	2.0041	0.0450597	0.391242
EVM03G009020.1	69.7406	1.92045	0.830929	2.31121	0.0208211	0.249885
EVM07G008500.1	33.3347	1.919	0.937577	2.04676	0.0406816	0.372407
EVM00G005100.1	76.406	1.91366	0.717285	2.66792	0.00763221	0.132064
EVM06G009650.1	16689.9	1.91303	0.458812	4.16953	3.05229e-05	0.00192532
EVM04G003070.1	979.292	1.90482	0.470693	4.04685	5.19105e-05	0.00288558
EVM07G004490.1	167.665	1.90239	0.595405	3.19513	0.00139768	0.0377842
EVM00G001720.1	91.8923	1.89198	0.689502	2.74398	0.00606996	0.110855
EVM00G015060.1	1792.84	1.88684	0.527312	3.57823	0.000345926	0.0128731
EVM04G008020.1	168.37	1.87954	0.707713	2.6558	0.00791216	0.134552
EVM00G012640.1	1406.09	1.87413	0.472055	3.97016	7.18245e-05	0.00377992
EVM07G000610.1	675.438	1.87406	0.486294	3.85377	0.000116312	0.00574712
EVM04G002830.1	464.909	1.85753	0.572898	3.24234	0.00118555	0.0341238
EVM07G004540.1	341.347	1.8485	0.533005	3.46807	0.000524206	0.0180011
EVM01G004390.1	96.1678	1.84535	0.77958	2.36711	0.0179274	0.226809
EVM05G005880.1	1578.4	1.84089	0.605276	3.0414	0.0023548	0.056149
EVM06G004210.1	97.4409	1.82668	0.684541	2.66847	0.00761966	0.132064
EVM03G007150.1	44.134	1.82318	0.862023	2.11501	0.0344295	0.338689
EVM07G009630.1	102.673	1.81771	0.800945	2.26945	0.0232409	0.2681
EVM02G000070.1	47.9573	1.81373	0.902954	2.00866	0.0445732	0.388959
EVM07G001050.1	45.0166	1.80571	0.862747	2.09297	0.0363515	0.350314
EVM00G011430.1	174.754	1.79777	0.5908	3.04294	0.00234281	0.0560134
EVM00G000820.1	58.5859	1.79652	0.76474	2.34918	0.0188146	0.235024
EVM09G000620.1	3869.17	1.79328	0.554409	3.23458	0.0012182	0.0347264
EVM03G000220.1	637.212	1.78464	0.60283	2.96044	0.00307203	0.0681362
EVM04G009680.1	118.786	1.78153	0.700043	2.54488	0.0109315	0.163505
EVM05G003070.1	91.4437	1.76592	0.692483	2.55012	0.0107685	0.162606
EVM05G003240.1	476.425	1.7643	0.572136	3.08371	0.00204436	0.0500896
EVM00G001880.1	182.08	1.75538	0.577776	3.03818	0.00238015	0.0564683
EVM01G012150.1	123.454	1.75413	0.63365	2.76829	0.00563509	0.1051
EVM00G006220.1	325.445	1.75136	0.543722	3.22106	0.00127719	0.0353873
EVM00G002700.1	274.467	1.74924	0.528675	3.30872	0.00093725	0.0288439
EVM09G004010.1	1044.34	1.74669	0.459757	3.79915	0.000145195	0.00686897
EVM00G011820.1	447.001	1.74189	0.537631	3.23994	0.00119553	0.0341898
EVM01G000380.1	275.507	1.74037	0.527199	3.30116	0.000962872	0.0294288
EVM00G014250.1	439.202	1.73697	0.497907	3.48854	0.000485675	0.0168078
EVM06G002770.1	102.118	1.72947	0.677801	2.5516	0.010723	0.162471
EVM03G008830.1	91.7986	1.72868	0.785693	2.2002	0.0277926	0.298812
EVM09G003060.1	1587.73	1.72292	0.510307	3.37624	0.000734836	0.024028
EVM05G008920.1	930.252	1.71562	0.463992	3.69753	0.000217705	0.00922032
EVM02G002600.1	950.471	1.70665	0.52574	3.24618	0.00116964	0.0338326
EVM09G003570.1	797.538	1.70136	0.546102	3.11546	0.00183656	0.0465366
EVM02G000300.1	63.4264	1.69868	0.749996	2.26491	0.023518	0.269895
EVM06G000920.1	15158.1	1.69811	0.465364	3.64899	0.000263268	0.0105951
EVM09G005980.1	295.726	1.68703	0.535581	3.14991	0.00163323	0.0427234
EVM01G012160.1	180.488	1.68014	0.595427	2.82173	0.00477652	0.0935736
EVM08G003690.1	677.156	1.67711	0.554507	3.0245	0.00249048	0.0584441
EVM00G005840.1	1498.45	1.66896	0.484572	3.44421	0.000572737	0.0193685
EVM01G000050.1	834.363	1.66289	0.582585	2.85433	0.0043127	0.0863901
EVM00G021790.1	400.001	1.65614	0.512753	3.22989	0.00123837	0.0348547
EVM00G007980.1	834.355	1.65264	0.47326	3.49204	0.000479343	0.0166534
EVM03G007540.1	1024.08	1.64071	0.461882	3.55224	0.000381965	0.0137538
EVM02G004420.1	101.625	1.64027	0.712336	2.30266	0.0212977	0.2529
EVM00G004720.1	571.734	1.63285	0.519285	3.14443	0.00166413	0.0432771
EVM08G003420.1	434.472	1.62669	0.510784	3.18469	0.0014491	0.0389375
EVM07G007400.1	5046.83	1.62354	0.558976	2.90449	0.00367853	0.0777121
EVM06G009600.1	67.4215	1.62184	0.76391	2.12307	0.033748	0.334897
EVM01G005990.1	193.112	1.61971	0.62978	2.57187	0.010115	0.156182
EVM03G002980.1	236.039	1.61961	0.75859	2.13503	0.0327586	0.327734
EVM00G003610.1	79.2406	1.61908	0.732872	2.20923	0.0271589	0.296019
EVM02G004540.1	604.014	1.61718	0.477382	3.38761	0.000705036	0.0233107
EVM01G006280.1	1186.39	1.61192	0.468246	3.44245	0.000576462	0.0194207
EVM02G001210.1	192.827	1.61179	0.557103	2.89316	0.00381383	0.0792529
EVM01G002610.1	697.288	1.61176	0.485861	3.31733	0.000908835	0.0285491
EVM04G009740.1	153.671	1.61094	0.5827	2.76462	0.00569889	0.105816
EVM01G004920.1	1600.59	1.60596	0.468748	3.42606	0.000612404	0.0205537
EVM09G004900.1	299.496	1.60547	0.516707	3.10712	0.00188917	0.0477338
EVM09G002580.1	113.023	1.60422	0.668271	2.40056	0.0163701	0.212859
EVM02G011400.1	494.437	1.59973	0.604712	2.64545	0.00815828	0.136647
EVM02G011510.1	7763.22	1.59736	0.440842	3.62344	0.000290708	0.0113901
EVM02G006690.1	753.387	1.59721	0.481304	3.3185	0.000905034	0.0285439
EVM03G003900.1	124.629	1.59612	0.616237	2.5901	0.00959487	0.152116
EVM01G001540.1	961.94	1.59414	0.620125	2.57068	0.0101499	0.156182
EVM04G004260.1	87.3143	1.58401	0.683861	2.31627	0.0205436	0.248591
EVM05G000510.1	72.7509	1.57684	0.753012	2.09405	0.0362557	0.350269
EVM05G007900.1	333.372	1.57677	0.51054	3.08845	0.00201206	0.0497091
EVM00G002570.1	512.108	1.57355	0.489351	3.21559	0.00130179	0.0357349
EVM07G000640.1	758.139	1.5729	0.525342	2.99404	0.00275306	0.0627839
EVM05G008880.1	1163.39	1.56772	0.457906	3.42367	0.000617811	0.0206291
EVM07G005650.1	91.6934	1.56333	0.664321	2.35327	0.0186091	0.233256
EVM04G010730.1	424.046	1.56052	0.599763	2.6019	0.00927087	0.148584
EVM02G008800.1	614.033	1.55591	0.483478	3.21816	0.00129016	0.0356356
EVM06G002170.1	121.079	1.55479	0.653504	2.37916	0.017352	0.222055
EVM07G003470.1	934.606	1.54637	0.560046	2.76114	0.00575995	0.106383
EVM05G002710.1	526.043	1.54176	0.49174	3.1353	0.00171676	0.0440025
EVM08G003940.1	341.624	1.5395	0.54793	2.80967	0.00495925	0.095678
EVM02G006050.1	523.899	1.53656	0.527744	2.91156	0.00359632	0.0762676
EVM01G007320.1	395.816	1.53224	0.525866	2.91375	0.00357114	0.075985
EVM05G003490.1	1543.01	1.52927	0.552085	2.76998	0.00560592	0.104967
EVM08G006670.1	722.677	1.52857	0.621509	2.45945	0.013915	0.192772
EVM09G002140.1	886.252	1.5234	0.487143	3.12721	0.00176472	0.0448442
EVM01G004540.1	74.722	1.52052	0.717865	2.11811	0.0341658	0.336845
EVM01G010340.1	2898.69	1.51971	0.455036	3.33976	0.000838503	0.0269229
EVM04G005600.1	30276.3	1.51723	0.465304	3.26074	0.00111123	0.0329147
EVM05G002080.1	127.64	1.51656	0.754894	2.00898	0.0445397	0.388959
EVM05G006890.1	60.257	1.51239	0.764229	1.97897	0.047819	0.4054
EVM07G009170.1	477.132	1.50621	0.645532	2.33328	0.0196332	0.240582
EVM02G002240.1	111.763	1.50457	0.662117	2.27237	0.0230645	0.267103
EVM01G009750.1	391.429	1.49952	0.570435	2.62873	0.00857041	0.140897
EVM00G013520.1	614.229	1.49661	0.476249	3.1425	0.00167514	0.0433103
EVM05G009240.1	1669.84	1.49161	0.504076	2.95909	0.00308548	0.0682644
EVM09G000450.1	345.115	1.48037	0.638951	2.31687	0.0205106	0.248591
EVM01G004140.1	366.469	1.47539	0.528235	2.79307	0.00522112	0.0996494
EVM09G001930.1	68.7757	1.4738	0.733228	2.01001	0.0444297	0.388552
EVM02G005370.1	254.352	1.47297	0.613488	2.40098	0.0163511	0.212859
EVM07G005400.1	2682.42	1.46895	0.462638	3.17515	0.00149758	0.0397261
EVM01G004470.1	137.224	1.44612	0.653036	2.21446	0.0267973	0.294097
EVM09G005740.1	16693.2	1.44484	0.43632	3.31143	0.000928214	0.0288408
EVM00G006480.1	754.013	1.43658	0.555983	2.58385	0.00977038	0.153792
EVM05G000280.1	20945.1	1.43546	0.456679	3.14325	0.00167083	0.0433103
EVM01G007610.1	1424.34	1.43379	0.453579	3.16107	0.00157192	0.0412408
EVM02G002440.1	283.883	1.43361	0.673367	2.12902	0.0332523	0.330812
EVM00G007690.1	86.3614	1.42819	0.696816	2.0496	0.0404035	0.371612
EVM09G005190.1	1091.76	1.42542	0.689556	2.06716	0.0387191	0.363503
EVM05G000430.1	118.79	1.42498	0.68642	2.07596	0.0378972	0.35972
EVM00G015070.1	257.076	1.42036	0.63113	2.2505	0.0244175	0.277002
EVM00G000530.1	229.175	1.41995	0.575749	2.46626	0.0136531	0.190642
EVM00G015020.1	221.706	1.41766	0.613673	2.31012	0.0208813	0.249885
EVM04G009800.1	2626.25	1.41367	0.446132	3.16872	0.0015311	0.0404082
EVM00G009450.1	967.276	1.40824	0.474909	2.96529	0.00302398	0.0673081
EVM03G006450.1	2154.28	1.40139	0.446954	3.13542	0.00171608	0.0440025
EVM00G006240.1	2064.88	1.39973	0.45636	3.06716	0.00216105	0.0526585
EVM04G007350.1	180.446	1.39958	0.590637	2.36961	0.0178067	0.225924
EVM03G006790.1	782.974	1.39857	0.524896	2.66446	0.00771112	0.132655
EVM00G011410.1	731.629	1.39694	0.539959	2.58713	0.00967783	0.153158
EVM04G006990.1	182.265	1.39655	0.566555	2.46499	0.0137017	0.190709
EVM02G011590.1	132.485	1.39104	0.609372	2.28275	0.0224451	0.261942
EVM02G010690.1	656.476	1.39053	0.474904	2.92803	0.00341117	0.0736269
EVM04G006830.1	5927.67	1.3891	0.44381	3.12993	0.00174845	0.044558
EVM06G006490.1	657.06	1.38809	0.538009	2.58004	0.00987887	0.154145
EVM00G009740.1	140.482	1.37981	0.62869	2.19473	0.0281826	0.300187
EVM04G006200.1	428.016	1.37588	0.517101	2.66076	0.00779652	0.133309
EVM00G016570.1	3976.79	1.37393	0.451178	3.04521	0.00232515	0.0557409
EVM02G004970.1	179.707	1.37171	0.628365	2.18299	0.0290366	0.303468
EVM01G000570.1	1249.87	1.3598	0.554829	2.45084	0.0142524	0.195605
EVM00G022090.1	232.903	1.35723	0.611193	2.22062	0.0263765	0.291778
EVM01G002060.1	810.923	1.35639	0.591985	2.29125	0.0219488	0.256859
EVM01G007410.1	151.892	1.34889	0.608083	2.21827	0.0265365	0.292823
EVM04G008510.1	361.452	1.3458	0.511746	2.62982	0.00854306	0.140707
EVM04G003850.1	249.612	1.34316	0.553875	2.42502	0.0153078	0.204425
EVM00G009810.1	123.343	1.34148	0.619043	2.16702	0.0302332	0.311121
EVM01G008490.1	128.663	1.33488	0.669519	1.99379	0.0461746	0.394929
EVM00G004900.1	561.619	1.33257	0.479876	2.77691	0.00548777	0.103189
EVM00G005860.1	1498.47	1.33159	0.506166	2.63074	0.00851984	0.140707
EVM00G008780.1	100.619	1.32897	0.651388	2.04021	0.0413294	0.376256
EVM05G003460.1	801.376	1.32383	0.576769	2.29526	0.0217183	0.255506
EVM04G003300.1	979.62	1.32322	0.468168	2.82637	0.00470792	0.0926376
EVM08G006930.1	103.742	1.31974	0.665835	1.98209	0.0474695	0.403242
EVM01G011600.1	4685.78	1.31835	0.443942	2.96963	0.00298154	0.0670046
EVM08G000730.1	312.316	1.31662	0.514268	2.56019	0.0104614	0.158778
EVM06G005740.1	2873.99	1.31457	0.4569	2.87715	0.00401286	0.0822359
EVM00G013720.1	164.239	1.31058	0.594178	2.2057	0.0274051	0.297069
EVM09G001690.1	750.444	1.30906	0.492089	2.66021	0.00780911	0.133309
EVM00G006250.1	129.298	1.29671	0.606756	2.13711	0.0325889	0.327138
EVM00G001510.1	127.269	1.27334	0.608762	2.09169	0.0364663	0.350473
EVM00G002600.1	2683.34	1.27048	0.466814	2.72159	0.0064968	0.117444
EVM08G000690.1	318.519	1.26964	0.511458	2.48239	0.0130505	0.184408
EVM08G002860.1	13541.9	1.25744	0.470543	2.67232	0.00753292	0.131111
EVM01G001330.1	188.447	1.25622	0.560767	2.24019	0.0250787	0.283058
EVM04G010440.1	839.676	1.25349	0.472236	2.65437	0.00794566	0.134664
EVM01G003140.1	2546.05	1.25204	0.493072	2.53927	0.0111085	0.165215
EVM03G006220.1	124.915	1.24572	0.626532	1.98827	0.0467814	0.39892
EVM04G008460.1	415.649	1.24336	0.495108	2.5113	0.0120288	0.174681
EVM01G011850.1	897.972	1.24217	0.537918	2.30922	0.0209315	0.249885
EVM00G000780.1	1993.71	1.24042	0.495687	2.50243	0.0123345	0.17694
EVM07G002920.1	154.221	1.24037	0.602819	2.05761	0.0396273	0.36832
EVM02G010610.1	11259.7	1.23971	0.457572	2.70932	0.00674216	0.120744
EVM07G001260.1	226.145	1.23771	0.539964	2.29222	0.0218931	0.256544
EVM00G017830.1	351.91	1.23666	0.512845	2.41137	0.0158926	0.209405
EVM00G016990.1	686.374	1.22711	0.472087	2.59934	0.00934038	0.149144
EVM07G002670.1	366.841	1.22555	0.52189	2.3483	0.0188595	0.235254
EVM03G007790.1	204.773	1.22371	0.57229	2.13827	0.0324951	0.326567
EVM00G018050.1	148.206	1.22334	0.619444	1.9749	0.0482798	0.406681
EVM02G007810.1	342.28	1.22312	0.515033	2.37485	0.0175563	0.22395
EVM00G004790.1	240.892	1.21749	0.555799	2.19052	0.0284868	0.300935
EVM03G003270.1	304.89	1.21456	0.581963	2.087	0.0368882	0.353158
EVM06G002250.1	2080.6	1.21243	0.521694	2.32402	0.0201243	0.246127
EVM00G010470.1	1274.71	1.20706	0.495427	2.4364	0.0148342	0.199932
EVM02G006550.1	2668.96	1.20425	0.571622	2.10672	0.0351414	0.343082
EVM07G000280.1	155.764	1.20063	0.586768	2.04617	0.0407392	0.372407
EVM05G006860.1	319.727	1.19723	0.597901	2.00238	0.0452437	0.391242
EVM00G007940.1	1650.67	1.19674	0.482036	2.48268	0.0130398	0.184408
EVM08G002330.1	213.866	1.19417	0.546721	2.18425	0.0289441	0.303468
EVM03G009740.1	664.951	1.19289	0.482626	2.47167	0.0134485	0.188661
EVM07G008220.1	216.165	1.18749	0.570375	2.08195	0.0373467	0.356397
EVM01G000540.1	4254.65	1.18016	0.49055	2.40579	0.0161374	0.211311
EVM00G003050.1	388.429	1.17136	0.524887	2.23164	0.0256387	0.288049
EVM04G002020.1	802.905	1.17089	0.514692	2.27493	0.0229102	0.26601
EVM07G005610.1	157.216	1.16762	0.583171	2.00219	0.0452647	0.391242
EVM00G014770.1	520.272	1.16753	0.515022	2.26696	0.0233929	0.268807
EVM00G002560.1	370.287	1.16736	0.53211	2.19382	0.028248	0.300524
EVM03G003760.1	205.142	1.16553	0.549994	2.11916	0.0340769	0.336756
EVM02G006980.1	364.225	1.16009	0.511095	2.26981	0.0232191	0.2681
EVM01G009900.1	7296.67	1.15191	0.454336	2.53536	0.0112332	0.166237
EVM07G005740.1	7702.8	1.14828	0.43842	2.61913	0.00881531	0.143596
EVM01G004440.1	743.061	1.13281	0.48552	2.33319	0.0196382	0.240582
EVM04G002710.1	520.819	1.12764	0.485676	2.32179	0.0202444	0.246311
EVM08G002630.1	64185.4	1.12636	0.468268	2.40537	0.016156	0.211311
EVM04G001790.1	977.425	1.1235	0.468219	2.39952	0.0164167	0.213153
EVM06G002530.1	874.853	1.12233	0.510185	2.19984	0.0278183	0.298812
EVM01G000190.1	199.894	1.1171	0.552652	2.02135	0.0432439	0.383079
EVM08G003380.1	501.721	1.11556	0.491493	2.26974	0.0232233	0.2681
EVM03G004040.1	522.189	1.10824	0.505633	2.19178	0.0283953	0.300935
EVM07G003150.1	891.687	1.10761	0.511021	2.16745	0.0302005	0.311121
EVM02G004870.1	213.954	1.10598	0.551953	2.00377	0.0450951	0.391242
EVM00G003040.1	284.854	1.0977	0.520635	2.10839	0.034997	0.342047
EVM06G002230.1	1745.27	1.09703	0.450277	2.43635	0.0148364	0.199932
EVM00G004370.1	1215.35	1.09136	0.463831	2.35293	0.0186261	0.233256
EVM06G000930.1	419.869	1.0904	0.505177	2.15844	0.0308934	0.315822
EVM06G009420.1	221.325	1.08768	0.548445	1.9832	0.0473451	0.402758
EVM00G002750.1	648.197	1.0845	0.495438	2.18897	0.0285992	0.301733
EVM06G001210.1	1403.93	1.08409	0.453262	2.39175	0.0167685	0.217403
EVM03G002060.1	379.765	1.08125	0.52149	2.07338	0.0381367	0.360455
EVM08G002960.1	851.78	1.07879	0.494112	2.18328	0.0290152	0.303468
EVM09G003740.1	1117.04	1.07461	0.458622	2.34313	0.019123	0.236904
EVM04G009810.1	1374.48	1.07353	0.460078	2.33337	0.0196288	0.240582
EVM03G001330.1	3089.47	1.07181	0.528176	2.02926	0.0424322	0.379895
EVM05G009030.1	651.215	1.06805	0.483892	2.2072	0.0272998	0.296465
EVM05G005460.1	1505.86	1.05912	0.480229	2.20545	0.0274223	0.297069
EVM04G005340.1	1378.26	1.05827	0.526054	2.01171	0.0442509	0.387698
EVM02G005360.1	1034.81	1.05424	0.463834	2.27289	0.0230331	0.267088
EVM03G004030.1	1464.16	1.05249	0.514235	2.04671	0.0406865	0.372407
EVM07G006520.1	474.232	1.0504	0.489134	2.14746	0.0317565	0.320229
EVM01G010130.1	2134.79	1.04562	0.46887	2.23009	0.0257417	0.288049
EVM00G012760.1	3633.21	1.04489	0.46734	2.23582	0.0253633	0.285546
EVM03G001210.1	1343.93	1.0441	0.508802	2.05207	0.0401628	0.37039
EVM06G002220.1	1027.4	1.03281	0.464377	2.22407	0.0261435	0.29065
EVM03G002900.1	2251.31	1.03055	0.469365	2.19563	0.0281186	0.299864
EVM03G002240.1	688.344	1.0302	0.524988	1.96233	0.0497239	0.41384
EVM00G018410.1	301.156	1.02962	0.520803	1.97699	0.0480427	0.4054
EVM00G002810.1	1045.11	1.02823	0.464385	2.21417	0.0268173	0.294097
EVM01G002690.1	379.305	1.02723	0.514852	1.9952	0.0460208	0.394929
EVM03G006250.1	1419.86	1.02339	0.516627	1.98091	0.047601	0.403973
EVM01G000340.1	383.747	1.02098	0.517729	1.97203	0.0486066	0.408994
EVM00G010640.1	818.961	1.01981	0.493611	2.06602	0.0388268	0.363503
EVM01G002570.1	1269.77	1.01004	0.483079	2.09084	0.0365426	0.350604
EVM07G003510.1	925.297	1.00895	0.472949	2.13331	0.0328992	0.328062
EVM05G001880.1	506.141	1.00374	0.484516	2.07163	0.0383003	0.361616
EVM07G006950.1	3657.65	1.002	0.473147	2.11774	0.0341968	0.336845
EVM06G005380.1	2205.81	0.999853	0.449714	2.22331	0.0261949	0.290859
EVM00G021120.1	579.076	0.998268	0.499305	1.99932	0.0455742	0.392769
EVM01G009630.1	6204.27	0.994685	0.445997	2.23025	0.0257308	0.288049
EVM07G003690.1	659.986	0.990864	0.487066	2.03435	0.041916	0.378095
EVM00G013510.1	597.107	0.986394	0.494872	1.99323	0.0462364	0.394929
EVM07G007330.1	5568.56	0.981546	0.456641	2.14949	0.0315955	0.31933
EVM01G001070.1	2262.57	0.975531	0.452658	2.15512	0.0311526	0.317015
EVM00G002530.1	571.726	0.972998	0.479209	2.03043	0.0423132	0.379895
EVM02G006830.1	1112.12	0.961	0.464989	2.06671	0.0387611	0.363503
EVM08G003260.1	1645.6	0.958205	0.486972	1.96768	0.0491047	0.41169
EVM02G002170.1	485.811	0.957987	0.487513	1.96505	0.0494087	0.413397
EVM06G008220.1	1041.68	0.957422	0.469772	2.03806	0.0415444	0.376653
EVM03G009060.1	2697.36	0.955864	0.465525	2.0533	0.0400434	0.370214
EVM02G011420.1	2840.03	0.949182	0.480046	1.97727	0.0480107	0.4054
EVM05G002350.1	920.046	0.944781	0.464402	2.0344	0.0419109	0.378095
EVM08G003990.1	820.711	0.93715	0.472592	1.983	0.0473673	0.402758
EVM06G007900.1	782.64	0.920715	0.469325	1.96179	0.0497874	0.41384
EVM04G005080.1	2647.39	0.919396	0.445532	2.06359	0.0390565	0.364836
EVM00G015690.1	881.185	0.915266	0.466211	1.9632	0.0496228	0.41384
EVM08G005590.1	2757.61	0.896918	0.447216	2.00556	0.0449034	0.391156
EVM07G001460.1	3649.62	-0.900028	0.448146	-2.00834	0.0446074	0.388959
EVM08G004430.1	2894.69	-0.906788	0.453225	-2.00075	0.0454198	0.391818
EVM04G000610.1	10764.7	-0.910503	0.449507	-2.02556	0.0428098	0.381131
EVM03G004120.1	2107.19	-0.919378	0.453621	-2.02675	0.0426877	0.380437
EVM00G021470.1	8381.13	-0.927456	0.44596	-2.07968	0.0375547	0.357231
EVM09G004320.1	1080.79	-0.935774	0.465027	-2.0123	0.0441882	0.387698
EVM05G000840.1	25225.1	-0.939925	0.464532	-2.02338	0.0430339	0.382361
EVM09G007200.1	2897.16	-0.940374	0.445989	-2.10852	0.0349864	0.342047
EVM06G003210.1	7063.9	-0.941056	0.459548	-2.04779	0.0405809	0.372407
EVM07G002020.1	716.324	-0.9475	0.472552	-2.00507	0.0449556	0.391228
EVM04G008590.1	1841.03	-0.961315	0.459577	-2.09174	0.0364617	0.350473
EVM01G010200.1	27346.2	-0.961704	0.441928	-2.17615	0.0295438	0.305894
EVM04G001140.1	1332.27	-0.962629	0.455477	-2.11345	0.034562	0.339287
EVM02G003930.1	5318.68	-0.963275	0.470701	-2.04647	0.0407104	0.372407
EVM04G010190.1	1044.98	-0.96502	0.465076	-2.07497	0.037989	0.35988
EVM09G003850.1	1424.2	-0.965876	0.463789	-2.08258	0.0372899	0.356237
EVM06G009140.1	3816.59	-0.971158	0.478616	-2.0291	0.0424482	0.379895
EVM02G007740.1	786.57	-0.972788	0.479793	-2.02752	0.0426098	0.380437
EVM05G000380.1	11220.1	-0.973786	0.469315	-2.07491	0.037995	0.35988
EVM01G011730.1	1867.93	-0.974366	0.449589	-2.16724	0.0302167	0.311121
EVM06G009470.1	8211.53	-0.979639	0.446905	-2.19205	0.0283757	0.300935
EVM04G008780.1	4061.23	-0.982121	0.460185	-2.13419	0.0328275	0.328054
EVM06G004950.1	1263.92	-0.985302	0.494398	-1.99293	0.0462689	0.394929
EVM00G010970.1	591.044	-0.988224	0.480295	-2.05754	0.0396347	0.36832
EVM00G014330.1	2218.78	-0.993381	0.469083	-2.11771	0.0341996	0.336845
EVM01G007270.1	2232.81	-0.994559	0.4901	-2.0293	0.042428	0.379895
EVM05G000550.1	424.176	-0.99631	0.499746	-1.99363	0.046192	0.394929
EVM04G008160.1	10671	-0.997784	0.441061	-2.26224	0.0236828	0.270907
EVM00G008370.1	4890.13	-1.00003	0.451205	-2.21635	0.0266675	0.293905
EVM08G002020.1	471.627	-1.00108	0.494391	-2.02487	0.0428811	0.381384
EVM03G007260.1	1615.35	-1.00287	0.457721	-2.191	0.0284517	0.300935
EVM00G000840.1	586.339	-1.00526	0.493874	-2.03546	0.0418049	0.377859
EVM00G000070.1	1344.22	-1.00762	0.466593	-2.15952	0.0308101	0.315333
EVM02G008490.1	425.351	-1.00828	0.49693	-2.02901	0.0424573	0.379895
EVM03G000970.1	777.804	-1.01734	0.493594	-2.06108	0.0392954	0.365961
EVM03G002200.1	1107.39	-1.01999	0.49032	-2.08026	0.037502	0.357113
EVM00G000870.1	660.157	-1.0214	0.520586	-1.96201	0.0497608	0.41384
EVM09G007210.1	7783.45	-1.02276	0.46257	-2.21103	0.0270337	0.295741
EVM06G008630.1	5996.39	-1.02337	0.442761	-2.31134	0.0208138	0.249885
EVM02G006260.1	2924.78	-1.0281	0.470086	-2.18705	0.028739	0.302849
EVM03G007270.1	4446.98	-1.0292	0.477717	-2.15442	0.0312071	0.317206
EVM05G004570.1	1012.46	-1.02995	0.461827	-2.23016	0.025737	0.288049
EVM04G010600.1	2052.87	-1.03351	0.467692	-2.20982	0.0271177	0.296019
EVM02G011480.1	423.233	-1.03406	0.500539	-2.06589	0.0388388	0.363503
EVM06G009640.1	375.1	-1.03474	0.51654	-2.00322	0.045154	0.391242
EVM00G000220.1	894.205	-1.03724	0.474845	-2.18438	0.0289343	0.303468
EVM04G003260.1	585.823	-1.03921	0.484111	-2.14663	0.0318224	0.32053
EVM01G012130.1	1953.89	-1.04193	0.451088	-2.30981	0.0208985	0.249885
EVM01G007500.1	611.13	-1.04225	0.494871	-2.1061	0.035196	0.343238
EVM05G007600.1	796.282	-1.044	0.478927	-2.17987	0.0292673	0.30462
EVM01G009890.1	546.491	-1.04527	0.506042	-2.06558	0.0388679	0.363503
EVM04G004390.1	304.864	-1.04937	0.532961	-1.96895	0.0489588	0.411569
EVM06G006190.1	677.522	-1.05005	0.477788	-2.19773	0.0279682	0.299698
EVM04G006880.1	4333.49	-1.05128	0.488134	-2.15367	0.0312664	0.317446
EVM00G010560.1	397.608	-1.05238	0.503684	-2.08936	0.0366757	0.351502
EVM00G013780.1	305.525	-1.05365	0.537239	-1.96124	0.049851	0.413982
EVM00G016560.1	520.217	-1.05662	0.487666	-2.16669	0.0302585	0.311121
EVM00G013160.1	2976.83	-1.061	0.446839	-2.37445	0.017575	0.22395
EVM00G008420.1	1449.89	-1.06234	0.514896	-2.06321	0.0390925	0.364836
EVM06G000230.1	1230.31	-1.06422	0.492188	-2.16222	0.0306014	0.313559
EVM09G007350.1	546.769	-1.0664	0.525013	-2.03119	0.0422355	0.379895
EVM01G005790.1	3064.36	-1.06955	0.48988	-2.18329	0.0290145	0.303468
EVM07G006350.1	379.678	-1.07046	0.516057	-2.07431	0.0380505	0.360022
EVM05G001570.1	340.541	-1.07295	0.51199	-2.09564	0.0361141	0.349509
EVM08G005430.1	456.435	-1.07388	0.496117	-2.16457	0.0304203	0.312062
EVM01G011110.1	1750.94	-1.07528	0.462762	-2.32361	0.0201463	0.246127
EVM07G006330.1	1658.53	-1.07605	0.469154	-2.2936	0.0218136	0.256288
EVM02G002410.1	3815.42	-1.07777	0.528601	-2.03892	0.0414584	0.376256
EVM06G006460.1	9184.02	-1.07802	0.445229	-2.42127	0.0154663	0.205616
EVM08G005820.1	1067.12	-1.08328	0.530005	-2.0439	0.0409638	0.373674
EVM02G000370.1	416.072	-1.08381	0.498014	-2.17626	0.0295358	0.305894
EVM00G020050.1	432.076	-1.08582	0.510749	-2.12594	0.0335083	0.332986
EVM02G002380.1	1412.66	-1.08592	0.455279	-2.38517	0.0170712	0.220045
EVM00G011480.1	703.784	-1.08763	0.483465	-2.24966	0.0244706	0.277251
EVM04G003710.1	249.599	-1.09073	0.540257	-2.01891	0.043497	0.384555
EVM07G009000.1	346.434	-1.09281	0.51679	-2.11461	0.034463	0.338689
EVM09G003100.1	356.114	-1.0948	0.525463	-2.08349	0.0372064	0.355821
EVM00G000600.1	359.288	-1.09618	0.50971	-2.15059	0.0315083	0.318811
EVM01G005430.1	3248.51	-1.09835	0.535283	-2.05191	0.0401787	0.37039
EVM00G001560.1	633.53	-1.09856	0.494512	-2.22151	0.0263162	0.291778
EVM06G009060.1	353.906	-1.10001	0.539349	-2.03952	0.0413983	0.376256
EVM05G000410.1	230.757	-1.10023	0.546783	-2.01219	0.0441999	0.387698
EVM00G003840.1	642.467	-1.10121	0.478112	-2.30325	0.021265	0.252849
EVM08G002220.1	252.809	-1.10172	0.559901	-1.9677	0.0491021	0.41169
EVM03G008550.1	321.958	-1.10317	0.519845	-2.1221	0.0338289	0.33505
EVM03G001920.1	820.379	-1.1039	0.468673	-2.35536	0.0185046	0.232457
EVM03G006800.1	5585.25	-1.10749	0.441059	-2.51098	0.0120395	0.174681
EVM01G012110.1	221.435	-1.10887	0.550118	-2.0157	0.0438309	0.386739
EVM06G002680.1	387.472	-1.10922	0.554121	-2.00177	0.0453091	0.391242
EVM03G005240.1	239.888	-1.11022	0.561212	-1.97826	0.0478991	0.4054
EVM05G000160.1	3760.27	-1.11107	0.501566	-2.2152	0.0267463	0.294097
EVM03G009640.1	270.721	-1.11351	0.557074	-1.99886	0.045624	0.392817
EVM00G016120.1	2741.79	-1.11459	0.522568	-2.13291	0.0329318	0.328062
EVM00G012540.1	228.62	-1.11808	0.549935	-2.03312	0.0420404	0.378832
EVM01G004900.1	1801.29	-1.11817	0.548211	-2.03966	0.0413838	0.376256
EVM07G006590.1	801.059	-1.12042	0.473267	-2.36742	0.0179125	0.226809
EVM01G005950.1	610.202	-1.12169	0.565317	-1.98417	0.0472367	0.402417
EVM06G000170.1	10190.3	-1.12399	0.507502	-2.21475	0.0267774	0.294097
EVM00G001900.1	471.871	-1.12714	0.536924	-2.09925	0.0357951	0.347556
EVM00G021640.1	362.465	-1.12823	0.517622	-2.17964	0.0292838	0.30462
EVM06G009400.1	8574.14	-1.12902	0.560928	-2.01277	0.044139	0.387698
EVM07G007720.1	2576.42	-1.13114	0.492145	-2.29839	0.0215394	0.254437
EVM04G000880.1	1370.82	-1.13275	0.565836	-2.00191	0.0452946	0.391242
EVM08G005500.1	209.416	-1.13571	0.564432	-2.01213	0.0442063	0.387698
EVM01G011030.1	942.054	-1.13666	0.578948	-1.96332	0.0496095	0.41384
EVM05G004090.1	5644.9	-1.13823	0.447281	-2.54478	0.0109346	0.163505
EVM07G000260.1	4346.05	-1.13997	0.465895	-2.44684	0.0144114	0.196164
EVM03G009270.1	252.495	-1.14061	0.557439	-2.04615	0.0407412	0.372407
EVM00G002880.1	492.52	-1.14077	0.556159	-2.05117	0.0402507	0.37059
EVM01G004490.1	1221.96	-1.14137	0.46445	-2.45746	0.0139923	0.193518
EVM09G000330.1	994.788	-1.14624	0.464177	-2.4694	0.0135338	0.189559
EVM04G010180.1	4881.58	-1.14683	0.565671	-2.02737	0.0426242	0.380437
EVM01G002960.1	5373.32	-1.147	0.454384	-2.52428	0.0115934	0.170223
EVM00G014630.1	242.984	-1.14741	0.575604	-1.99341	0.0462169	0.394929
EVM01G001870.1	302.419	-1.14811	0.559558	-2.05182	0.0401874	0.37039
EVM01G005440.1	14284.3	-1.14857	0.499864	-2.29776	0.0215757	0.254437
EVM07G000210.1	478.543	-1.14959	0.498998	-2.30379	0.0212344	0.252823
EVM00G007610.1	347.356	-1.15103	0.56916	-2.02232	0.0431428	0.3827
EVM00G000190.1	265.497	-1.15109	0.576438	-1.99689	0.0458368	0.394119
EVM06G009680.1	363.47	-1.15393	0.546802	-2.11033	0.0348298	0.341163
EVM00G012890.1	1455.5	-1.15837	0.455114	-2.54524	0.0109203	0.163505
EVM06G001080.1	992.382	-1.16017	0.467238	-2.48304	0.0130265	0.184408
EVM01G004650.1	179.394	-1.16207	0.591198	-1.96563	0.0493417	0.413225
EVM00G021020.1	22016.8	-1.16282	0.572903	-2.0297	0.0423873	0.379895
EVM08G006530.1	937.071	-1.16477	0.52712	-2.20969	0.027127	0.296019
EVM02G009180.1	434.162	-1.16591	0.529838	-2.20049	0.0277718	0.298812
EVM08G004470.1	385.317	-1.16707	0.510295	-2.28705	0.0221932	0.259377
EVM01G010840.1	2128.46	-1.16865	0.460407	-2.5383	0.0111393	0.165398
EVM05G001060.1	684.915	-1.16931	0.47632	-2.45488	0.014093	0.19403
EVM04G004570.1	413.338	-1.17242	0.5137	-2.2823	0.0224716	0.261942
EVM09G002500.1	315.513	-1.17333	0.537677	-2.18223	0.0290927	0.303697
EVM01G010430.1	3307.75	-1.17359	0.450848	-2.60308	0.00923897	0.148584
EVM05G005260.1	1631.03	-1.175	0.46416	-2.53146	0.0113588	0.167816
EVM07G006810.1	741.449	-1.17517	0.495261	-2.37282	0.0176529	0.224293
EVM03G001000.1	621.52	-1.17641	0.501882	-2.34399	0.0190784	0.236904
EVM02G010160.1	226.027	-1.17684	0.547756	-2.14847	0.0316762	0.319782
EVM03G006490.1	714.119	-1.17719	0.478225	-2.46158	0.0138328	0.191933
EVM06G003190.1	3758.87	-1.1788	0.442648	-2.66306	0.00774343	0.132698
EVM05G009340.1	402.85	-1.17954	0.521798	-2.26052	0.0237889	0.270907
EVM07G006600.1	772.491	-1.18024	0.503711	-2.34309	0.019125	0.236904
EVM01G004700.1	1009.54	-1.18283	0.472194	-2.50496	0.0122464	0.17596
EVM00G005420.1	242.247	-1.18324	0.546222	-2.16623	0.030294	0.311125
EVM03G004080.1	2721.54	-1.1895	0.482365	-2.46597	0.0136641	0.190642
EVM04G005280.1	1962.23	-1.19103	0.500104	-2.38156	0.0172393	0.221251
EVM00G003300.1	388.104	-1.19132	0.549039	-2.16982	0.0300203	0.310465
EVM02G000910.1	151.118	-1.19141	0.605508	-1.96762	0.0491121	0.41169
EVM01G010890.1	826.075	-1.19804	0.467838	-2.56081	0.0104429	0.158767
EVM06G008830.1	444.743	-1.19831	0.518876	-2.30943	0.0209199	0.249885
EVM09G006610.1	256.407	-1.19878	0.54191	-2.21213	0.0269575	0.29527
EVM09G000720.1	1301.9	-1.19919	0.460135	-2.60617	0.00915616	0.148063
EVM03G000580.1	1635.07	-1.19939	0.463807	-2.58597	0.00971047	0.153401
EVM03G005630.1	335.269	-1.20088	0.570517	-2.1049	0.0353004	0.343661
EVM05G003020.1	485.692	-1.20088	0.53872	-2.22914	0.0258046	0.288324
EVM01G003370.1	448.255	-1.20107	0.562125	-2.13666	0.0326255	0.327138
EVM01G009220.1	1513.53	-1.20121	0.455054	-2.63971	0.00829769	0.138406
EVM06G005550.1	486.1	-1.20261	0.545928	-2.20286	0.0276044	0.298315
EVM08G004200.1	538.085	-1.20311	0.549248	-2.19048	0.0284897	0.300935
EVM06G002140.1	1674.71	-1.20343	0.504258	-2.38654	0.0170076	0.219544
EVM06G000450.1	256.182	-1.20359	0.537947	-2.23738	0.0252617	0.284762
EVM08G002660.1	611.782	-1.20535	0.480756	-2.5072	0.0121692	0.175134
EVM03G005190.1	793.987	-1.20759	0.552695	-2.18491	0.0288951	0.303468
EVM00G002400.1	4384.79	-1.20768	0.501496	-2.40815	0.0160334	0.210326
EVM00G019240.1	470.16	-1.20899	0.512818	-2.35755	0.018396	0.231748
EVM09G000430.1	9722.38	-1.20908	0.475062	-2.54509	0.010925	0.163505
EVM00G018730.1	468.868	-1.20931	0.494847	-2.44381	0.0145331	0.197339
EVM07G005810.1	269.559	-1.20937	0.530298	-2.28055	0.0225748	0.262802
EVM00G011910.1	666.771	-1.20978	0.51678	-2.34099	0.0192325	0.237905
EVM08G002350.1	1032.27	-1.2107	0.46969	-2.57766	0.00994714	0.154938
EVM07G004400.1	166.723	-1.21464	0.589023	-2.06213	0.0391957	0.365416
EVM08G005160.1	280.854	-1.21631	0.526161	-2.31167	0.0207957	0.249885
EVM09G000930.1	349.407	-1.21836	0.512071	-2.37929	0.0173462	0.222055
EVM00G010190.1	3586.69	-1.22255	0.476392	-2.56627	0.0102799	0.157365
EVM02G004170.1	2918.96	-1.22887	0.543307	-2.26183	0.0237077	0.270907
EVM08G005470.1	275.862	-1.22893	0.543476	-2.26123	0.0237448	0.270907
EVM02G010070.1	513.183	-1.23035	0.490228	-2.50975	0.0120816	0.17472
EVM00G011460.1	71347.2	-1.23251	0.444695	-2.77159	0.0055784	0.104671
EVM03G006110.1	1196.21	-1.23292	0.464625	-2.65358	0.00796418	0.134664
EVM00G019510.1	1070.78	-1.23311	0.503055	-2.45124	0.0142366	0.195605
EVM00G007360.1	612.013	-1.2332	0.491824	-2.5074	0.0121622	0.175134
EVM01G009510.1	5257.36	-1.23803	0.453954	-2.72721	0.00638721	0.115934
EVM00G021030.1	1247.19	-1.23819	0.457124	-2.70866	0.00675552	0.120744
EVM06G009010.1	1850.94	-1.23994	0.482069	-2.57211	0.010108	0.156182
EVM08G000700.1	243.994	-1.24033	0.587098	-2.11265	0.0346308	0.339588
EVM03G009410.1	1766.81	-1.24151	0.599909	-2.06949	0.0385001	0.362926
EVM09G001050.1	282.119	-1.2471	0.539719	-2.31065	0.020852	0.249885
EVM03G004090.1	7352.09	-1.24727	0.442205	-2.82058	0.00479376	0.0936063
EVM02G011230.1	5001.55	-1.25	0.443234	-2.82017	0.00479985	0.0936063
EVM01G011590.1	752.139	-1.25543	0.475746	-2.63885	0.00831868	0.138406
EVM04G005860.1	447.903	-1.25556	0.571755	-2.19598	0.0280937	0.299864
EVM09G006170.1	932.99	-1.25645	0.498762	-2.51913	0.0117646	0.171814
EVM07G006660.1	634.724	-1.26139	0.556361	-2.26721	0.0233775	0.268807
EVM04G001460.1	600.145	-1.26332	0.48171	-2.62258	0.00872665	0.142674
EVM04G003530.1	2864.07	-1.26519	0.49332	-2.56464	0.0103284	0.157837
EVM04G010030.1	371.033	-1.26651	0.605572	-2.09143	0.0364895	0.350473
EVM08G004090.1	964.23	-1.27594	0.520727	-2.45031	0.0142734	0.195605
EVM06G006770.1	443.797	-1.27844	0.580995	-2.20044	0.0277758	0.298812
EVM04G006570.1	870.808	-1.2786	0.526668	-2.42772	0.0151941	0.203213
EVM00G007870.1	1879.6	-1.2799	0.491307	-2.6051	0.0091848	0.148257
EVM00G011500.1	4703.42	-1.28218	0.524082	-2.44652	0.0144244	0.196164
EVM00G001150.1	267.088	-1.28423	0.643194	-1.99664	0.0458638	0.394119
EVM01G005370.1	598.151	-1.28618	0.494604	-2.60042	0.00931093	0.148941
EVM02G000440.1	10147.9	-1.28885	0.45474	-2.83425	0.00459334	0.090987
EVM00G020420.1	10997.6	-1.292	0.534024	-2.41937	0.0155472	0.206076
EVM07G002140.1	379.647	-1.2937	0.609451	-2.12274	0.0337759	0.334897
EVM05G009480.1	15077.2	-1.29521	0.456358	-2.83814	0.00453771	0.090433
EVM07G004950.1	1658.82	-1.30001	0.452836	-2.87081	0.00409421	0.0829473
EVM02G003580.1	303.623	-1.30228	0.548559	-2.374	0.0175964	0.22395
EVM03G009650.1	1851.22	-1.30706	0.481591	-2.71404	0.00664677	0.119427
EVM09G003430.1	1257.16	-1.30739	0.474536	-2.7551	0.00586744	0.107598
EVM01G011650.1	223.607	-1.31532	0.562188	-2.33963	0.0193026	0.238441
EVM04G002040.1	991.015	-1.31885	0.472362	-2.79204	0.00523774	0.0997527
EVM00G008450.1	581.739	-1.32035	0.484957	-2.72262	0.00647661	0.117318
EVM00G021040.1	277.497	-1.32646	0.532287	-2.49201	0.0127024	0.181632
EVM08G000300.1	787.751	-1.32648	0.497727	-2.66508	0.007697	0.132655
EVM07G000250.1	228.898	-1.32906	0.572378	-2.322	0.0202329	0.246311
EVM00G004940.1	717.759	-1.32927	0.559948	-2.37391	0.0176007	0.22395
EVM03G001900.1	6280.1	-1.33212	0.44128	-3.01876	0.0025381	0.0592491
EVM02G005000.1	1021.57	-1.33356	0.471314	-2.82945	0.0046628	0.0919533
EVM05G005600.1	465.546	-1.33739	0.494989	-2.70185	0.00689546	0.122074
EVM08G004420.1	12403.2	-1.33944	0.441278	-3.03536	0.00240246	0.0568283
EVM01G010250.1	2174.59	-1.34135	0.458335	-2.92657	0.0034272	0.0736269
EVM00G016450.1	2767.13	-1.34159	0.457767	-2.93073	0.00338168	0.0735372
EVM06G005620.1	272.907	-1.34214	0.539705	-2.48681	0.0128895	0.183765
EVM01G003660.1	141.446	-1.34277	0.612398	-2.19264	0.0283335	0.300935
EVM01G001460.1	1838.35	-1.34321	0.481717	-2.78837	0.00529735	0.100458
EVM00G001940.1	1133.53	-1.34547	0.45974	-2.92658	0.00342715	0.0736269
EVM00G020430.1	600.272	-1.34751	0.497835	-2.70674	0.00679471	0.120864
EVM02G009590.1	101.028	-1.35281	0.689036	-1.96334	0.0496068	0.41384
EVM07G001680.1	359.831	-1.35303	0.531774	-2.54438	0.0109473	0.163505
EVM03G007120.1	132.349	-1.35701	0.648088	-2.09387	0.0362714	0.350269
EVM02G000870.1	341.077	-1.35903	0.512317	-2.65271	0.0079849	0.134758
EVM04G004000.1	3222.45	-1.36689	0.482023	-2.83574	0.004572	0.0907664
EVM08G003450.1	169.639	-1.36751	0.590332	-2.31651	0.0205302	0.248591
EVM01G003200.1	1265.35	-1.36836	0.544198	-2.51445	0.0119218	0.173539
EVM02G004930.1	654.126	-1.36871	0.51048	-2.68123	0.00733513	0.128844
EVM03G004000.1	144.542	-1.37007	0.681156	-2.01139	0.0442846	0.387698
EVM04G001110.1	945.911	-1.37402	0.473653	-2.9009	0.00372097	0.0782371
EVM06G002400.1	2308.03	-1.3785	0.530714	-2.59744	0.00939212	0.14951
EVM08G002500.1	87.1558	-1.38026	0.692462	-1.99326	0.0462328	0.394929
EVM05G006870.1	186.356	-1.38066	0.586886	-2.35252	0.0186468	0.233256
EVM02G004330.1	192.005	-1.38098	0.56864	-2.42856	0.0151589	0.203046
EVM00G004140.1	1856.4	-1.38168	0.566902	-2.43725	0.0147995	0.199932
EVM02G007520.1	484.994	-1.38368	0.491021	-2.81796	0.00483302	0.0936063
EVM04G000320.1	127.875	-1.38467	0.629578	-2.19936	0.0278526	0.298819
EVM01G011700.1	307.637	-1.38992	0.525068	-2.64712	0.00811815	0.136489
EVM01G011390.1	169.313	-1.3926	0.584688	-2.38178	0.0172291	0.221251
EVM02G001660.1	286.72	-1.3926	0.57144	-2.43701	0.0148092	0.199932
EVM07G002290.1	130.584	-1.39329	0.616793	-2.25892	0.0238883	0.271691
EVM00G016260.1	249.684	-1.39634	0.607764	-2.2975	0.0215903	0.254437
EVM04G009230.1	2766.4	-1.39809	0.532422	-2.6259	0.00864193	0.141549
EVM04G008620.1	770.015	-1.40028	0.472273	-2.96497	0.00302712	0.0673081
EVM05G003040.1	200.503	-1.40117	0.668548	-2.09584	0.0360967	0.349509
EVM01G011480.1	403.934	-1.40505	0.505627	-2.77884	0.0054554	0.102874
EVM02G010110.1	840.673	-1.40546	0.580917	-2.41939	0.0155465	0.206076
EVM09G001560.1	91.6464	-1.40897	0.685598	-2.0551	0.0398691	0.368986
EVM08G004860.1	638.624	-1.41038	0.623164	-2.26326	0.0236198	0.270715
EVM05G009390.1	304.184	-1.41404	0.550775	-2.56736	0.0102476	0.157141
EVM02G000590.1	818.005	-1.41507	0.538638	-2.62712	0.00861112	0.141305
EVM02G006560.1	457.062	-1.41603	0.499018	-2.83763	0.00454503	0.090433
EVM02G001550.1	12397	-1.41761	0.473319	-2.99505	0.00274399	0.0627379
EVM00G017620.1	1429	-1.42422	0.532738	-2.67339	0.00750895	0.131051
EVM03G003070.1	199.456	-1.42602	0.562256	-2.53624	0.011205	0.166095
EVM05G007650.1	1239.42	-1.42725	0.535826	-2.66364	0.00772995	0.132698
EVM07G000150.1	113.526	-1.42792	0.690059	-2.06927	0.0385206	0.362926
EVM00G000270.1	586.679	-1.43151	0.554423	-2.58197	0.00982368	0.153961
EVM05G007730.1	3900.49	-1.43519	0.501644	-2.86097	0.00422347	0.0849853
EVM00G001680.1	129.198	-1.43788	0.622613	-2.30942	0.0209203	0.249885
EVM04G003840.1	787.909	-1.4478	0.500393	-2.89332	0.00381198	0.0792529
EVM01G004150.1	1262.71	-1.45099	0.535743	-2.70838	0.00676131	0.120744
EVM09G001900.1	348.196	-1.45274	0.51563	-2.81741	0.00484134	0.0936063
EVM04G003430.1	256.784	-1.45578	0.620281	-2.34697	0.0189269	0.235764
EVM02G001310.1	2628.27	-1.45794	0.486181	-2.99876	0.00271081	0.0622213
EVM09G007160.1	110.49	-1.4656	0.657218	-2.23	0.0257476	0.288049
EVM00G002060.1	560.98	-1.4687	0.49293	-2.97952	0.00288699	0.0653355
EVM02G009190.1	20590.7	-1.4702	0.534503	-2.75059	0.00594879	0.108865
EVM01G005470.1	460.4	-1.47071	0.569198	-2.58384	0.00977077	0.153792
EVM02G000630.1	420.513	-1.47518	0.529191	-2.78761	0.00530978	0.100479
EVM01G003010.1	173.574	-1.47849	0.642563	-2.30092	0.021396	0.253575
EVM04G010790.1	138.482	-1.48192	0.674512	-2.19703	0.0280186	0.299864
EVM06G008540.1	630.911	-1.4833	0.486587	-3.04838	0.00230082	0.0553067
EVM06G006500.1	211.859	-1.48638	0.592378	-2.50918	0.0121011	0.17472
EVM02G001670.1	871.386	-1.48789	0.517639	-2.87438	0.00404816	0.0826252
EVM09G007320.1	5591.45	-1.49109	0.458735	-3.25044	0.00115225	0.033722
EVM03G002590.1	851.687	-1.49293	0.51284	-2.9111	0.00360157	0.0762676
EVM03G003660.1	903.217	-1.49314	0.496886	-3.005	0.00265583	0.0615129
EVM06G001010.1	3339.66	-1.49376	0.520714	-2.86867	0.00412196	0.0833199
EVM02G004130.1	2301.85	-1.49587	0.464085	-3.22326	0.00126738	0.0353873
EVM06G000770.1	257.797	-1.50777	0.550338	-2.73972	0.00614914	0.112071
EVM09G003420.1	162.713	-1.50829	0.619989	-2.43277	0.0149836	0.20161
EVM02G001600.1	185.215	-1.50926	0.656016	-2.30065	0.0214116	0.253575
EVM09G000570.1	294.5	-1.52149	0.525413	-2.8958	0.00378188	0.0789579
EVM07G009230.1	899.634	-1.5228	0.471361	-3.23065	0.00123509	0.0348547
EVM00G001080.1	2428.02	-1.52649	0.529941	-2.88049	0.00397051	0.081556
EVM06G000200.1	293.413	-1.53002	0.566371	-2.70144	0.0069039	0.122074
EVM06G001850.1	232.524	-1.53197	0.650091	-2.35655	0.0184454	0.232042
EVM03G009240.1	476.291	-1.53222	0.659742	-2.32246	0.0202082	0.246311
EVM06G005720.1	1857.27	-1.53245	0.528803	-2.89796	0.00375598	0.0787687
EVM01G008390.1	145.84	-1.53342	0.616886	-2.48574	0.0129282	0.183974
EVM07G005290.1	219.485	-1.53818	0.633006	-2.42996	0.0151005	0.202754
EVM00G006670.1	162.388	-1.54134	0.590594	-2.60982	0.00905907	0.147028
EVM03G002100.1	100.243	-1.54367	0.665363	-2.32004	0.020339	0.247124
EVM03G001760.1	420.38	-1.55102	0.517289	-2.99836	0.0027144	0.0622213
EVM00G009460.1	3594.2	-1.55139	0.663432	-2.33843	0.0193651	0.23882
EVM05G004220.1	187.683	-1.55259	0.650202	-2.38786	0.0169468	0.219396
EVM04G000730.1	196.251	-1.5527	0.645662	-2.40482	0.0161805	0.211321
EVM00G002080.1	262.728	-1.5533	0.551146	-2.8183	0.00482782	0.0936063
EVM01G010640.1	98.6296	-1.56416	0.702985	-2.22502	0.0260797	0.290304
EVM02G006240.1	6348.76	-1.56756	0.476049	-3.29286	0.000991734	0.0301422
EVM02G006900.1	341.28	-1.56993	0.521564	-3.01005	0.00261205	0.0608157
EVM08G000590.1	370.196	-1.57355	0.508268	-3.0959	0.00196214	0.0489278
EVM01G012080.1	537.024	-1.57671	0.49263	-3.20059	0.00137145	0.0371881
EVM04G004600.1	546.674	-1.57701	0.516892	-3.05095	0.0022812	0.0551331
EVM07G005730.1	4097.3	-1.57771	0.534407	-2.95225	0.00315464	0.069449
EVM05G008100.1	665.756	-1.5782	0.476797	-3.31001	0.00093292	0.0288408
EVM00G008430.1	2244.17	-1.58473	0.485478	-3.26427	0.00109745	0.0326446
EVM00G021860.1	665.734	-1.58654	0.524316	-3.02593	0.00247868	0.0584441
EVM07G000170.1	199.423	-1.58674	0.639284	-2.48206	0.0130624	0.184408
EVM07G009300.1	368.928	-1.58912	0.645498	-2.46185	0.0138221	0.191933
EVM09G001800.1	201.576	-1.59866	0.569683	-2.80622	0.00501269	0.0964996
EVM00G019610.1	955.108	-1.59942	0.479499	-3.33561	0.000851135	0.0271326
EVM07G004260.1	343.104	-1.60495	0.555424	-2.8896	0.0038573	0.0795981
EVM02G006440.1	506.669	-1.60682	0.492955	-3.25957	0.00111583	0.0329147
EVM02G000060.1	170.494	-1.60714	0.583186	-2.75579	0.00585498	0.107591
EVM03G008720.1	263.083	-1.6083	0.539339	-2.98198	0.0028639	0.0649784
EVM02G001080.1	71.4617	-1.61542	0.785607	-2.05627	0.0397564	0.368326
EVM00G002520.1	345.828	-1.61852	0.52204	-3.10038	0.00193275	0.0485067
EVM00G017820.1	120.56	-1.62289	0.633727	-2.56086	0.0104412	0.158767
EVM04G001270.1	128.423	-1.62511	0.637258	-2.55016	0.0107674	0.162606
EVM05G000730.1	2184.71	-1.6254	0.452984	-3.5882	0.000332963	0.0124953
EVM07G007120.1	316.866	-1.62647	0.52569	-3.09398	0.00197494	0.0489278
EVM08G000470.1	3597.05	-1.63101	0.452421	-3.60508	0.000312059	0.0118609
EVM04G007990.1	180.633	-1.63326	0.582638	-2.80321	0.00505964	0.0971933
EVM00G001220.1	387.73	-1.634	0.512793	-3.18647	0.00144019	0.0388154
EVM06G002200.1	1225.87	-1.64199	0.464144	-3.53767	0.00040368	0.0143041
EVM03G003810.1	436.898	-1.64412	0.612023	-2.68636	0.00722342	0.12747
EVM02G009860.1	92.6062	-1.64656	0.6823	-2.41325	0.0158108	0.208637
EVM04G009720.1	612.708	-1.64832	0.545924	-3.01932	0.00253346	0.0592491
EVM00G012790.1	318.102	-1.65108	0.53263	-3.09986	0.00193612	0.0485067
EVM07G002540.1	104.247	-1.66084	0.661602	-2.51033	0.0120617	0.174718
EVM00G013170.1	393.711	-1.66481	0.560863	-2.96831	0.00299441	0.0670838
EVM07G008680.1	798.297	-1.66693	0.650411	-2.56289	0.0103805	0.15836
EVM06G005310.1	926.128	-1.6684	0.517021	-3.22695	0.00125116	0.0351036
EVM06G009280.1	59.7904	-1.67227	0.80911	-2.0668	0.0387534	0.363503
EVM09G006850.1	253.62	-1.67326	0.548292	-3.05176	0.00227501	0.0551331
EVM06G009710.1	576.324	-1.68004	0.552994	-3.03808	0.00238089	0.0564683
EVM00G016390.1	167.404	-1.68664	0.602396	-2.79989	0.00511205	0.0979884
EVM06G005100.1	10578	-1.68735	0.567576	-2.9729	0.00294998	0.0665918
EVM01G000280.1	1732.17	-1.69258	0.4593	-3.68514	0.000228578	0.00954447
EVM02G008930.1	106.86	-1.6998	0.658411	-2.58167	0.00983244	0.153961
EVM05G004240.1	34632.8	-1.70204	0.592759	-2.87139	0.00408676	0.0829473
EVM00G018300.1	121.351	-1.70212	0.669852	-2.54104	0.0110522	0.164653
EVM09G006180.1	2193.53	-1.70653	0.449951	-3.7927	0.00014902	0.00701263
EVM05G004030.1	132.146	-1.72063	0.624085	-2.75705	0.00583258	0.107402
EVM02G003450.1	497.343	-1.72232	0.531495	-3.24052	0.00119313	0.0341898
EVM00G006120.1	167.685	-1.7294	0.588405	-2.93913	0.00329136	0.0719246
EVM08G001910.1	67.8012	-1.73175	0.784566	-2.20727	0.0272953	0.296465
EVM02G002180.1	299.858	-1.73319	0.64122	-2.70296	0.00687247	0.122004
EVM02G002840.1	937.45	-1.73413	0.480283	-3.61064	0.000305443	0.0117095
EVM03G003550.1	2154.12	-1.73442	0.545719	-3.17823	0.00148177	0.0396954
EVM08G006280.1	4808.13	-1.73806	0.463936	-3.74634	0.000179437	0.00797955
EVM04G010170.1	374.221	-1.73873	0.51647	-3.36656	0.000761114	0.0245266
EVM09G005420.1	1601.84	-1.74548	0.490994	-3.555	0.000377985	0.0137538
EVM00G002010.1	810.402	-1.74704	0.484357	-3.60693	0.000309838	0.011827
EVM00G011310.1	1149.47	-1.75068	0.524375	-3.3386	0.000842014	0.0269384
EVM04G003220.1	171.329	-1.75883	0.617959	-2.84619	0.00442457	0.0884318
EVM04G007710.1	938.127	-1.75992	0.474342	-3.71023	0.00020707	0.00881188
EVM00G017110.1	191.957	-1.7629	0.611416	-2.88331	0.00393516	0.0810168
EVM05G006540.1	128.133	-1.76435	0.661542	-2.66702	0.00765272	0.132162
EVM06G005570.1	650.711	-1.76462	0.479478	-3.6803	0.00023296	0.00960337
EVM00G021170.1	944.299	-1.76528	0.487635	-3.62009	0.000294495	0.0114377
EVM01G008450.1	436.201	-1.76968	0.533706	-3.31582	0.000913737	0.0285491
EVM00G008880.1	288.339	-1.77453	0.652743	-2.71857	0.00655641	0.118137
EVM06G002410.1	246.779	-1.77688	0.546987	-3.24849	0.00116021	0.033722
EVM00G014640.1	478.13	-1.79186	0.544539	-3.29059	0.00099977	0.0301422
EVM02G004450.1	188.619	-1.79819	0.626229	-2.87146	0.00408575	0.0829473
EVM06G007510.1	22423.1	-1.80572	0.488728	-3.69473	0.000220123	0.00923476
EVM06G005530.1	128.88	-1.80915	0.74462	-2.42963	0.0151142	0.202754
EVM01G011020.1	249.488	-1.8109	0.726382	-2.49303	0.0126657	0.181398
EVM02G005070.1	733.168	-1.81146	0.492244	-3.68001	0.000233228	0.00960337
EVM00G013570.1	402.033	-1.816	0.508486	-3.57138	0.000355103	0.0131049
EVM09G006160.1	8548.97	-1.81629	0.466883	-3.89024	0.000100146	0.00503222
EVM00G015880.1	54.3257	-1.82018	0.828662	-2.19653	0.0280542	0.299864
EVM01G009190.1	51.1135	-1.8213	0.902432	-2.01821	0.0435692	0.384811
EVM08G001000.1	513.466	-1.82277	0.493228	-3.69558	0.000219383	0.00923476
EVM07G005780.1	1878.18	-1.82705	0.479362	-3.81143	0.000138167	0.00663507
EVM00G009380.1	3202.13	-1.82883	0.451376	-4.05168	5.0851e-05	0.00286246
EVM02G007780.1	273.399	-1.83332	0.569067	-3.22162	0.00127469	0.0353873
EVM03G000530.1	198.188	-1.84108	0.569774	-3.23125	0.00123249	0.0348547
EVM07G005230.1	98.3374	-1.84669	0.705404	-2.61791	0.00884691	0.143847
EVM00G019190.1	436.332	-1.85253	0.521507	-3.55226	0.000381943	0.0137538
EVM04G009520.1	348.895	-1.85554	0.550445	-3.37098	0.000749001	0.0243124
EVM00G020510.1	292.806	-1.85711	0.538	-3.45188	0.000556687	0.01897
EVM09G006190.1	525.107	-1.85777	0.523257	-3.5504	0.000384642	0.0137944
EVM02G009350.1	502.273	-1.85912	0.497078	-3.7401	0.00018395	0.00808085
EVM08G000380.1	71.5519	-1.86251	0.914782	-2.03602	0.0417485	0.377733
EVM08G002480.1	475.131	-1.86604	0.494637	-3.77255	0.000161591	0.00742806
EVM00G013430.1	546.134	-1.86892	0.511096	-3.65668	0.000255498	0.0103291
EVM00G004430.1	105.502	-1.87115	0.663795	-2.81887	0.00481927	0.0936063
EVM08G000460.1	198.502	-1.87138	0.700072	-2.67313	0.00751473	0.131051
EVM03G009360.1	2091.26	-1.87734	0.459916	-4.08191	4.46662e-05	0.00261631
EVM03G003540.1	2137.25	-1.88445	0.525847	-3.58364	0.00033884	0.0126623
EVM06G004880.1	157.718	-1.89074	0.823009	-2.29735	0.0215988	0.254437
EVM01G005450.1	300.91	-1.89764	0.535793	-3.54173	0.000397506	0.0141835
EVM06G004700.1	377.396	-1.89815	0.719386	-2.63857	0.00832554	0.138406
EVM06G004690.1	516.554	-1.9003	0.564274	-3.36768	0.000758022	0.0245158
EVM05G001770.1	125.409	-1.90168	0.656364	-2.89729	0.00376396	0.0787687
EVM00G008410.1	556.661	-1.90234	0.488238	-3.89633	9.7662e-05	0.00493526
EVM01G003910.1	3151.55	-1.90724	0.510036	-3.73943	0.00018444	0.00808085
EVM00G001550.1	75.1312	-1.91343	0.743394	-2.57391	0.0100556	0.156082
EVM01G001430.1	4039.81	-1.91349	0.500942	-3.81979	0.000133565	0.00645611
EVM09G004450.1	959.631	-1.91441	0.47058	-4.06819	4.73789e-05	0.00275417
EVM07G003970.1	1628.51	-1.91792	0.464513	-4.12889	3.64521e-05	0.00222058
EVM04G010050.1	311.55	-1.91904	0.530423	-3.61794	0.000296955	0.0114831
EVM06G000210.1	126.351	-1.93239	0.6557	-2.94707	0.00320806	0.0704505
EVM05G002530.1	69.9311	-1.9332	0.764281	-2.52943	0.0114247	0.16851
EVM02G003600.1	225.757	-1.93931	0.559621	-3.46541	0.00052943	0.0181106
EVM07G002190.1	41.9066	-1.94345	0.933757	-2.08132	0.0374045	0.356565
EVM05G006900.1	1103.54	-1.94709	0.518426	-3.75577	0.000172806	0.00782146
EVM02G010120.1	150.85	-1.94874	0.637962	-3.05464	0.00225333	0.0547572
EVM05G008790.1	227.315	-1.9497	0.577167	-3.37805	0.00073002	0.0239587
EVM01G011050.1	140.668	-1.95128	0.774374	-2.51982	0.0117416	0.17176
EVM01G004610.1	64.0742	-1.95622	0.799494	-2.44682	0.0144123	0.196164
EVM08G003230.1	87.7811	-1.9576	0.737051	-2.65599	0.00790771	0.134552
EVM02G007800.1	41.0354	-1.96368	0.910363	-2.15703	0.0310036	0.316515
EVM02G000730.1	193.186	-1.96789	0.634393	-3.10201	0.00192214	0.0484292
EVM06G006440.1	390.604	-1.97282	0.509526	-3.87188	0.000108	0.00539638
EVM00G018120.1	132.834	-1.97677	0.624201	-3.16689	0.00154079	0.0405438
EVM04G001410.1	106.736	-1.97689	0.668509	-2.95716	0.00310486	0.0685226
EVM04G002730.1	340.201	-1.98537	0.618993	-3.20742	0.0013393	0.0365391
EVM09G002850.1	218.465	-1.99216	0.56754	-3.51017	0.000447812	0.0157425
EVM00G018630.1	148.542	-1.99879	0.608192	-3.28645	0.00101458	0.0304853
EVM06G005270.1	170.646	-2.01306	0.596724	-3.37353	0.000742117	0.0241773
EVM09G005160.1	162.593	-2.01896	0.627702	-3.21642	0.00129799	0.0357349
EVM00G019070.1	1566.63	-2.02898	0.564049	-3.59716	0.000321706	0.0121239
EVM05G006620.1	59.1684	-2.03016	0.829184	-2.44838	0.0143499	0.196049
EVM02G009770.1	207.694	-2.03394	0.582262	-3.49316	0.00047734	0.0166489
EVM07G009220.1	135.374	-2.03583	0.630161	-3.23065	0.00123511	0.0348547
EVM03G006810.1	1987.71	-2.03809	0.502821	-4.05331	5.0497e-05	0.00286064
EVM07G004940.1	227.398	-2.04021	0.555028	-3.67587	0.000237043	0.00971549
EVM06G009690.1	10552	-2.04389	0.513414	-3.98098	6.86313e-05	0.00363337
EVM07G004780.1	65.4741	-2.04654	0.784826	-2.60763	0.00911711	0.1477
EVM00G004160.1	121.331	-2.04746	0.714354	-2.86617	0.00415477	0.0837925
EVM00G014060.1	200.933	-2.05123	0.724783	-2.83013	0.00465287	0.0919533
EVM09G005010.1	144.979	-2.05556	0.639644	-3.2136	0.00131081	0.0358718
EVM04G001970.1	352.682	-2.06066	0.515179	-3.99989	6.3372e-05	0.00339537
EVM04G006290.1	5792.42	-2.06821	0.442578	-4.6731	2.96694e-06	0.000277768
EVM00G015770.1	73.715	-2.07537	0.758377	-2.7366	0.00620782	0.112909
EVM01G002980.1	4100.99	-2.08125	0.449914	-4.62588	3.73015e-06	0.00033176
EVM02G000970.1	46.1853	-2.09114	0.876004	-2.38714	0.0169802	0.219509
EVM00G016420.1	372.875	-2.09735	0.571548	-3.6696	0.00024293	0.00991108
EVM05G008730.1	3935.52	-2.10194	0.456445	-4.60502	4.12418e-06	0.000363173
EVM01G012260.1	29.8984	-2.10748	1.04218	-2.02218	0.0431581	0.3827
EVM00G019760.1	353.526	-2.13721	0.522852	-4.0876	4.35863e-05	0.00261631
EVM05G000400.1	53.4693	-2.1459	0.909253	-2.36006	0.0182718	0.23051
EVM00G001270.1	30.069	-2.14915	1.06851	-2.01135	0.0442884	0.387698
EVM06G006200.1	111.084	-2.14996	0.659677	-3.25911	0.00111763	0.0329147
EVM00G017470.1	1087.72	-2.15962	0.533853	-4.04535	5.22458e-05	0.00288618
EVM01G004460.1	73.3965	-2.16357	0.993311	-2.17814	0.0293956	0.305184
EVM09G004480.1	64.4343	-2.174	0.874245	-2.48671	0.0128929	0.183765
EVM08G000630.1	279.793	-2.18426	0.583894	-3.74085	0.000183399	0.00808085
EVM08G000990.1	682.527	-2.18633	0.482391	-4.53227	5.83524e-06	0.000467555
EVM06G005640.1	89.8731	-2.19661	0.750544	-2.92669	0.00342588	0.0736269
EVM03G001620.1	125.08	-2.20061	0.84728	-2.59727	0.0093969	0.14951
EVM01G002970.1	124.28	-2.20649	0.754825	-2.92318	0.00346475	0.073898
EVM09G001320.1	557.428	-2.21699	0.534087	-4.15098	3.31056e-05	0.002062
EVM06G003980.1	172.781	-2.23303	0.630628	-3.54095	0.000398682	0.0141835
EVM01G011410.1	40.2626	-2.23486	0.957825	-2.33327	0.0196342	0.240582
EVM00G018270.1	340.458	-2.24926	0.551017	-4.08201	4.46473e-05	0.00261631
EVM06G008840.1	53.3043	-2.2548	0.869427	-2.59343	0.00950249	0.15092
EVM07G001190.1	44.7053	-2.26287	0.896491	-2.52414	0.0115983	0.170223
EVM00G013260.1	525.83	-2.26761	0.498612	-4.54784	5.41985e-06	0.000446335
EVM09G001620.1	31.7666	-2.30341	1.0372	-2.22079	0.0263652	0.291778
EVM07G006080.1	242.248	-2.31148	0.622352	-3.71411	0.00020392	0.0087548
EVM03G004960.1	1956.56	-2.31256	0.585185	-3.95184	7.75515e-05	0.00405731
EVM08G004760.1	455.176	-2.31902	0.604369	-3.8371	0.000124495	0.00608386
EVM08G005270.1	1087.38	-2.32047	0.618222	-3.75345	0.000174416	0.0078346
EVM07G005940.1	11120.7	-2.32112	0.559276	-4.15022	3.3215e-05	0.002062
EVM06G008750.1	340.827	-2.32356	0.549254	-4.2304	2.33274e-05	0.00153685
EVM07G006320.1	3123.51	-2.3438	0.543682	-4.31097	1.62541e-05	0.00109518
EVM04G007730.1	3168.01	-2.34841	0.484609	-4.84599	1.2598e-06	0.00013182
EVM00G004360.1	52.6162	-2.3506	0.914302	-2.57092	0.0101428	0.156182
EVM07G004530.1	465.7	-2.35094	0.533191	-4.40918	1.03763e-05	0.000762698
EVM07G005750.1	1459.33	-2.35718	0.694445	-3.39434	0.000687949	0.0228307
EVM01G009530.1	567.868	-2.36287	0.545645	-4.33042	1.48825e-05	0.00102608
EVM02G010710.1	4367.74	-2.36397	0.450137	-5.25166	1.50735e-07	2.03127e-05
EVM03G008100.1	72.1648	-2.37677	0.812893	-2.92384	0.00345737	0.073898
EVM09G002180.1	81.5571	-2.43229	0.829631	-2.93177	0.00337033	0.0734698
EVM02G010450.1	229.691	-2.44082	0.56961	-4.28508	1.82676e-05	0.00122159
EVM08G002030.1	109.826	-2.44756	0.710371	-3.44546	0.000570083	0.0193524
EVM09G007270.1	175.509	-2.47766	0.610637	-4.05751	4.95985e-05	0.00284599
EVM06G001730.1	228.043	-2.49831	0.678237	-3.68354	0.000230018	0.00955973
EVM09G006710.1	107.703	-2.49974	0.688803	-3.62911	0.000284404	0.0112924
EVM00G007600.1	7811.06	-2.50562	0.451872	-5.54497	2.93998e-08	4.4319e-06
EVM03G001640.1	174.471	-2.50749	0.782236	-3.20555	0.00134806	0.0366656
EVM00G014370.1	33.8349	-2.51018	1.19265	-2.10471	0.0353166	0.343661
EVM07G004350.1	156.887	-2.58936	0.782983	-3.30704	0.000942876	0.028917
EVM07G005160.1	24.7404	-2.59224	1.17589	-2.20449	0.0274899	0.297439
EVM03G009570.1	150.452	-2.61977	0.663961	-3.94567	7.9577e-05	0.00411953
EVM09G007280.1	994.821	-2.63144	0.595784	-4.41677	1.00186e-05	0.000742546
EVM00G020550.1	131.021	-2.6359	0.688769	-3.82697	0.000129732	0.00630512
EVM01G011160.1	132.832	-2.63611	0.912267	-2.88962	0.00385703	0.0795981
EVM06G009560.1	2585.13	-2.64673	0.560463	-4.7224	2.33079e-06	0.000232922
EVM01G002520.1	212.906	-2.65389	0.696491	-3.81037	0.000138759	0.00663507
EVM05G009540.1	23.0272	-2.67862	1.24851	-2.14545	0.031917	0.32112
EVM09G001770.1	20.8551	-2.69467	1.25289	-2.15076	0.0314955	0.318811
EVM09G005630.1	813.266	-2.7038	0.714102	-3.78629	0.000152914	0.0071205
EVM01G002510.1	499.186	-2.70922	0.652972	-4.14905	3.33853e-05	0.002062
EVM00G011520.1	67.9955	-2.71342	0.835083	-3.24929	0.00115695	0.033722
EVM07G000690.1	146.78	-2.71638	0.627593	-4.32824	1.50303e-05	0.0010283
EVM08G000980.1	47.7349	-2.73025	0.908948	-3.00375	0.00266672	0.0616048
EVM09G003900.1	26.3675	-2.73284	1.30096	-2.10064	0.0356726	0.346746
EVM02G003070.1	587.95	-2.73903	0.544227	-5.03288	4.83158e-07	5.70772e-05
EVM09G005810.1	31.2278	-2.74121	1.06727	-2.56844	0.0102157	0.156923
EVM04G000230.1	54.9453	-2.7468	0.950061	-2.89119	0.00383792	0.0795674
EVM06G005350.1	45.1674	-2.75467	0.948845	-2.90318	0.00369394	0.0778528
EVM07G006620.1	43.2968	-2.80176	1.01232	-2.76766	0.00564607	0.1051
EVM00G018280.1	44.4778	-2.83115	0.94411	-2.99875	0.00271094	0.0622213
EVM01G001850.1	100.788	-2.84121	0.854429	-3.32528	0.00088331	0.0279579
EVM02G004530.1	19.8417	-2.85152	1.45309	-1.96238	0.0497178	0.41384
EVM05G006010.1	274.725	-2.86794	0.61647	-4.6522	3.2841e-06	0.000301122
EVM07G003330.1	176.351	-2.88134	0.684588	-4.20887	2.5665e-05	0.00166616
EVM01G009260.1	95.3251	-2.90196	0.778331	-3.72843	0.000192675	0.00838071
EVM09G006690.1	1270.97	-2.94437	0.469909	-6.26584	3.7083e-10	7.32924e-08
EVM01G000010.1	37.7808	-2.97356	1.10921	-2.6808	0.00734471	0.128844
EVM09G001330.1	741.675	-3.01378	0.559911	-5.3826	7.34166e-08	1.05317e-05
EVM06G004890.1	357.338	-3.01627	0.764502	-3.9454	7.96671e-05	0.00411953
EVM05G001200.1	25.182	-3.03892	1.37672	-2.20737	0.0272883	0.296465
EVM01G011210.1	1202.82	-3.04417	0.65505	-4.64723	3.36416e-06	0.000305315
EVM00G008550.1	320.216	-3.0497	0.668942	-4.55899	5.14003e-06	0.000427247
EVM07G005760.1	1484.17	-3.05377	0.652775	-4.67813	2.89498e-06	0.000276704
EVM03G006100.1	211.113	-3.07528	0.674205	-4.56134	5.0829e-06	0.000427247
EVM00G014290.1	53.7846	-3.08176	0.970744	-3.17464	0.00150023	0.0397261
EVM00G005270.1	19.3285	-3.09682	1.43645	-2.15588	0.031093	0.316771
EVM09G001880.1	15.5705	-3.13316	1.52307	-2.05714	0.0396729	0.36832
EVM04G009160.1	57.8615	-3.1413	0.873123	-3.59777	0.000320958	0.0121239
EVM05G000350.1	3271.39	-3.19063	0.467781	-6.82077	9.05523e-12	2.23714e-09
EVM08G001030.1	158.62	-3.19702	0.815909	-3.91836	8.91553e-05	0.00455717
EVM00G011510.1	1749.03	-3.22685	0.475607	-6.7847	1.1633e-11	2.72273e-09
EVM06G008360.1	364.49	-3.23171	0.538826	-5.99768	2.00153e-09	3.70867e-07
EVM09G001780.1	2136.74	-3.35589	0.47263	-7.10045	1.24355e-12	3.68016e-10
EVM08G000810.1	26.6847	-3.37655	1.28151	-2.63482	0.00841827	0.139687
EVM06G007930.1	22.7128	-3.37674	1.37907	-2.44857	0.0143426	0.196049
EVM07G005590.1	2569.13	-3.38984	0.471311	-7.19237	6.36774e-13	2.02267e-10
EVM07G000680.1	82.1452	-3.50703	0.839256	-4.17874	2.93127e-05	0.0018622
EVM01G003020.1	538.384	-3.50974	0.588153	-5.96738	2.41093e-09	4.28857e-07
EVM00G000440.1	331.54	-3.51528	0.697381	-5.04069	4.63855e-07	5.57504e-05
EVM08G000020.1	310.263	-3.56975	0.570571	-6.25646	3.93824e-10	7.61451e-08
EVM08G000570.1	965.596	-3.6025	0.67769	-5.31585	1.06162e-07	1.47532e-05
EVM07G004230.1	21.3347	-3.64628	1.44964	-2.5153	0.0118933	0.173408
EVM09G001740.1	12.1202	-3.68875	1.82004	-2.02674	0.042689	0.380437
EVM02G010280.1	14.9546	-3.73388	1.64583	-2.26869	0.0232874	0.268288
EVM07G006110.1	14.0213	-3.76513	1.9035	-1.97801	0.0479275	0.4054
EVM08G000610.1	40.7255	-3.76696	1.07234	-3.51284	0.00044335	0.0156474
EVM02G000740.1	3643.25	-3.77287	0.634269	-5.94838	2.70808e-09	4.72268e-07
EVM03G008600.1	12.8419	-3.78682	1.80933	-2.09294	0.0363548	0.350314
EVM00G005820.1	76.2969	-3.88705	0.88975	-4.3687	1.24989e-05	0.000882261
EVM08G005830.1	843.194	-3.89803	0.59546	-6.54625	5.89998e-11	1.22034e-08
EVM08G006380.1	75.3062	-3.94178	0.963202	-4.09237	4.26993e-05	0.00258345
EVM05G000780.1	24.5388	-3.98322	1.52071	-2.61931	0.00881074	0.143596
EVM06G001100.1	53.068	-4.04864	1.10416	-3.66673	0.000245673	0.00997724
EVM04G001370.1	13.9239	-4.12719	1.78404	-2.3134	0.0207008	0.249885
EVM07G001200.1	5044.84	-4.1392	0.535281	-7.73275	1.05248e-14	4.68037e-12
EVM00G005210.1	52.6341	-4.19136	1.12436	-3.72779	0.000193169	0.00838071
EVM00G021730.1	1171.19	-4.25237	0.481749	-8.82694	1.0758e-18	7.36014e-16
EVM04G000370.1	12.2622	-4.69062	1.90236	-2.46568	0.0136754	0.190642
EVM03G003560.1	15.2317	-4.82409	1.8962	-2.54408	0.0109567	0.163505
EVM02G001820.1	12.4601	-4.84911	2.03502	-2.38283	0.0171803	0.221131
EVM05G001250.1	7.20698	-5.1204	2.3891	-2.14324	0.0320942	1
EVM08G000400.1	17.5816	-5.15799	1.86827	-2.76084	0.00576532	0.106383
EVM05G004420.1	7.50943	-5.27955	2.35704	-2.23991	0.0250969	1
EVM06G007940.1	9.97361	-5.61095	2.18211	-2.57134	0.0101305	0.156182
EVM07G009530.1	187.998	-8.90241	4.32916	-2.05638	0.0397455	0.368326

## Sheet: Table S10
Table S10 KEGG enrichment analysis of DEGs
ID	Description	Gene Ratio	BgRatio	pvalue	p.adjust	qvalue	Gene ID	Count	Table S10_DEGs_KEGG
KO00950	Isoquinoline alkaloid biosynthesis	6/71	34/2296	0.00047886	0.00047886	0.0448616	EVM00G002570.1/EVM03G009740.1/EVM06G000920.1/EVM06G008310.1/EVM08G000740.1/EVM08G004630.1	6	High
KO04141	Protein processing in endoplasmic reticulum	8/71	70/2296	0.0011398	0.0011398	0.0533908	EVM00G004900.1/EVM00G013220.1/EVM00G015060.1/EVM00G016570.1/EVM01G007320.1/EVM01G011600.1/EVM02G008800.1/EVM03G002030.1	8	High
KO00350	Tyrosine metabolism	6/71	45/2296	0.00221569	0.00221569	0.0536445	EVM00G002570.1/EVM03G009740.1/EVM06G000920.1/EVM06G008310.1/EVM08G000740.1/EVM08G004630.1	6	High
KO00910	Nitrogen metabolism	4/71	19/2296	0.00229044	0.00229044	0.0536445	EVM00G006080.1/EVM00G011730.1/EVM01G010340.1/EVM01G010350.1	4	High
KO05417	Lipid and atherosclerosis	4/71	25/2296	0.00649713	0.00649713	0.121736	EVM00G013220.1/EVM00G015060.1/EVM01G011600.1/EVM06G008720.1	4	High
KO04916	Melanogenesis	4/71	30/2296	0.0125293	0.0125293	0.188914	EVM06G000920.1/EVM06G008310.1/EVM08G000740.1/EVM08G004630.1	4	High
KO00860	Porphyrin metabolism	3/71	17/2296	0.0141155	0.0141155	0.188914	EVM04G003300.1/EVM09G003060.1/EVM09G004010.1	3	High
KO00260	Glycine,serine and threonine metabolism	4/71	34/2296	0.0193249	0.0193249	0.206406	EVM00G002570.1/EVM03G009740.1/EVM04G009800.1/EVM05G003490.1	4	High
KO01110	Biosynthesis of secondary metabolites	19/71	383/2296	0.0198289	0.0198289	0.206406	EVM00G002570.1/EVM00G004370.1/EVM00G011410.1/EVM00G013520.1/EVM01G010460.1/EVM03G009740.1/EVM04G003300.1/EVM04G009800.1/EVM05G003490.1/EVM06G000920.1/EVM06G001210.1/EVM06G008200.1/EVM06G008310.1/EVM08G000740.1/EVM08G003380.1/EVM08G003990.1/EVM08G004630.1/EVM09G003060.1/EVM09G004010.1	19	High
KO00960	Tropane,piperidine and pyridine alkaloid biosynthesis	2/71	10/2296	0.036141	0.036141	0.260449	EVM00G002570.1/EVM03G009740.1	2	High
KO04016	MAPK signaling pathway - plant	2/71	10/2296	0.036141	0.036141	0.260449	EVM01G010460.1/EVM05G006000.1	2	High
KO04915	Estrogen signaling pathway	2/71	10/2296	0.036141	0.036141	0.260449	EVM00G013220.1/EVM00G015060.1	2	High
KO04978	Mineral absorption	2/71	10/2296	0.036141	0.036141	0.260449	EVM03G006420.1/EVM05G006000.1	2	High
KO11101	Biosynthesis of secondary metabolites	28/84	383/2296	0.000108754	0.000108754	0.0064769	EVM00G010190.1/EVM00G011500.1/EVM00G011510.1/EVM00G014290.1/EVM00G021030.1/EVM00G021470.1/EVM00G021860.1/EVM01G005790.1/EVM01G011590.1/EVM02G001660.1/EVM02G003070.1/EVM02G006240.1/EVM02G006260.1/EVM02G007740.1/EVM03G007260.1/EVM03G009650.1/EVM04G001460.1/EVM04G008780.1/EVM05G001060.1/EVM05G004220.1/EVM06G009400.1/EVM07G004260.1/EVM07G006320.1/EVM08G004430.1/EVM08G005820.1/EVM09G001780.1/EVM09G005…	28	Low
KO00362	Benzoate degradation	5/84	15/2296	0.000130916	0.000130916	0.0064769	EVM02G006260.1/EVM08G004090.1/EVM09G001050.1/EVM09G005420.1/EVM09G006190.1	5	Low
KO04212	Longevity regulating pathway - worm	6/84	32/2296	0.000845735	0.000845735	0.0231879	EVM00G000220.1/EVM00G014630.1/EVM02G003070.1/EVM05G006870.1/EVM06G008540.1/EVM08G002480.1	6	Low
KO00650	Butanoate metabolism	5/84	22/2296	0.000937383	0.000937383	0.0231879	EVM02G001660.1/EVM02G006260.1/EVM06G009400.1/EVM08G004090.1/EVM09G005420.1	5	Low
KO01200	Carbon metabolism	11/84	105/2296	0.00121328	0.00121328	0.0236397	EVM00G010190.1/EVM00G021470.1/EVM01G005790.1/EVM02G003070.1/EVM02G006240.1/EVM02G006260.1/EVM03G009650.1/EVM04G001460.1/EVM08G004090.1/EVM09G003850.1/EVM09G005420.1	11	Low
KO01120	Microbial metabolism in diverse environments	16/84	196/2296	0.00148008	0.00148008	0.0236397	EVM00G010190.1/EVM00G021470.1/EVM01G005790.1/EVM02G006240.1/EVM02G006260.1/EVM03G009650.1/EVM04G001460.1/EVM05G006620.1/EVM05G006900.1/EVM06G006200.1/EVM06G009400.1/EVM08G004090.1/EVM09G001050.1/EVM09G003850.1/EVM09G005420.1/EVM09G006190.1	16	Low
KO02010	ABC transporters	4/84	15/2296	0.00167238	0.00167238	0.0236397	EVM00G017470.1/EVM04G007730.1/EVM07G001460.1/EVM07G004230.1	4	Low
KO00900	Terpenoid backbone biosynthesis	5/84	28/2296	0.00294235	0.00294235	0.0363922	EVM02G006260.1/EVM02G007740.1/EVM03G007260.1/EVM07G004260.1/EVM09G005420.1	5	Low
KO00630	Glyoxylate and dicarboxylate metabolism	6/84	43/2296	0.00412063	0.00412063	0.0453028	EVM01G005790.1/EVM02G003070.1/EVM02G006260.1/EVM03G009650.1/EVM04G001460.1/EVM09G005420.1	6	Low
KO04146	Peroxisome	6/84	51/2296	0.00963599	0.00963599	0.0931942	EVM00G013570.1/EVM02G003070.1/EVM02G006260.1/EVM02G008490.1/EVM05G006870.1/EVM09G003430.1	6	Low
KO05226	Gastric cancer	3/84	13/2296	0.0103604	0.0103604	0.0931942	EVM04G007730.1/EVM07G001460.1/EVM07G004230.1	3	Low
KO00562	Inositol phosphate metabolism	4/84	25/2296	0.0117234	0.0117234	0.0966667	EVM00G002400.1/EVM00G010190.1/EVM00G021030.1/EVM08G000630.1	4	Low
KO00620	Pyruvate metabolism	5/84	40/2296	0.0139638	0.0139638	0.106283	EVM00G019240.1/EVM00G021470.1/EVM02G006260.1/EVM09G003850.1/EVM09G005420.1	5	Low
KO00071	Fatty acid degradation	3/84	18/2296	0.0259114	0.0259114	0.183133	EVM02G006260.1/EVM05G006900.1/EVM09G005420.1	3	Low
KO04922	Glucagon signaling pathway	3/84	20/2296	0.0343525	0.0343525	0.203335	EVM00G021470.1/EVM02G006240.1/EVM03G004080.1	3	Low
KO05206	MicroRNAs in cancer	3/84	20/2296	0.0343525	0.0343525	0.203335	EVM04G007730.1/EVM07G001460.1/EVM07G004230.1	3	Low
KO00380	Tryptophan metabolism	4/84	35/2296	0.0368137	0.0368137	0.203335	EVM02G003070.1/EVM02G006260.1/EVM05G006900.1/EVM09G005420.1	4	Low
KO00710	Carbon fixation in photosynthetic organisms	3/84	21/2296	0.0390446	0.0390446	0.203335	EVM00G010190.1/EVM02G006240.1/EVM09G003850.1	3	Low
KO05418	Fluid shear stress and atherosclerosis	3/84	21/2296	0.0390446	0.0390446	0.203335	EVM00G000220.1/EVM08G002480.1/EVM08G005160.1	3	Low
KO00051	Fructose and mannose metabolism	4/84	37/2296	0.0439567	0.0439567	0.21747	EVM00G010190.1/EVM02G006240.1/EVM06G006200.1/EVM07G000260.1	4	Low
KO01220	Degradation of aromatic compounds	2/84	10/2296	0.0491857	0.0491857	0.231752	EVM09G001050.1/EVM09G006190.1	2	Low

## Sheet: Table S11
Table S11 Genes related to P450 and PHI in DEGs
Gene ID	baseMean	log2FoldChange	lfcSE	stat	pvalue	padj	type
EVM00G002170.1	855.509	3.42068	0.595669	5.74259	9.32384e-09	1.56465e-06	P450
EVM01G002960.1	5373.32	-1.147	0.454384	-2.52428	0.0115934	0.170223	P450
EVM02G010160.1	226.027	-1.17684	0.547756	-2.14847	0.0316762	0.319782	P450
EVM02G010710.1	4367.74	-2.36397	0.450137	-5.25166	1.50735e-07	2.03127e-05	P450
EVM02G011480.1	423.233	-1.03406	0.500539	-2.06589	0.0388388	0.363503	P450
EVM03G001000.1	621.52	-1.17641	0.501882	-2.34399	0.0190784	0.236904	P450
EVM03G001330.1	3089.47	1.07181	0.528176	2.02926	0.0424322	0.379895	P450
EVM03G004960.1	1956.56	-2.31256	0.585185	-3.95184	7.75515e-05	0.00405731	P450
EVM03G007270.1	4446.98	-1.0292	0.477717	-2.15442	0.0312071	0.317206	P450
EVM03G009650.1	1851.22	-1.30706	0.481591	-2.71404	0.00664677	0.119427	P450
EVM04G001460.1	600.145	-1.26332	0.48171	-2.62258	0.00872665	0.142674	P450
EVM04G001790.1	977.425	1.1235	0.468219	2.39952	0.0164167	0.213153	P450
EVM04G005970.1	417.514	2.04425	0.621097	3.29136	0.000997047	0.0301422	P450
EVM04G006880.1	4333.49	-1.05128	0.488134	-2.15367	0.0312664	0.317446	P450
EVM05G006900.1	1103.54	-1.94709	0.518426	-3.75577	0.000172806	0.00782146	P450
EVM06G001210.1	1403.93	1.08409	0.453262	2.39175	0.0167685	0.217403	P450
EVM06G002400.1	2308.03	-1.3785	0.530714	-2.59744	0.00939212	0.14951	P450
EVM00G007610.1	347.356	-1.15103	0.56916	-2.02232	0.0431428	0.3827	P450
EVM06G004670.1	70.5369	2.18939	0.761739	2.87421	0.00405044	0.0826252	P450
EVM06G006780.1	140.723	4.55929	0.798901	5.70695	1.15019e-08	1.85996e-06	P450
EVM06G008190.1	8767.17	5.27886	0.480198	10.9931	4.12476e-28	3.66856e-24	P450
EVM07G001170.1	46.8259	2.25626	0.910113	2.4791	0.0131714	0.185653	P450
EVM07G001260.1	226.145	1.23771	0.539964	2.29222	0.0218931	0.256544	P450
EVM07G001550.1	7.50272	6.66497	2.44081	2.73064	0.00632108	1	P450
EVM07G005290.1	219.485	-1.53818	0.633006	-2.42996	0.0151005	0.202754	P450
EVM07G008500.1	33.3347	1.919	0.937577	2.04676	0.0406816	0.372407	P450
EVM07G009610.1	257.032	3.9724	0.580957	6.83768	8.04841e-12	2.04522e-09	P450
EVM08G002960.1	851.78	1.07879	0.494112	2.18328	0.0290152	0.303468	P450
EVM08G006460.1	142.99	3.0441	0.620116	4.90892	9.15789e-07	0.000101813	P450
EVM08G006530.1	937.071	-1.16477	0.52712	-2.20969	0.027127	0.296019	P450
EVM09G005190.1	1091.76	1.42542	0.689556	2.06716	0.0387191	0.363503	P450
EVM09G006020.1	702.709	2.16051	0.573252	3.76887	0.000163989	0.00747956	P450
EVM09G007350.1	546.769	-1.0664	0.525013	-2.03119	0.0422355	0.379895	P450
EVM00G019160.1	1294.33	3.36225	0.481306	6.98567	2.8349e-12	7.6405e-10	P450
EVM00G000190.1	265.497	-1.15109	0.576438	-1.99689	0.0458368	0.394119	PHI
EVM00G000510.1	7.38493	5.25003	2.16127	2.42915	0.0151344	1	PHI
EVM00G000530.1	229.175	1.41995	0.575749	2.46626	0.0136531	0.190642	PHI
EVM00G000580.1	45.0668	3.15183	0.869749	3.62384	0.000290264	0.0113901	PHI
EVM00G000780.1	1993.71	1.24042	0.495687	2.50243	0.0123345	0.17694	PHI
EVM00G000820.1	58.5859	1.79652	0.76474	2.34918	0.0188146	0.235024	PHI
EVM00G000870.1	660.157	-1.0214	0.520586	-1.96201	0.0497608	0.41384	PHI
EVM00G001880.1	182.08	1.75538	0.577776	3.03818	0.00238015	0.0564683	PHI
EVM00G001940.1	1133.53	-1.34547	0.45974	-2.92658	0.00342715	0.0736269	PHI
EVM00G002170.1	855.509	3.42068	0.595669	5.74259	9.32384e-09	1.56465e-06	PHI
EVM00G002560.1	370.287	1.16736	0.53211	2.19382	0.028248	0.300524	PHI
EVM00G002570.1	512.108	1.57355	0.489351	3.21559	0.00130179	0.0357349	PHI
EVM00G002750.1	648.197	1.0845	0.495438	2.18897	0.0285992	0.301733	PHI
EVM00G002810.1	1045.11	1.02823	0.464385	2.21417	0.0268173	0.294097	PHI
EVM00G003300.1	388.104	-1.19132	0.549039	-2.16982	0.0300203	0.310465	PHI
EVM00G004900.1	561.619	1.33257	0.479876	2.77691	0.00548777	0.103189	PHI
EVM00G004940.1	717.759	-1.32927	0.559948	-2.37391	0.0176007	0.22395	PHI
EVM00G005420.1	242.247	-1.18324	0.546222	-2.16623	0.030294	0.311125	PHI
EVM00G005750.1	22.0177	2.4525	1.18031	2.07784	0.0377245	0.358463	PHI
EVM00G006120.1	167.685	-1.7294	0.588405	-2.93913	0.00329136	0.0719246	PHI
EVM00G006240.1	2064.88	1.39973	0.45636	3.06716	0.00216105	0.0526585	PHI
EVM00G007360.1	612.013	-1.2332	0.491824	-2.5074	0.0121622	0.175134	PHI
EVM00G007610.1	347.356	-1.15103	0.56916	-2.02232	0.0431428	0.3827	PHI
EVM00G007870.1	1879.6	-1.2799	0.491307	-2.6051	0.0091848	0.148257	PHI
EVM00G008370.1	4890.13	-1.00003	0.451205	-2.21635	0.0266675	0.293905	PHI
EVM00G008880.1	288.339	-1.77453	0.652743	-2.71857	0.00655641	0.118137	PHI
EVM00G009380.1	3202.13	-1.82883	0.451376	-4.05168	5.0851e-05	0.00286246	PHI
EVM00G011480.1	703.784	-1.08763	0.483465	-2.24966	0.0244706	0.277251	PHI
EVM00G011820.1	447.001	1.74189	0.537631	3.23994	0.00119553	0.0341898	PHI
EVM00G012760.1	3633.21	1.04489	0.46734	2.23582	0.0253633	0.285546	PHI
EVM00G013220.1	6399.25	2.16661	0.439521	4.92947	8.24516e-07	9.28259e-05	PHI
EVM00G013510.1	597.107	0.986394	0.494872	1.99323	0.0462364	0.394929	PHI
EVM00G013720.1	164.239	1.31058	0.594178	2.2057	0.0274051	0.297069	PHI
EVM00G014630.1	242.984	-1.14741	0.575604	-1.99341	0.0462169	0.394929	PHI
EVM00G015060.1	1792.84	1.88684	0.527312	3.57823	0.000345926	0.0128731	PHI
EVM00G015760.1	86.7746	4.16654	0.808679	5.15228	2.57334e-07	3.26961e-05	PHI
EVM00G015880.1	54.3257	-1.82018	0.828662	-2.19653	0.0280542	0.299864	PHI
EVM00G016260.1	249.684	-1.39634	0.607764	-2.2975	0.0215903	0.254437	PHI
EVM00G016570.1	3976.79	1.37393	0.451178	3.04521	0.00232515	0.0557409	PHI
EVM00G017470.1	1087.72	-2.15962	0.533853	-4.04535	5.22458e-05	0.00288618	PHI
EVM00G018140.1	23.0374	3.50852	1.13753	3.08434	0.00204005	0.0500896	PHI
EVM00G018270.1	340.458	-2.24926	0.551017	-4.08201	4.46473e-05	0.00261631	PHI
EVM00G019190.1	436.332	-1.85253	0.521507	-3.55226	0.000381943	0.0137538	PHI
EVM00G019240.1	470.16	-1.20899	0.512818	-2.35755	0.018396	0.231748	PHI
EVM00G019510.1	1070.78	-1.23311	0.503055	-2.45124	0.0142366	0.195605	PHI
EVM00G020430.1	600.272	-1.34751	0.497835	-2.70674	0.00679471	0.120864	PHI
EVM00G021040.1	277.497	-1.32646	0.532287	-2.49201	0.0127024	0.181632	PHI
EVM00G021170.1	944.299	-1.76528	0.487635	-3.62009	0.000294495	0.0114377	PHI
EVM00G021470.1	8381.13	-0.927456	0.44596	-2.07968	0.0375547	0.357231	PHI
EVM00G021730.1	1171.19	-4.25237	0.481749	-8.82694	1.0758e-18	7.36014e-16	PHI
EVM00G022090.1	232.903	1.35723	0.611193	2.22062	0.0263765	0.291778	PHI
EVM01G000050.1	834.363	1.66289	0.582585	2.85433	0.0043127	0.0863901	PHI
EVM01G000160.1	5.19724	6.79253	2.67375	2.54045	0.011071	1	PHI
EVM01G000340.1	383.747	1.02098	0.517729	1.97203	0.0486066	0.408994	PHI
EVM01G000570.1	1249.87	1.3598	0.554829	2.45084	0.0142524	0.195605	PHI
EVM01G001070.1	2262.57	0.975531	0.452658	2.15512	0.0311526	0.317015	PHI
EVM01G001250.1	260.782	4.45751	0.580835	7.67431	1.66314e-14	7.04378e-12	PHI
EVM01G001300.1	86.1388	2.3025	0.735278	3.13147	0.00173935	0.0444533	PHI
EVM01G001330.1	188.447	1.25622	0.560767	2.24019	0.0250787	0.283058	PHI
EVM01G001430.1	4039.81	-1.91349	0.500942	-3.81979	0.000133565	0.00645611	PHI
EVM01G001850.1	100.788	-2.84121	0.854429	-3.32528	0.00088331	0.0279579	PHI
EVM01G001870.1	302.419	-1.14811	0.559558	-2.05182	0.0401874	0.37039	PHI
EVM01G002690.1	379.305	1.02723	0.514852	1.9952	0.0460208	0.394929	PHI
EVM01G002960.1	5373.32	-1.147	0.454384	-2.52428	0.0115934	0.170223	PHI
EVM01G002980.1	4100.99	-2.08125	0.449914	-4.62588	3.73015e-06	0.00033176	PHI
EVM01G003910.1	3151.55	-1.90724	0.510036	-3.73943	0.00018444	0.00808085	PHI
EVM01G004150.1	1262.71	-1.45099	0.535743	-2.70838	0.00676131	0.120744	PHI
EVM01G004290.1	211.246	2.97619	0.652662	4.56008	5.11353e-06	0.000427247	PHI
EVM01G004440.1	743.061	1.13281	0.48552	2.33319	0.0196382	0.240582	PHI
EVM01G005790.1	3064.36	-1.06955	0.48988	-2.18329	0.0290145	0.303468	PHI
EVM01G007650.1	5604.8	3.57715	0.446566	8.01034	1.14394e-15	5.65234e-13	PHI
EVM01G007710.1	673.141	3.82094	0.519746	7.35154	1.9593e-13	6.70231e-11	PHI
EVM01G008490.1	128.663	1.33488	0.669519	1.99379	0.0461746	0.394929	PHI
EVM01G009510.1	5257.36	-1.23803	0.453954	-2.72721	0.00638721	0.115934	PHI
EVM01G010130.1	2134.79	1.04562	0.46887	2.23009	0.0257417	0.288049	PHI
EVM01G010340.1	2898.69	1.51971	0.455036	3.33976	0.000838503	0.0269229	PHI
EVM01G011050.1	140.668	-1.95128	0.774374	-2.51982	0.0117416	0.17176	PHI
EVM01G011590.1	752.139	-1.25543	0.475746	-2.63885	0.00831868	0.138406	PHI
EVM01G011600.1	4685.78	1.31835	0.443942	2.96963	0.00298154	0.0670046	PHI
EVM01G011700.1	307.637	-1.38992	0.525068	-2.64712	0.00811815	0.136489	PHI
EVM01G012150.1	123.454	1.75413	0.63365	2.76829	0.00563509	0.1051	PHI
EVM01G012220.1	97.8819	1.93515	0.65787	2.94154	0.00326586	0.0715432	PHI
EVM01G012260.1	29.8984	-2.10748	1.04218	-2.02218	0.0431581	0.3827	PHI
EVM02G000300.1	63.4264	1.69868	0.749996	2.26491	0.023518	0.269895	PHI
EVM02G000370.1	416.072	-1.08381	0.498014	-2.17626	0.0295358	0.305894	PHI
EVM02G000440.1	10147.9	-1.28885	0.45474	-2.83425	0.00459334	0.090987	PHI
EVM02G000500.1	59.3671	2.61369	0.992446	2.63358	0.00844892	0.139934	PHI
EVM02G000590.1	818.005	-1.41507	0.538638	-2.62712	0.00861112	0.141305	PHI
EVM02G000630.1	420.513	-1.47518	0.529191	-2.78761	0.00530978	0.100479	PHI
EVM02G000690.1	6184.41	1.96812	0.448653	4.38673	1.15066e-05	0.000818717	PHI
EVM02G000870.1	341.077	-1.35903	0.512317	-2.65271	0.0079849	0.134758	PHI
EVM02G001600.1	185.215	-1.50926	0.656016	-2.30065	0.0214116	0.253575	PHI
EVM02G001660.1	286.72	-1.3926	0.57144	-2.43701	0.0148092	0.199932	PHI
EVM02G001670.1	871.386	-1.48789	0.517639	-2.87438	0.00404816	0.0826252	PHI
EVM02G001680.1	18.5052	5.5979	1.56521	3.57646	0.000348284	0.0129068	PHI
EVM02G001820.1	12.4601	-4.84911	2.03502	-2.38283	0.0171803	0.221131	PHI
EVM02G001950.1	47.4379	5.1839	1.10267	4.70123	2.58602e-06	0.00025242	PHI
EVM02G002290.1	71.7683	2.43431	0.793107	3.06933	0.00214536	0.0524199	PHI
EVM02G002380.1	1412.66	-1.08592	0.455279	-2.38517	0.0170712	0.220045	PHI
EVM02G002600.1	950.471	1.70665	0.52574	3.24618	0.00116964	0.0338326	PHI
EVM02G002990.1	8.62228	3.71443	1.84195	2.01658	0.0437396	1	PHI
EVM02G003070.1	587.95	-2.73903	0.544227	-5.03288	4.83158e-07	5.70772e-05	PHI
EVM02G004420.1	101.625	1.64027	0.712336	2.30266	0.0212977	0.2529	PHI
EVM02G004540.1	604.014	1.61718	0.477382	3.38761	0.000705036	0.0233107	PHI
EVM02G004860.1	243.333	2.14234	0.702515	3.04952	0.00229204	0.055245	PHI
EVM02G005360.1	1034.81	1.05424	0.463834	2.27289	0.0230331	0.267088	PHI
EVM02G005880.1	851.652	3.13461	0.630947	4.96811	6.76099e-07	7.70926e-05	PHI
EVM02G006260.1	2924.78	-1.0281	0.470086	-2.18705	0.028739	0.302849	PHI
EVM02G006690.1	753.387	1.59721	0.481304	3.3185	0.000905034	0.0285439	PHI
EVM02G007420.1	120.183	5.54796	0.738579	7.51167	5.83789e-14	2.25749e-11	PHI
EVM02G009110.1	42.8144	3.68353	0.98231	3.74986	0.00017693	0.00790763	PHI
EVM02G010070.1	513.183	-1.23035	0.490228	-2.50975	0.0120816	0.17472	PHI
EVM02G010110.1	840.673	-1.40546	0.580917	-2.41939	0.0155465	0.206076	PHI
EVM02G010120.1	150.85	-1.94874	0.637962	-3.05464	0.00225333	0.0547572	PHI
EVM02G010160.1	226.027	-1.17684	0.547756	-2.14847	0.0316762	0.319782	PHI
EVM02G010610.1	11259.7	1.23971	0.457572	2.70932	0.00674216	0.120744	PHI
EVM02G010710.1	4367.74	-2.36397	0.450137	-5.25166	1.50735e-07	2.03127e-05	PHI
EVM02G010990.1	20.5077	3.9248	1.44384	2.71831	0.00656166	0.118137	PHI
EVM02G011230.1	5001.55	-1.25	0.443234	-2.82017	0.00479985	0.0936063	PHI
EVM02G011420.1	2840.03	0.949182	0.480046	1.97727	0.0480107	0.4054	PHI
EVM02G011480.1	423.233	-1.03406	0.500539	-2.06589	0.0388388	0.363503	PHI
EVM02G011510.1	7763.22	1.59736	0.440842	3.62344	0.000290708	0.0113901	PHI
EVM03G000030.1	469.935	2.55659	0.525147	4.86832	1.1255e-06	0.000119169	PHI
EVM03G000220.1	637.212	1.78464	0.60283	2.96044	0.00307203	0.0681362	PHI
EVM03G000820.1	289.583	1.97903	0.594945	3.3264	0.000879752	0.0279447	PHI
EVM03G000970.1	777.804	-1.01734	0.493594	-2.06108	0.0392954	0.365961	PHI
EVM03G001000.1	621.52	-1.17641	0.501882	-2.34399	0.0190784	0.236904	PHI
EVM03G001210.1	1343.93	1.0441	0.508802	2.05207	0.0401628	0.37039	PHI
EVM03G001330.1	3089.47	1.07181	0.528176	2.02926	0.0424322	0.379895	PHI
EVM03G001760.1	420.38	-1.55102	0.517289	-2.99836	0.0027144	0.0622213	PHI
EVM03G001910.1	28.4386	2.28997	1.02913	2.22515	0.0260711	0.290304	PHI
EVM03G002240.1	688.344	1.0302	0.524988	1.96233	0.0497239	0.41384	PHI
EVM03G002590.1	851.687	-1.49293	0.51284	-2.9111	0.00360157	0.0762676	PHI
EVM03G002900.1	2251.31	1.03055	0.469365	2.19563	0.0281186	0.299864	PHI
EVM03G002980.1	236.039	1.61961	0.75859	2.13503	0.0327586	0.327734	PHI
EVM03G003710.1	13475.5	2.15484	0.513335	4.19773	2.69602e-05	0.00173757	PHI
EVM03G003900.1	124.629	1.59612	0.616237	2.5901	0.00959487	0.152116	PHI
EVM03G004030.1	1464.16	1.05249	0.514235	2.04671	0.0406865	0.372407	PHI
EVM03G004040.1	522.189	1.10824	0.505633	2.19178	0.0283953	0.300935	PHI
EVM03G004120.1	2107.19	-0.919378	0.453621	-2.02675	0.0426877	0.380437	PHI
EVM03G004960.1	1956.56	-2.31256	0.585185	-3.95184	7.75515e-05	0.00405731	PHI
EVM03G006420.1	296.942	5.84682	0.70894	8.24727	1.62051e-16	9.00801e-14	PHI
EVM03G006450.1	2154.28	1.40139	0.446954	3.13542	0.00171608	0.0440025	PHI
EVM03G006790.1	782.974	1.39857	0.524896	2.66446	0.00771112	0.132655	PHI
EVM03G006800.1	5585.25	-1.10749	0.441059	-2.51098	0.0120395	0.174681	PHI
EVM03G006810.1	1987.71	-2.03809	0.502821	-4.05331	5.0497e-05	0.00286064	PHI
EVM03G007120.1	132.349	-1.35701	0.648088	-2.09387	0.0362714	0.350269	PHI
EVM03G007540.1	1024.08	1.64071	0.461882	3.55224	0.000381965	0.0137538	PHI
EVM03G007790.1	204.773	1.22371	0.57229	2.13827	0.0324951	0.326567	PHI
EVM03G008600.1	12.8419	-3.78682	1.80933	-2.09294	0.0363548	0.350314	PHI
EVM03G009360.1	2091.26	-1.87734	0.459916	-4.08191	4.46662e-05	0.00261631	PHI
EVM03G009640.1	270.721	-1.11351	0.557074	-1.99886	0.045624	0.392817	PHI
EVM03G009650.1	1851.22	-1.30706	0.481591	-2.71404	0.00664677	0.119427	PHI
EVM03G009740.1	664.951	1.19289	0.482626	2.47167	0.0134485	0.188661	PHI
EVM04G000320.1	127.875	-1.38467	0.629578	-2.19936	0.0278526	0.298819	PHI
EVM04G000370.1	12.2622	-4.69062	1.90236	-2.46568	0.0136754	0.190642	PHI
EVM04G001270.1	128.423	-1.62511	0.637258	-2.55016	0.0107674	0.162606	PHI
EVM04G001460.1	600.145	-1.26332	0.48171	-2.62258	0.00872665	0.142674	PHI
EVM04G001790.1	977.425	1.1235	0.468219	2.39952	0.0164167	0.213153	PHI
EVM04G003530.1	2864.07	-1.26519	0.49332	-2.56464	0.0103284	0.157837	PHI
EVM04G004570.1	413.338	-1.17242	0.5137	-2.2823	0.0224716	0.261942	PHI
EVM04G005340.1	1378.26	1.05827	0.526054	2.01171	0.0442509	0.387698	PHI
EVM04G006880.1	4333.49	-1.05128	0.488134	-2.15367	0.0312664	0.317446	PHI
EVM04G007710.1	938.127	-1.75992	0.474342	-3.71023	0.00020707	0.00881188	PHI
EVM04G007730.1	3168.01	-2.34841	0.484609	-4.84599	1.2598e-06	0.00013182	PHI
EVM04G008160.1	10671	-0.997784	0.441061	-2.26224	0.0236828	0.270907	PHI
EVM04G008240.1	36.3408	3.25619	1.01058	3.22211	0.00127251	0.0353873	PHI
EVM04G008250.1	111.18	3.2384	0.741885	4.36509	1.27068e-05	0.000887964	PHI
EVM04G008510.1	361.452	1.3458	0.511746	2.62982	0.00854306	0.140707	PHI
EVM04G008620.1	770.015	-1.40028	0.472273	-2.96497	0.00302712	0.0673081	PHI
EVM04G008780.1	4061.23	-0.982121	0.460185	-2.13419	0.0328275	0.328054	PHI
EVM04G010050.1	311.55	-1.91904	0.530423	-3.61794	0.000296955	0.0114831	PHI
EVM04G010170.1	374.221	-1.73873	0.51647	-3.36656	0.000761114	0.0245266	PHI
EVM04G010440.1	839.676	1.25349	0.472236	2.65437	0.00794566	0.134664	PHI
EVM05G000350.1	3271.39	-3.19063	0.467781	-6.82077	9.05523e-12	2.23714e-09	PHI
EVM05G002090.1	8954.97	2.02908	0.505805	4.01158	6.03144e-05	0.00327095	PHI
EVM05G002350.1	920.046	0.944781	0.464402	2.0344	0.0419109	0.378095	PHI
EVM05G002710.1	526.043	1.54176	0.49174	3.1353	0.00171676	0.0440025	PHI
EVM05G003460.1	801.376	1.32383	0.576769	2.29526	0.0217183	0.255506	PHI
EVM05G003490.1	1543.01	1.52927	0.552085	2.76998	0.00560592	0.104967	PHI
EVM05G004090.1	5644.9	-1.13823	0.447281	-2.54478	0.0109346	0.163505	PHI
EVM05G005460.1	1505.86	1.05912	0.480229	2.20545	0.0274223	0.297069	PHI
EVM05G006000.1	199.379	2.06755	0.802305	2.57702	0.00996566	0.154956	PHI
EVM05G006010.1	274.725	-2.86794	0.61647	-4.6522	3.2841e-06	0.000301122	PHI
EVM05G006800.1	30.6128	2.43478	1.00704	2.41776	0.0156165	0.206686	PHI
EVM05G006860.1	319.727	1.19723	0.597901	2.00238	0.0452437	0.391242	PHI
EVM05G006870.1	186.356	-1.38066	0.586886	-2.35252	0.0186468	0.233256	PHI
EVM05G006900.1	1103.54	-1.94709	0.518426	-3.75577	0.000172806	0.00782146	PHI
EVM05G008730.1	3935.52	-2.10194	0.456445	-4.60502	4.12418e-06	0.000363173	PHI
EVM05G008920.1	930.252	1.71562	0.463992	3.69753	0.000217705	0.00922032	PHI
EVM06G001100.1	53.068	-4.04864	1.10416	-3.66673	0.000245673	0.00997724	PHI
EVM06G001210.1	1403.93	1.08409	0.453262	2.39175	0.0167685	0.217403	PHI
EVM06G001600.1	57.6542	3.85859	0.853672	4.51999	6.18421e-06	0.000491093	PHI
EVM06G002170.1	121.079	1.55479	0.653504	2.37916	0.017352	0.222055	PHI
EVM06G002200.1	1225.87	-1.64199	0.464144	-3.53767	0.00040368	0.0143041	PHI
EVM06G002250.1	2080.6	1.21243	0.521694	2.32402	0.0201243	0.246127	PHI
EVM06G002400.1	2308.03	-1.3785	0.530714	-2.59744	0.00939212	0.14951	PHI
EVM06G002410.1	246.779	-1.77688	0.546987	-3.24849	0.00116021	0.033722	PHI
EVM06G004640.1	4121.84	3.90944	0.468461	8.34529	7.10408e-17	4.21224e-14	PHI
EVM06G004670.1	70.5369	2.18939	0.761739	2.87421	0.00405044	0.0826252	PHI
EVM06G004950.1	1263.92	-0.985302	0.494398	-1.99293	0.0462689	0.394929	PHI
EVM06G004990.1	12.0647	3.6475	1.49353	2.4422	0.014598	0.197919	PHI
EVM06G005350.1	45.1674	-2.75467	0.948845	-2.90318	0.00369394	0.0778528	PHI
EVM06G005530.1	128.88	-1.80915	0.74462	-2.42963	0.0151142	0.202754	PHI
EVM06G005570.1	650.711	-1.76462	0.479478	-3.6803	0.00023296	0.00960337	PHI
EVM06G005640.1	89.8731	-2.19661	0.750544	-2.92669	0.00342588	0.0736269	PHI
EVM06G005720.1	1857.27	-1.53245	0.528803	-2.89796	0.00375598	0.0787687	PHI
EVM06G005740.1	2873.99	1.31457	0.4569	2.87715	0.00401286	0.0822359	PHI
EVM06G005840.1	45.2479	5.97511	1.32353	4.51451	6.34624e-06	0.000499499	PHI
EVM06G006190.1	677.522	-1.05005	0.477788	-2.19773	0.0279682	0.299698	PHI
EVM06G006490.1	657.06	1.38809	0.538009	2.58004	0.00987887	0.154145	PHI
EVM06G006780.1	140.723	4.55929	0.798901	5.70695	1.15019e-08	1.85996e-06	PHI
EVM06G007900.1	782.64	0.920715	0.469325	1.96179	0.0497874	0.41384	PHI
EVM06G007930.1	22.7128	-3.37674	1.37907	-2.44857	0.0143426	0.196049	PHI
EVM06G008190.1	8767.17	5.27886	0.480198	10.9931	4.12476e-28	3.66856e-24	PHI
EVM06G008200.1	2393.01	3.13256	0.461497	6.78782	1.1384e-11	2.72273e-09	PHI
EVM06G008220.1	1041.68	0.957422	0.469772	2.03806	0.0415444	0.376653	PHI
EVM06G008480.1	6.12243	4.80644	2.29183	2.09721	0.035975	1	PHI
EVM06G008560.1	157.309	3.13607	0.624772	5.01954	5.17966e-07	5.98284e-05	PHI
EVM06G008630.1	5996.39	-1.02337	0.442761	-2.31134	0.0208138	0.249885	PHI
EVM06G008670.1	75.1473	2.92629	0.716934	4.08167	4.47131e-05	0.00261631	PHI
EVM06G008720.1	186.004	4.70615	0.822105	5.72451	1.03734e-08	1.70853e-06	PHI
EVM06G009650.1	16689.9	1.91303	0.458812	4.16953	3.05229e-05	0.00192532	PHI
EVM07G000070.1	67.1728	2.12399	0.816335	2.60186	0.00927186	0.148584	PHI
EVM07G000260.1	4346.05	-1.13997	0.465895	-2.44684	0.0144114	0.196164	PHI
EVM07G000440.1	26.5419	3.53634	1.56613	2.25801	0.023945	0.271988	PHI
EVM07G000610.1	675.438	1.87406	0.486294	3.85377	0.000116312	0.00574712	PHI
EVM07G000680.1	82.1452	-3.50703	0.839256	-4.17874	2.93127e-05	0.0018622	PHI
EVM07G001100.1	28.876	2.22929	1.10738	2.01312	0.0441016	0.387698	PHI
EVM07G001170.1	46.8259	2.25626	0.910113	2.4791	0.0131714	0.185653	PHI
EVM07G001190.1	44.7053	-2.26287	0.896491	-2.52414	0.0115983	0.170223	PHI
EVM07G001200.1	5044.84	-4.1392	0.535281	-7.73275	1.05248e-14	4.68037e-12	PHI
EVM07G001260.1	226.145	1.23771	0.539964	2.29222	0.0218931	0.256544	PHI
EVM07G001300.1	12.655	7.96793	2.07192	3.84568	0.000120219	0.00590732	PHI
EVM07G001310.1	217.419	4.17925	0.618161	6.76078	1.37253e-11	3.13006e-09	PHI
EVM07G001460.1	3649.62	-0.900028	0.448146	-2.00834	0.0446074	0.388959	PHI
EVM07G001550.1	7.50272	6.66497	2.44081	2.73064	0.00632108	1	PHI
EVM07G001680.1	359.831	-1.35303	0.531774	-2.54438	0.0109473	0.163505	PHI
EVM07G002020.1	716.324	-0.9475	0.472552	-2.00507	0.0449556	0.391228	PHI
EVM07G003690.1	659.986	0.990864	0.487066	2.03435	0.041916	0.378095	PHI
EVM07G004230.1	21.3347	-3.64628	1.44964	-2.5153	0.0118933	0.173408	PHI
EVM07G004530.1	465.7	-2.35094	0.533191	-4.40918	1.03763e-05	0.000762698	PHI
EVM07G004540.1	341.347	1.8485	0.533005	3.46807	0.000524206	0.0180011	PHI
EVM07G005230.1	98.3374	-1.84669	0.705404	-2.61791	0.00884691	0.143847	PHI
EVM07G005400.1	2682.42	1.46895	0.462638	3.17515	0.00149758	0.0397261	PHI
EVM07G005740.1	7702.8	1.14828	0.43842	2.61913	0.00881531	0.143596	PHI
EVM07G005780.1	1878.18	-1.82705	0.479362	-3.81143	0.000138167	0.00663507	PHI
EVM07G006190.1	65.0717	2.13853	0.870604	2.45637	0.0140348	0.193527	PHI
EVM07G006330.1	1658.53	-1.07605	0.469154	-2.2936	0.0218136	0.256288	PHI
EVM07G006660.1	634.724	-1.26139	0.556361	-2.26721	0.0233775	0.268807	PHI
EVM07G006810.1	741.449	-1.17517	0.495261	-2.37282	0.0176529	0.224293	PHI
EVM07G006950.1	3657.65	1.002	0.473147	2.11774	0.0341968	0.336845	PHI
EVM07G007330.1	5568.56	0.981546	0.456641	2.14949	0.0315955	0.31933	PHI
EVM07G007720.1	2576.42	-1.13114	0.492145	-2.29839	0.0215394	0.254437	PHI
EVM07G009060.1	360.69	2.65665	0.545054	4.87411	1.09299e-06	0.000118549	PHI
EVM07G009160.1	16.0816	3.59239	1.35376	2.65364	0.00796294	0.134664	PHI
EVM07G009220.1	135.374	-2.03583	0.630161	-3.23065	0.00123511	0.0348547	PHI
EVM07G009300.1	368.928	-1.58912	0.645498	-2.46185	0.0138221	0.191933	PHI
EVM07G009610.1	257.032	3.9724	0.580957	6.83768	8.04841e-12	2.04522e-09	PHI
EVM08G000470.1	3597.05	-1.63101	0.452421	-3.60508	0.000312059	0.0118609	PHI
EVM08G000690.1	318.519	1.26964	0.511458	2.48239	0.0130505	0.184408	PHI
EVM08G000730.1	312.316	1.31662	0.514268	2.56019	0.0104614	0.158778	PHI
EVM08G002500.1	87.1558	-1.38026	0.692462	-1.99326	0.0462328	0.394929	PHI
EVM08G002960.1	851.78	1.07879	0.494112	2.18328	0.0290152	0.303468	PHI
EVM08G003230.1	87.7811	-1.9576	0.737051	-2.65599	0.00790771	0.134552	PHI
EVM08G003380.1	501.721	1.11556	0.491493	2.26974	0.0232233	0.2681	PHI
EVM08G003690.1	677.156	1.67711	0.554507	3.0245	0.00249048	0.0584441	PHI
EVM08G004430.1	2894.69	-0.906788	0.453225	-2.00075	0.0454198	0.391818	PHI
EVM08G005160.1	280.854	-1.21631	0.526161	-2.31167	0.0207957	0.249885	PHI
EVM08G005430.1	456.435	-1.07388	0.496117	-2.16457	0.0304203	0.312062	PHI
EVM08G005500.1	209.416	-1.13571	0.564432	-2.01213	0.0442063	0.387698	PHI
EVM08G005590.1	2757.61	0.896918	0.447216	2.00556	0.0449034	0.391156	PHI
EVM08G006380.1	75.3062	-3.94178	0.963202	-4.09237	4.26993e-05	0.00258345	PHI
EVM08G006460.1	142.99	3.0441	0.620116	4.90892	9.15789e-07	0.000101813	PHI
EVM08G006870.1	21.7797	3.04214	1.17763	2.58326	0.00978709	0.153792	PHI
EVM09G000430.1	9722.38	-1.20908	0.475062	-2.54509	0.010925	0.163505	PHI
EVM09G001780.1	2136.74	-3.35589	0.47263	-7.10045	1.24355e-12	3.68016e-10	PHI
EVM09G002430.1	13.6611	3.7948	1.79046	2.11945	0.0340523	0.336756	PHI
EVM09G002580.1	113.023	1.60422	0.668271	2.40056	0.0163701	0.212859	PHI
EVM09G003060.1	1587.73	1.72292	0.510307	3.37624	0.000734836	0.024028	PHI
EVM09G003740.1	1117.04	1.07461	0.458622	2.34313	0.019123	0.236904	PHI
EVM09G003900.1	26.3675	-2.73284	1.30096	-2.10064	0.0356726	0.346746	PHI
EVM09G004480.1	64.4343	-2.174	0.874245	-2.48671	0.0128929	0.183765	PHI
EVM09G004900.1	299.496	1.60547	0.516707	3.10712	0.00188917	0.0477338	PHI
EVM09G004930.1	15.7634	3.49601	1.32424	2.64001	0.00829027	0.138406	PHI
EVM09G005190.1	1091.76	1.42542	0.689556	2.06716	0.0387191	0.363503	PHI
EVM09G005420.1	1601.84	-1.74548	0.490994	-3.555	0.000377985	0.0137538	PHI
EVM09G006020.1	702.709	2.16051	0.573252	3.76887	0.000163989	0.00747956	PHI
EVM09G006390.1	191.256	3.45259	0.732376	4.71423	2.42621e-06	0.000239763	PHI
EVM09G006870.1	273.468	2.47015	0.664999	3.71452	0.00020359	0.0087548	PHI
EVM09G007020.1	624.815	2.05834	0.534087	3.85394	0.000116231	0.00574712	PHI
EVM09G007200.1	2897.16	-0.940374	0.445989	-2.10852	0.0349864	0.342047	PHI
EVM09G007350.1	546.769	-1.0664	0.525013	-2.03119	0.0422355	0.379895	PHI

## Sheet: Table S12
	Table S12 KEGG enrich informations of genes in 4 groups
ID	Group	Description	GeneRatio	BgRatio	pvalue	p.adjust	qvalue	geneID	Count
KO00630	1	Glyoxylate and dicarboxylate metabolism	5/38	43/2296	0.000576738	0.000576738	0.0437107	EVM01G005790.1/EVM02G003070.1/EVM02G006260.1/EVM03G009650.1/EVM04G001460.1	5
KO01200	1	Carbon metabolism	7/38	105/2296	0.00133674	0.00133674	0.0506556	EVM01G005790.1/EVM02G003070.1/EVM02G006240.1/EVM02G006260.1/EVM03G009650.1/EVM04G001460.1/EVM09G003850.1	7
KO01110	1	Biosynthesis of secondary metabolites	14/38	383/2296	0.00206763	0.00206763	0.0522349	EVM00G011500.1/EVM00G011510.1/EVM00G014290.1/EVM01G005790.1/EVM01G011590.1/EVM02G001660.1/EVM02G003070.1/EVM02G006240.1/EVM02G006260.1/EVM02G007740.1/EVM03G009650.1/EVM04G001460.1/EVM06G009400.1/EVM09G001780.1	14
KO01120	1	Microbial metabolism in diverse environments	9/38	196/2296	0.00366585	0.00366585	0.0694582	EVM01G005790.1/EVM02G006240.1/EVM02G006260.1/EVM03G009650.1/EVM04G001460.1/EVM05G006620.1/EVM05G006900.1/EVM06G009400.1/EVM09G003850.1	9
KO00650	1	Butanoate metabolism	3/38	22/2296	0.005186	0.005186	0.0786088	EVM02G001660.1/EVM02G006260.1/EVM06G009400.1	3
KO04212	1	Longevity regulating pathway - worm	3/38	32/2296	0.014905	0.014905	0.160081	EVM00G000220.1/EVM02G003070.1/EVM06G008540.1	3
KO00627	1	Aminobenzoate degradation	2/38	13/2296	0.0185497	0.0185497	0.160081	EVM05G006620.1/EVM05G006900.1	2
KO03320	1	PPAR signaling pathway	2/38	13/2296	0.0185497	0.0185497	0.160081	EVM02G006260.1/EVM09G003850.1	2
KO00380	1	Tryptophan metabolism	3/38	35/2296	0.0190096	0.0190096	0.160081	EVM02G003070.1/EVM02G006260.1/EVM05G006900.1	3
KO00410	1	beta-Alanine metabolism	2/38	15/2296	0.0244571	0.0244571	0.185359	EVM01G011590.1/EVM06G009400.1	2
KO00071	1	Fatty acid degradation	2/38	18/2296	0.0345463	0.0345463	0.238023	EVM02G006260.1/EVM05G006900.1	2
KO00910	1	Nitrogen metabolism	2/38	19/2296	0.0382133	0.0382133	0.241347	EVM00G005210.1/EVM03G006110.1	2
KO04922	1	Glucagon signaling pathway	2/38	20/2296	0.0420228	0.0420228	0.244991	EVM02G006240.1/EVM03G004080.1	2
KO00710	1	Carbon fixation in photosynthetic organisms	2/38	21/2296	0.0459694	0.0459694	0.248857	EVM02G006240.1/EVM09G003850.1	2
KO00860	2	Porphyrin metabolism	3/46	17/2296	0.00420546	0.00420546	0.220809	EVM04G003300.1/EVM09G003060.1/EVM09G004010.1	3
KO09101	2	Nitrogen metabolism	3/46	19/2296	0.00582692	0.00582692	0.220809	EVM00G011730.1/EVM01G010340.1/EVM01G010350.1	3
KO04141	2	Protein processing in endoplasmic reticulum	5/46	70/2296	0.0118385	0.0118385	0.240949	EVM00G004900.1/EVM00G015060.1/EVM00G016570.1/EVM01G011600.1/EVM02G008800.1	5
KO05417	2	Lipid and atherosclerosis	3/46	25/2296	0.0127167	0.0127167	0.240949	EVM00G015060.1/EVM01G011600.1/EVM06G008720.1	3
KO00260	2	Glycine,serine and threonine metabolism	3/46	34/2296	0.02919	0.02919	0.344451	EVM03G009740.1/EVM04G009800.1/EVM05G003490.1	3
KO11101	2	Biosynthesis of secondary metabolites	13/46	383/2296	0.0327688	0.0327688	0.344451	EVM00G004370.1/EVM00G011410.1/EVM00G013520.1/EVM03G009740.1/EVM04G003300.1/EVM04G009800.1/EVM05G003490.1/EVM06G001210.1/EVM06G008310.1/EVM08G003380.1/EVM08G003990.1/EVM09G003060.1/EVM09G004010.1	13
KO04142	2	Lysosome	3/46	36/2296	0.0338766	0.0338766	0.344451	EVM00G006250.1/EVM04G009810.1/EVM07G009140.1	3
KO00970	2	Aminoacyl-tRNA biosynthesis	3/46	37/2296	0.0363587	0.0363587	0.344451	EVM00G002750.1/EVM02G006830.1/EVM09G003060.1	3
KO00362	3	Benzoate degradation	4/46	15/2296	0.000163989	0.000163989	0.0105298	EVM08G004090.1/EVM09G001050.1/EVM09G005420.1/EVM09G006190.1	4
KO05226	3	Gastric cancer	3/46	13/2296	0.0018711	0.0018711	0.0600722	EVM04G007730.1/EVM07G001460.1/EVM07G004230.1	3
KO02010	3	ABC transporters	3/46	15/2296	0.00289415	0.00289415	0.061945	EVM04G007730.1/EVM07G001460.1/EVM07G004230.1	3
KO05206	3	MicroRNAs in cancer	3/46	20/2296	0.00675976	0.00675976	0.108512	EVM04G007730.1/EVM07G001460.1/EVM07G004230.1	3
KO00562	3	Inositol phosphate metabolism	3/46	25/2296	0.0127167	0.0127167	0.126455	EVM00G010190.1/EVM00G021030.1/EVM08G000630.1	3
KO11102	3	Biosynthesis of secondary metabolites	14/46	383/2296	0.0142259	0.0142259	0.126455	EVM00G010190.1/EVM00G021030.1/EVM00G021470.1/EVM00G021860.1/EVM03G007260.1/EVM04G008780.1/EVM05G001060.1/EVM05G004220.1/EVM07G004260.1/EVM07G006320.1/EVM08G004430.1/EVM08G005820.1/EVM09G005420.1/EVM09G007210.1	14
KO01220	3	Degradation of aromatic compounds	2/46	10/2296	0.0159559	0.0159559	0.126455	EVM09G001050.1/EVM09G006190.1	2
KO00900	3	Terpenoid backbone biosynthesis	3/46	28/2296	0.0173707	0.0173707	0.126455	EVM03G007260.1/EVM07G004260.1/EVM09G005420.1	3
KO04146	3	Peroxisome	4/46	51/2296	0.0177244	0.0177244	0.126455	EVM00G013570.1/EVM02G008490.1/EVM05G006870.1/EVM09G003430.1	4
KO42121	3	Longevity regulating pathway - worm	3/46	32/2296	0.0248761	0.0248761	0.159731	EVM00G014630.1/EVM05G006870.1/EVM08G002480.1	3
KO00051	3	Fructose and mannose metabolism	3/46	37/2296	0.0363587	0.0363587	0.212238	EVM00G010190.1/EVM06G006200.1/EVM07G000260.1	3
KO08601	3	Porphyrin metabolism	2/46	17/2296	0.0441264	0.0441264	0.219076	EVM00G021860.1/EVM08G005820.1	2
KO00620	3	Pyruvate metabolism	3/46	40/2296	0.044354	0.044354	0.219076	EVM00G019240.1/EVM00G021470.1/EVM09G005420.1	3
KO00950	3	Isoquinoline alkaloid biosynthesis	4/25	34/2296	0.00040731	0.00040731	0.0218661	EVM00G002570.1/EVM06G000920.1/EVM08G000740.1/EVM08G004630.1	4
KO00350	4	Tyrosine metabolism	4/25	45/2296	0.00120672	0.00120672	0.032391	EVM00G002570.1/EVM06G000920.1/EVM08G000740.1/EVM08G004630.1	4
KO04916	4	Melanogenesis	3/25	30/2296	0.00381537	0.00381537	0.0651835	EVM06G000920.1/EVM08G000740.1/EVM08G004630.1	3
KO04016	4	MAPK signaling pathway - plant	2/25	10/2296	0.00485681	0.00485681	0.0651835	EVM01G010460.1/EVM05G006000.1	2
KO00640	4	Propanoate metabolism	2/25	16/2296	0.0124434	0.0124434	0.133603	EVM06G008200.1/EVM09G005190.1	2
KO04213	4	Longevity regulating pathway - multiple species	2/25	29/2296	0.0386215	0.0386215	0.29621	EVM00G013220.1/EVM01G010460.1	2
KO41411	4	Protein processing in endoplasmic reticulum	3/25	70/2296	0.0386235	0.0386235	0.29621	EVM00G013220.1/EVM01G007320.1/EVM03G002030.1	3
