# Supplementary material for: 2-Furoic acid associated with the infection of nematodes by Dactylellina haptotyla and its biocontrol potential on plant root-knot nematodes
Source: Microbiol Spectr. 2023 Sep 27;11(5):e01896-23. doi: 10.1128/spectrum.01896-23 (PMC10580851; doi:10.1128/spectrum.01896-23)
Supplement: Supplemental file 3 — Table S4 [file spectrum.01896-23-s0003.xlsx]

## Sheet: Dhap.cazy
Table S4 The CAZYs informations in Dactylellina haptotyla YMF 1.03409
SeqID	Domain	Class	ClassInfo	DomainDescription
DhapLachesis_group0G00000060.1	GH79.hmm	GHs	Glycoside Hydrolases	http://www.cazy.org/GH79.html
DhapLachesis_group0G00000090.1	AA7.hmm	AAs	Auxiliary Activities	http://www.cazy.org/AA7.html
DhapLachesis_group0G00000120.1	GH15.hmm	GHs	Glycoside Hydrolases	http://www.cazy.org/GH15.html
DhapLachesis_group0G00000140.1	CE16.hmm	CEs	Carbohydrate Esterases	http://www.cazy.org/CE16.html
DhapLachesis_group0G00000260.1	GH53.hmm	GHs	Glycoside Hydrolases	http://www.cazy.org/GH53.html
DhapLachesis_group0G00000270.1	GH43_6.hmm	GHs	Glycoside Hydrolases	http://www.cazy.org/GH43_6.html
DhapLachesis_group0G00000360.1	GH5_5.hmm	GHs	Glycoside Hydrolases	http://www.cazy.org/GH5_5.html
DhapLachesis_group0G00000400.1	CE12.hmm	CEs	Carbohydrate Esterases	http://www.cazy.org/CE12.html
DhapLachesis_group0G00000830.1	AA7.hmm	AAs	Auxiliary Activities	http://www.cazy.org/AA7.html
DhapLachesis_group0G00001010.1	CE5.hmm	CEs	Carbohydrate Esterases	http://www.cazy.org/CE5.html
DhapLachesis_group0G00001210.1	GT2_Glycos_transf_2.hmm	GTs	GlycosyTransferases	http://www.cazy.org/GT2.html
DhapLachesis_group0G00001360.1	GH2.hmm	GHs	Glycoside Hydrolases	http://www.cazy.org/GH2.html
DhapLachesis_group0G00001400.1	CE5.hmm	CEs	Carbohydrate Esterases	http://www.cazy.org/CE5.html
DhapLachesis_group0G00001450.1	GH72.hmm	GHs	Glycoside Hydrolases	http://www.cazy.org/GH72.html
DhapLachesis_group0G00001470.1	GT71.hmm	GTs	GlycosyTransferases	http://www.cazy.org/GT71.html
DhapLachesis_group0G00001540.1	GH15.hmm	GHs	Glycoside Hydrolases	http://www.cazy.org/GH15.html
DhapLachesis_group0G00001590.1	CBM87.hmm	CBMs	Carbohydrate-Binding Modules	http://www.cazy.org/CBM87.html
DhapLachesis_group0G00001590.1	CE18.hmm	CEs	Carbohydrate Esterases	http://www.cazy.org/CE18.html
DhapLachesis_group0G00001600.1	GH72.hmm	GHs	Glycoside Hydrolases	http://www.cazy.org/GH72.html
DhapLachesis_group0G00001770.1	CE16.hmm	CEs	Carbohydrate Esterases	http://www.cazy.org/CE16.html
DhapLachesis_group0G00002030.1	GT61.hmm	GTs	GlycosyTransferases	http://www.cazy.org/GT61.html
DhapLachesis_group0G00002410.1	CE16.hmm	CEs	Carbohydrate Esterases	http://www.cazy.org/CE16.html
DhapLachesis_group0G00003420.1	GT57.hmm	GTs	GlycosyTransferases	http://www.cazy.org/GT57.html
DhapLachesis_group0G00003570.1	CBM21.hmm	CBMs	Carbohydrate-Binding Modules	http://www.cazy.org/CBM21.html
DhapLachesis_group0G00003760.1	GT34.hmm	GTs	GlycosyTransferases	http://www.cazy.org/GT34.html
DhapLachesis_group0G00003790.1	GT69.hmm	GTs	GlycosyTransferases	http://www.cazy.org/GT69.html
DhapLachesis_group0G00004040.1	GH1.hmm	GHs	Glycoside Hydrolases	http://www.cazy.org/GH1.html
DhapLachesis_group0G00004050.1	GH95.hmm	GHs	Glycoside Hydrolases	http://www.cazy.org/GH95.html
DhapLachesis_group0G00004150.1	GT34.hmm	GTs	GlycosyTransferases	http://www.cazy.org/GT34.html
DhapLachesis_group0G00004520.1	GH45.hmm	GHs	Glycoside Hydrolases	http://www.cazy.org/GH45.html
DhapLachesis_group0G00005100.1	GT59.hmm	GTs	GlycosyTransferases	http://www.cazy.org/GT59.html
DhapLachesis_group0G00005250.1	GH135.hmm	GHs	Glycoside Hydrolases	http://www.cazy.org/GH135.html
DhapLachesis_group0G00005360.1	GH47.hmm	GHs	Glycoside Hydrolases	http://www.cazy.org/GH47.html
DhapLachesis_group0G00005360.1	GH47.hmm	GHs	Glycoside Hydrolases	http://www.cazy.org/GH47.html
DhapLachesis_group0G00005520.1	GH16_18.hmm	GHs	Glycoside Hydrolases	http://www.cazy.org/GH16_18.html
DhapLachesis_group0G00005710.1	GH20.hmm	GHs	Glycoside Hydrolases	http://www.cazy.org/GH20.html
DhapLachesis_group0G00005810.1	GT48.hmm	GTs	GlycosyTransferases	http://www.cazy.org/GT48.html
DhapLachesis_group0G00005820.1	GH72.hmm	GHs	Glycoside Hydrolases	http://www.cazy.org/GH72.html
DhapLachesis_group0G00006250.1	GH11.hmm	GHs	Glycoside Hydrolases	http://www.cazy.org/GH11.html
DhapLachesis_group0G00006320.1	GH5_27.hmm	GHs	Glycoside Hydrolases	http://www.cazy.org/GH5_27.html
DhapLachesis_group0G00006370.1	GT22.hmm	GTs	GlycosyTransferases	http://www.cazy.org/GT22.html
DhapLachesis_group0G00006620.1	GH18.hmm	GHs	Glycoside Hydrolases	http://www.cazy.org/GH18.html
DhapLachesis_group0G00006760.1	GH85.hmm	GHs	Glycoside Hydrolases	http://www.cazy.org/GH85.html
DhapLachesis_group0G00006770.1	AA7.hmm	AAs	Auxiliary Activities	http://www.cazy.org/AA7.html
DhapLachesis_group0G00006800.1	CE8.hmm	CEs	Carbohydrate Esterases	http://www.cazy.org/CE8.html
DhapLachesis_group0G00007000.1	AA9.hmm	AAs	Auxiliary Activities	http://www.cazy.org/AA9.html
DhapLachesis_group0G00007200.1	GH3.hmm	GHs	Glycoside Hydrolases	http://www.cazy.org/GH3.html
DhapLachesis_group0G00007310.1	GH17.hmm	GHs	Glycoside Hydrolases	http://www.cazy.org/GH17.html
DhapLachesis_group0G00008010.1	PL3_2.hmm	PLs	Polysaccharide Lyases	http://www.cazy.org/PL3_2.html
DhapLachesis_group0G00008100.1	GT1.hmm	GTs	GlycosyTransferases	http://www.cazy.org/GT1.html
DhapLachesis_group0G00009000.1	GH18.hmm	GHs	Glycoside Hydrolases	http://www.cazy.org/GH18.html
DhapLachesis_group0G00009110.1	GT15.hmm	GTs	GlycosyTransferases	http://www.cazy.org/GT15.html
DhapLachesis_group0G00009530.1	CE5.hmm	CEs	Carbohydrate Esterases	http://www.cazy.org/CE5.html
DhapLachesis_group0G00009830.1	GT90.hmm	GTs	GlycosyTransferases	http://www.cazy.org/GT90.html
DhapLachesis_group0G00010820.1	PL8.hmm	PLs	Polysaccharide Lyases	http://www.cazy.org/PL8.html
DhapLachesis_group0G00011120.1	GH13_8.hmm	GHs	Glycoside Hydrolases	http://www.cazy.org/GH13_8.html
DhapLachesis_group0G00011580.1	GT39.hmm	GTs	GlycosyTransferases	http://www.cazy.org/GT39.html
DhapLachesis_group0G00012000.1	GH2.hmm	GHs	Glycoside Hydrolases	http://www.cazy.org/GH2.html
DhapLachesis_group0G00013030.1	CE1.hmm	CEs	Carbohydrate Esterases	http://www.cazy.org/CE1.html
DhapLachesis_group0G00013510.1	GH5_24.hmm	GHs	Glycoside Hydrolases	http://www.cazy.org/GH5_24.html
DhapLachesis_group0G00014030.1	GH31.hmm	GHs	Glycoside Hydrolases	http://www.cazy.org/GH31.html
DhapLachesis_group0G00014060.1	GH10.hmm	GHs	Glycoside Hydrolases	http://www.cazy.org/GH10.html
DhapLachesis_group0G00014170.1	CE2.hmm	CEs	Carbohydrate Esterases	http://www.cazy.org/CE2.html
DhapLachesis_group0G00014310.1	GH27.hmm	GHs	Glycoside Hydrolases	http://www.cazy.org/GH27.html
DhapLachesis_group0G00014350.1	AA3_2.hmm	AAs	Auxiliary Activities	http://www.cazy.org/AA3_2.html
DhapLachesis_group0G00015060.1	AA9.hmm	AAs	Auxiliary Activities	http://www.cazy.org/AA9.html
DhapLachesis_group0G00015360.1	GH35.hmm	GHs	Glycoside Hydrolases	http://www.cazy.org/GH35.html
DhapLachesis_group0G00015410.1	AA7.hmm	AAs	Auxiliary Activities	http://www.cazy.org/AA7.html
DhapLachesis_group0G00015480.1	PL1_10.hmm	PLs	Polysaccharide Lyases	http://www.cazy.org/PL1_10.html
DhapLachesis_group0G00015890.1	GT90.hmm	GTs	GlycosyTransferases	http://www.cazy.org/GT90.html
DhapLachesis_group0G00016000.1	GT21.hmm	GTs	GlycosyTransferases	http://www.cazy.org/GT21.html
DhapLachesis_group0G00016820.1	GH18.hmm	GHs	Glycoside Hydrolases	http://www.cazy.org/GH18.html
DhapLachesis_group0G00016850.1	GH16_18.hmm	GHs	Glycoside Hydrolases	http://www.cazy.org/GH16_18.html
DhapLachesis_group0G00016920.1	GH5_9.hmm	GHs	Glycoside Hydrolases	http://www.cazy.org/GH5_9.html
DhapLachesis_group0G00017730.1	GT2_Glycos_transf_2.hmm	GTs	GlycosyTransferases	http://www.cazy.org/GT2.html
DhapLachesis_group0G00017940.1	GH74.hmm	GHs	Glycoside Hydrolases	http://www.cazy.org/GH74.html
DhapLachesis_group0G00017950.1	CE5.hmm	CEs	Carbohydrate Esterases	http://www.cazy.org/CE5.html
DhapLachesis_group0G00017960.1	GH18.hmm	GHs	Glycoside Hydrolases	http://www.cazy.org/GH18.html
DhapLachesis_group0G00018150.1	GH43_13.hmm	GHs	Glycoside Hydrolases	http://www.cazy.org/GH43_13.html
DhapLachesis_group0G00018440.1	GT2_Glyco_trans_2_3.hmm	GTs	GlycosyTransferases	http://www.cazy.org/GT2.html
DhapLachesis_group0G00018450.1	GH16_4.hmm	GHs	Glycoside Hydrolases	http://www.cazy.org/GH16_4.html
DhapLachesis_group0G00018990.1	GT50.hmm	GTs	GlycosyTransferases	http://www.cazy.org/GT50.html
DhapLachesis_group0G00019500.1	GH16_2.hmm	GHs	Glycoside Hydrolases	http://www.cazy.org/GH16_2.html
DhapLachesis_group1G00019690.1	AA9.hmm	AAs	Auxiliary Activities	http://www.cazy.org/AA9.html
DhapLachesis_group1G00019730.1	AA9.hmm	AAs	Auxiliary Activities	http://www.cazy.org/AA9.html
DhapLachesis_group1G00019870.1	GT2_Glyco_tranf_2_3.hmm	GTs	GlycosyTransferases	http://www.cazy.org/GT2.html
DhapLachesis_group1G00021250.1	GT69.hmm	GTs	GlycosyTransferases	http://www.cazy.org/GT69.html
DhapLachesis_group1G00021520.1	GH5_22.hmm	GHs	Glycoside Hydrolases	http://www.cazy.org/GH5_22.html
DhapLachesis_group1G00022000.1	AA6.hmm	AAs	Auxiliary Activities	http://www.cazy.org/AA6.html
DhapLachesis_group1G00022260.1	PL4_5.hmm	PLs	Polysaccharide Lyases	http://www.cazy.org/PL4_5.html
DhapLachesis_group1G00022590.1	GH16_10.hmm	GHs	Glycoside Hydrolases	http://www.cazy.org/GH16_10.html
DhapLachesis_group1G00022980.1	GH5_12.hmm	GHs	Glycoside Hydrolases	http://www.cazy.org/GH5_12.html
DhapLachesis_group1G00023100.1	CBM67.hmm	CBMs	Carbohydrate-Binding Modules	http://www.cazy.org/CBM67.html
DhapLachesis_group1G00023100.1	GH78.hmm	GHs	Glycoside Hydrolases	http://www.cazy.org/GH78.html
DhapLachesis_group1G00023360.1	GT62.hmm	GTs	GlycosyTransferases	http://www.cazy.org/GT62.html
DhapLachesis_group1G00023490.1	GH114.hmm	GHs	Glycoside Hydrolases	http://www.cazy.org/GH114.html
DhapLachesis_group1G00023500.1	GH72.hmm	GHs	Glycoside Hydrolases	http://www.cazy.org/GH72.html
DhapLachesis_group1G00023600.1	AA1.hmm	AAs	Auxiliary Activities	http://www.cazy.org/AA1.html
DhapLachesis_group1G00024200.1	GH76.hmm	GHs	Glycoside Hydrolases	http://www.cazy.org/GH76.html
DhapLachesis_group1G00024210.1	CE12.hmm	CEs	Carbohydrate Esterases	http://www.cazy.org/CE12.html
DhapLachesis_group1G00024270.1	GH37.hmm	GHs	Glycoside Hydrolases	http://www.cazy.org/GH37.html
DhapLachesis_group1G00024500.1	GH3.hmm	GHs	Glycoside Hydrolases	http://www.cazy.org/GH3.html
DhapLachesis_group1G00024560.1	GT2_Chitin_synth_1.hmm	GTs	GlycosyTransferases	http://www.cazy.org/GT2.html
DhapLachesis_group1G00024650.1	GH31.hmm	GHs	Glycoside Hydrolases	http://www.cazy.org/GH31.html
DhapLachesis_group1G00024800.1	GT2_Chitin_synth_1.hmm	GTs	GlycosyTransferases	http://www.cazy.org/GT2.html
DhapLachesis_group1G00025880.1	AA9.hmm	AAs	Auxiliary Activities	http://www.cazy.org/AA9.html
DhapLachesis_group1G00025920.1	GH16_1.hmm	GHs	Glycoside Hydrolases	http://www.cazy.org/GH16_1.html
DhapLachesis_group1G00026960.1	GH16_2.hmm	GHs	Glycoside Hydrolases	http://www.cazy.org/GH16_2.html
DhapLachesis_group1G00027040.1	GT35.hmm	GTs	GlycosyTransferases	http://www.cazy.org/GT35.html
DhapLachesis_group1G00027500.1	GH81.hmm	GHs	Glycoside Hydrolases	http://www.cazy.org/GH81.html
DhapLachesis_group1G00027510.1	GH128.hmm	GHs	Glycoside Hydrolases	http://www.cazy.org/GH128.html
DhapLachesis_group1G00027530.1	GT2_Chitin_synth_2.hmm	GTs	GlycosyTransferases	http://www.cazy.org/GT2.html
DhapLachesis_group1G00027560.1	GH55.hmm	GHs	Glycoside Hydrolases	http://www.cazy.org/GH55.html
DhapLachesis_group1G00027970.1	GH28.hmm	GHs	Glycoside Hydrolases	http://www.cazy.org/GH28.html
DhapLachesis_group1G00028550.1	GT90.hmm	GTs	GlycosyTransferases	http://www.cazy.org/GT90.html
DhapLachesis_group1G00028620.1	GH35.hmm	GHs	Glycoside Hydrolases	http://www.cazy.org/GH35.html
DhapLachesis_group1G00028630.1	PL4_1.hmm	PLs	Polysaccharide Lyases	http://www.cazy.org/PL4_1.html
DhapLachesis_group1G00029010.1	AA3_4.hmm	AAs	Auxiliary Activities	http://www.cazy.org/AA3_4.html
DhapLachesis_group1G00029540.1	AA1_3.hmm	AAs	Auxiliary Activities	http://www.cazy.org/AA1_3.html
DhapLachesis_group1G00029820.1	AA11.hmm	AAs	Auxiliary Activities	http://www.cazy.org/AA11.html
DhapLachesis_group1G00029830.1	PL3_2.hmm	PLs	Polysaccharide Lyases	http://www.cazy.org/PL3_2.html
DhapLachesis_group1G00029870.1	GH45.hmm	GHs	Glycoside Hydrolases	http://www.cazy.org/GH45.html
DhapLachesis_group1G00029960.1	AA3_2.hmm	AAs	Auxiliary Activities	http://www.cazy.org/AA3_2.html
DhapLachesis_group2G00030250.1	CE15.hmm	CEs	Carbohydrate Esterases	http://www.cazy.org/CE15.html
DhapLachesis_group2G00030260.1	GH71.hmm	GHs	Glycoside Hydrolases	http://www.cazy.org/GH71.html
DhapLachesis_group2G00030260.1	CBM24.hmm	CBMs	Carbohydrate-Binding Modules	http://www.cazy.org/CBM24.html
DhapLachesis_group2G00030270.1	GH71.hmm	GHs	Glycoside Hydrolases	http://www.cazy.org/GH71.html
DhapLachesis_group2G00030270.1	CBM24.hmm	CBMs	Carbohydrate-Binding Modules	http://www.cazy.org/CBM24.html
DhapLachesis_group2G00030280.1	GH31.hmm	GHs	Glycoside Hydrolases	http://www.cazy.org/GH31.html
DhapLachesis_group2G00030490.1	CE8.hmm	CEs	Carbohydrate Esterases	http://www.cazy.org/CE8.html
DhapLachesis_group2G00030740.1	GH7.hmm	GHs	Glycoside Hydrolases	http://www.cazy.org/GH7.html
DhapLachesis_group2G00030890.1	AA7.hmm	AAs	Auxiliary Activities	http://www.cazy.org/AA7.html
DhapLachesis_group2G00030940.1	CE2.hmm	CEs	Carbohydrate Esterases	http://www.cazy.org/CE2.html
DhapLachesis_group2G00031140.1	GH43_12.hmm	GHs	Glycoside Hydrolases	http://www.cazy.org/GH43_12.html
DhapLachesis_group2G00031190.1	GT25.hmm	GTs	GlycosyTransferases	http://www.cazy.org/GT25.html
DhapLachesis_group2G00031650.1	AA9.hmm	AAs	Auxiliary Activities	http://www.cazy.org/AA9.html
DhapLachesis_group2G00031760.1	AA9.hmm	AAs	Auxiliary Activities	http://www.cazy.org/AA9.html
DhapLachesis_group2G00031880.1	GT4.hmm	GTs	GlycosyTransferases	http://www.cazy.org/GT4.html
DhapLachesis_group2G00032460.1	GH5_9.hmm	GHs	Glycoside Hydrolases	http://www.cazy.org/GH5_9.html
DhapLachesis_group2G00032990.1	AA12.hmm	AAs	Auxiliary Activities	http://www.cazy.org/AA12.html
DhapLachesis_group2G00033610.1	CE4.hmm	CEs	Carbohydrate Esterases	http://www.cazy.org/CE4.html
DhapLachesis_group2G00033810.1	AA9.hmm	AAs	Auxiliary Activities	http://www.cazy.org/AA9.html
DhapLachesis_group2G00034040.1	GH76.hmm	GHs	Glycoside Hydrolases	http://www.cazy.org/GH76.html
DhapLachesis_group2G00034070.1	GH16_19.hmm	GHs	Glycoside Hydrolases	http://www.cazy.org/GH16_19.html
DhapLachesis_group2G00034120.1	AA9.hmm	AAs	Auxiliary Activities	http://www.cazy.org/AA9.html
DhapLachesis_group2G00034180.1	GH30_5.hmm	GHs	Glycoside Hydrolases	http://www.cazy.org/GH30_5.html
DhapLachesis_group2G00034280.1	GH78.hmm	GHs	Glycoside Hydrolases	http://www.cazy.org/GH78.html
DhapLachesis_group2G00034350.1	AA4.hmm	AAs	Auxiliary Activities	http://www.cazy.org/AA4.html
DhapLachesis_group2G00034540.1	GH1.hmm	GHs	Glycoside Hydrolases	http://www.cazy.org/GH1.html
DhapLachesis_group2G00034600.1	GH3.hmm	GHs	Glycoside Hydrolases	http://www.cazy.org/GH3.html
DhapLachesis_group2G00034660.1	AA7.hmm	AAs	Auxiliary Activities	http://www.cazy.org/AA7.html
DhapLachesis_group2G00034720.1	GH27.hmm	GHs	Glycoside Hydrolases	http://www.cazy.org/GH27.html
DhapLachesis_group2G00035500.1	AA8.hmm	AAs	Auxiliary Activities	http://www.cazy.org/AA8.html
DhapLachesis_group2G00035500.1	AA3_1.hmm	AAs	Auxiliary Activities	http://www.cazy.org/AA3_1.html
DhapLachesis_group2G00036150.1	GT2_Chitin_synth_2.hmm	GTs	GlycosyTransferases	http://www.cazy.org/GT2.html
DhapLachesis_group2G00036850.1	GH28.hmm	GHs	Glycoside Hydrolases	http://www.cazy.org/GH28.html
DhapLachesis_group2G00037260.1	GT39.hmm	GTs	GlycosyTransferases	http://www.cazy.org/GT39.html
DhapLachesis_group2G00037490.1	GH105.hmm	GHs	Glycoside Hydrolases	http://www.cazy.org/GH105.html
DhapLachesis_group2G00038270.1	GT57.hmm	GTs	GlycosyTransferases	http://www.cazy.org/GT57.html
DhapLachesis_group2G00038650.1	GH28.hmm	GHs	Glycoside Hydrolases	http://www.cazy.org/GH28.html
DhapLachesis_group2G00038820.1	GH11.hmm	GHs	Glycoside Hydrolases	http://www.cazy.org/GH11.html
DhapLachesis_group2G00039670.1	GH78.hmm	GHs	Glycoside Hydrolases	http://www.cazy.org/GH78.html
DhapLachesis_group2G00039830.1	GH142.hmm	GHs	Glycoside Hydrolases	http://www.cazy.org/GH142.html
DhapLachesis_group2G00040190.1	GH135.hmm	GHs	Glycoside Hydrolases	http://www.cazy.org/GH135.html
DhapLachesis_group2G00040200.1	AA7.hmm	AAs	Auxiliary Activities	http://www.cazy.org/AA7.html
DhapLachesis_group2G00040280.1	GH5_4.hmm	GHs	Glycoside Hydrolases	http://www.cazy.org/GH5_4.html
DhapLachesis_group2G00040330.1	PL1_2.hmm	PLs	Polysaccharide Lyases	http://www.cazy.org/PL1_2.html
DhapLachesis_group3G00049780.1	AA7.hmm	AAs	Auxiliary Activities	http://www.cazy.org/AA7.html
DhapLachesis_group3G00049850.1	AA9.hmm	AAs	Auxiliary Activities	http://www.cazy.org/AA9.html
DhapLachesis_group3G00049890.1	AA3_3.hmm	AAs	Auxiliary Activities	http://www.cazy.org/AA3_3.html
DhapLachesis_group3G00049940.1	GH12.hmm	GHs	Glycoside Hydrolases	http://www.cazy.org/GH12.html
DhapLachesis_group3G00050100.1	GH7.hmm	GHs	Glycoside Hydrolases	http://www.cazy.org/GH7.html
DhapLachesis_group3G00050110.1	CE1.hmm	CEs	Carbohydrate Esterases	http://www.cazy.org/CE1.html
DhapLachesis_group3G00050250.1	GH6.hmm	GHs	Glycoside Hydrolases	http://www.cazy.org/GH6.html
DhapLachesis_group3G00050260.1	AA9.hmm	AAs	Auxiliary Activities	http://www.cazy.org/AA9.html
DhapLachesis_group3G00050290.1	GH28.hmm	GHs	Glycoside Hydrolases	http://www.cazy.org/GH28.html
DhapLachesis_group3G00050450.1	CE1.hmm	CEs	Carbohydrate Esterases	http://www.cazy.org/CE1.html
DhapLachesis_group3G00051090.1	GT32.hmm	GTs	GlycosyTransferases	http://www.cazy.org/GT32.html
DhapLachesis_group3G00051230.1	GH17.hmm	GHs	Glycoside Hydrolases	http://www.cazy.org/GH17.html
DhapLachesis_group3G00051650.1	GH28.hmm	GHs	Glycoside Hydrolases	http://www.cazy.org/GH28.html
DhapLachesis_group3G00051950.1	AA7.hmm	AAs	Auxiliary Activities	http://www.cazy.org/AA7.html
DhapLachesis_group3G00052100.1	CBM67.hmm	CBMs	Carbohydrate-Binding Modules	http://www.cazy.org/CBM67.html
DhapLachesis_group3G00052100.1	GH78.hmm	GHs	Glycoside Hydrolases	http://www.cazy.org/GH78.html
DhapLachesis_group3G00052240.1	GH3.hmm	GHs	Glycoside Hydrolases	http://www.cazy.org/GH3.html
DhapLachesis_group3G00052270.1	GH3.hmm	GHs	Glycoside Hydrolases	http://www.cazy.org/GH3.html
DhapLachesis_group3G00052630.1	GH16_23.hmm	GHs	Glycoside Hydrolases	http://www.cazy.org/GH16_23.html
DhapLachesis_group3G00052990.1	GH115.hmm	GHs	Glycoside Hydrolases	http://www.cazy.org/GH115.html
DhapLachesis_group3G00053300.1	GT71.hmm	GTs	GlycosyTransferases	http://www.cazy.org/GT71.html
DhapLachesis_group3G00053460.1	GT17.hmm	GTs	GlycosyTransferases	http://www.cazy.org/GT17.html
DhapLachesis_group3G00053470.1	CE15.hmm	CEs	Carbohydrate Esterases	http://www.cazy.org/CE15.html
DhapLachesis_group3G00053610.1	GH5_12.hmm	GHs	Glycoside Hydrolases	http://www.cazy.org/GH5_12.html
DhapLachesis_group3G00053870.1	GT58.hmm	GTs	GlycosyTransferases	http://www.cazy.org/GT58.html
DhapLachesis_group3G00055270.1	AA9.hmm	AAs	Auxiliary Activities	http://www.cazy.org/AA9.html
DhapLachesis_group3G00055950.1	GH55.hmm	GHs	Glycoside Hydrolases	http://www.cazy.org/GH55.html
DhapLachesis_group3G00056040.1	GH31.hmm	GHs	Glycoside Hydrolases	http://www.cazy.org/GH31.html
DhapLachesis_group3G00056190.1	GT15.hmm	GTs	GlycosyTransferases	http://www.cazy.org/GT15.html
DhapLachesis_group3G00056190.1	GT15.hmm	GTs	GlycosyTransferases	http://www.cazy.org/GT15.html
DhapLachesis_group3G00056270.1	GH28.hmm	GHs	Glycoside Hydrolases	http://www.cazy.org/GH28.html
DhapLachesis_group3G00056350.1	GH125.hmm	GHs	Glycoside Hydrolases	http://www.cazy.org/GH125.html
DhapLachesis_group3G00056390.1	GH16_3.hmm	GHs	Glycoside Hydrolases	http://www.cazy.org/GH16_3.html
DhapLachesis_group3G00056710.1	GT8.hmm	GTs	GlycosyTransferases	http://www.cazy.org/GT8.html
DhapLachesis_group3G00056870.1	GT62.hmm	GTs	GlycosyTransferases	http://www.cazy.org/GT62.html
DhapLachesis_group3G00057020.1	GT90.hmm	GTs	GlycosyTransferases	http://www.cazy.org/GT90.html
DhapLachesis_group3G00057050.1	GH10.hmm	GHs	Glycoside Hydrolases	http://www.cazy.org/GH10.html
DhapLachesis_group3G00057240.1	AA3_2.hmm	AAs	Auxiliary Activities	http://www.cazy.org/AA3_2.html
DhapLachesis_group3G00057240.1	AA3_2.hmm	AAs	Auxiliary Activities	http://www.cazy.org/AA3_2.html
DhapLachesis_group3G00058100.1	PL1_9.hmm	PLs	Polysaccharide Lyases	http://www.cazy.org/PL1_9.html
DhapLachesis_group3G00058240.1	GT1.hmm	GTs	GlycosyTransferases	http://www.cazy.org/GT1.html
DhapLachesis_group3G00058330.1	GH51.hmm	GHs	Glycoside Hydrolases	http://www.cazy.org/GH51.html
DhapLachesis_group4G00040430.1	GH5_12.hmm	GHs	Glycoside Hydrolases	http://www.cazy.org/GH5_12.html
DhapLachesis_group4G00040610.1	CE5.hmm	CEs	Carbohydrate Esterases	http://www.cazy.org/CE5.html
DhapLachesis_group4G00040720.1	AA9.hmm	AAs	Auxiliary Activities	http://www.cazy.org/AA9.html
DhapLachesis_group4G00040910.1	GH131.hmm	GHs	Glycoside Hydrolases	http://www.cazy.org/GH131.html
DhapLachesis_group4G00040950.1	PL1_7.hmm	PLs	Polysaccharide Lyases	http://www.cazy.org/PL1_7.html
DhapLachesis_group4G00041470.1	GH43_36.hmm	GHs	Glycoside Hydrolases	http://www.cazy.org/GH43_36.html
DhapLachesis_group4G00041780.1	GT22.hmm	GTs	GlycosyTransferases	http://www.cazy.org/GT22.html
DhapLachesis_group4G00041810.1	PL1.hmm	PLs	Polysaccharide Lyases	http://www.cazy.org/PL1.html
DhapLachesis_group4G00042570.1	GH5_7.hmm	GHs	Glycoside Hydrolases	http://www.cazy.org/GH5_7.html
DhapLachesis_group4G00042710.1	GH43_26.hmm	GHs	Glycoside Hydrolases	http://www.cazy.org/GH43_26.html
DhapLachesis_group4G00042730.1	GT39.hmm	GTs	GlycosyTransferases	http://www.cazy.org/GT39.html
DhapLachesis_group4G00042930.1	PL3_2.hmm	PLs	Polysaccharide Lyases	http://www.cazy.org/PL3_2.html
DhapLachesis_group4G00043020.1	AA7.hmm	AAs	Auxiliary Activities	http://www.cazy.org/AA7.html
DhapLachesis_group4G00043920.1	GH35.hmm	GHs	Glycoside Hydrolases	http://www.cazy.org/GH35.html
DhapLachesis_group4G00044080.1	AA5_1.hmm	AAs	Auxiliary Activities	http://www.cazy.org/AA5_1.html
DhapLachesis_group4G00044200.1	GT2_Chitin_synth_1.hmm	GTs	GlycosyTransferases	http://www.cazy.org/GT2.html
DhapLachesis_group4G00044200.1	GT2_Chitin_synth_2.hmm	GTs	GlycosyTransferases	http://www.cazy.org/GT2.html
DhapLachesis_group4G00044420.1	AA3_2.hmm	AAs	Auxiliary Activities	http://www.cazy.org/AA3_2.html
DhapLachesis_group4G00044740.1	GH76.hmm	GHs	Glycoside Hydrolases	http://www.cazy.org/GH76.html
DhapLachesis_group4G00045670.1	AA3.hmm	AAs	Auxiliary Activities	http://www.cazy.org/AA3.html
DhapLachesis_group4G00045730.1	GH15.hmm	GHs	Glycoside Hydrolases	http://www.cazy.org/GH15.html
DhapLachesis_group4G00046370.1	GH79.hmm	GHs	Glycoside Hydrolases	http://www.cazy.org/GH79.html
DhapLachesis_group4G00046550.1	GH131.hmm	GHs	Glycoside Hydrolases	http://www.cazy.org/GH131.html
DhapLachesis_group4G00046900.1	GH152.hmm	GHs	Glycoside Hydrolases	http://www.cazy.org/GH152.html
DhapLachesis_group4G00046930.1	PL4_1.hmm	PLs	Polysaccharide Lyases	http://www.cazy.org/PL4_1.html
DhapLachesis_group4G00047190.1	GT4.hmm	GTs	GlycosyTransferases	http://www.cazy.org/GT4.html
DhapLachesis_group4G00047210.1	AA1_2.hmm	AAs	Auxiliary Activities	http://www.cazy.org/AA1_2.html
DhapLachesis_group4G00047510.1	GH16_23.hmm	GHs	Glycoside Hydrolases	http://www.cazy.org/GH16_23.html
DhapLachesis_group4G00047700.1	GH16_18.hmm	GHs	Glycoside Hydrolases	http://www.cazy.org/GH16_18.html
DhapLachesis_group4G00047960.1	GT20.hmm	GTs	GlycosyTransferases	http://www.cazy.org/GT20.html
DhapLachesis_group4G00048560.1	GT15.hmm	GTs	GlycosyTransferases	http://www.cazy.org/GT15.html
DhapLachesis_group4G00049230.1	GH45.hmm	GHs	Glycoside Hydrolases	http://www.cazy.org/GH45.html
DhapLachesis_group4G00049640.1	GH16_3.hmm	GHs	Glycoside Hydrolases	http://www.cazy.org/GH16_3.html
DhapLachesis_group5G00067080.1	GH5_4.hmm	GHs	Glycoside Hydrolases	http://www.cazy.org/GH5_4.html
DhapLachesis_group5G00067200.1	GH135.hmm	GHs	Glycoside Hydrolases	http://www.cazy.org/GH135.html
DhapLachesis_group5G00067320.1	AA9.hmm	AAs	Auxiliary Activities	http://www.cazy.org/AA9.html
DhapLachesis_group5G00067620.1	AA7.hmm	AAs	Auxiliary Activities	http://www.cazy.org/AA7.html
DhapLachesis_group5G00068050.1	GH71.hmm	GHs	Glycoside Hydrolases	http://www.cazy.org/GH71.html
DhapLachesis_group5G00068050.1	CBM24.hmm	CBMs	Carbohydrate-Binding Modules	http://www.cazy.org/CBM24.html
DhapLachesis_group5G00068070.1	AA3_2.hmm	AAs	Auxiliary Activities	http://www.cazy.org/AA3_2.html
DhapLachesis_group5G00068100.1	GT17.hmm	GTs	GlycosyTransferases	http://www.cazy.org/GT17.html
DhapLachesis_group5G00068110.1	GH2.hmm	GHs	Glycoside Hydrolases	http://www.cazy.org/GH2.html
DhapLachesis_group5G00068200.1	CE8.hmm	CEs	Carbohydrate Esterases	http://www.cazy.org/CE8.html
DhapLachesis_group5G00068210.1	GH28.hmm	GHs	Glycoside Hydrolases	http://www.cazy.org/GH28.html
DhapLachesis_group5G00068220.1	GH28.hmm	GHs	Glycoside Hydrolases	http://www.cazy.org/GH28.html
DhapLachesis_group5G00068350.1	GT15.hmm	GTs	GlycosyTransferases	http://www.cazy.org/GT15.html
DhapLachesis_group5G00068880.1	GH13_32.hmm	GHs	Glycoside Hydrolases	http://www.cazy.org/GH13_32.html
DhapLachesis_group5G00068930.1	CE8.hmm	CEs	Carbohydrate Esterases	http://www.cazy.org/CE8.html
DhapLachesis_group5G00069060.1	GT32.hmm	GTs	GlycosyTransferases	http://www.cazy.org/GT32.html
DhapLachesis_group5G00069340.1	GT34.hmm	GTs	GlycosyTransferases	http://www.cazy.org/GT34.html
DhapLachesis_group5G00069340.1	GT34.hmm	GTs	GlycosyTransferases	http://www.cazy.org/GT34.html
DhapLachesis_group5G00069870.1	GH16_2.hmm	GHs	Glycoside Hydrolases	http://www.cazy.org/GH16_2.html
DhapLachesis_group5G00072140.1	GH47.hmm	GHs	Glycoside Hydrolases	http://www.cazy.org/GH47.html
DhapLachesis_group5G00072270.1	GT8.hmm	GTs	GlycosyTransferases	http://www.cazy.org/GT8.html
DhapLachesis_group5G00072430.1	GH7.hmm	GHs	Glycoside Hydrolases	http://www.cazy.org/GH7.html
DhapLachesis_group5G00072800.1	GH28.hmm	GHs	Glycoside Hydrolases	http://www.cazy.org/GH28.html
DhapLachesis_group5G00072910.1	CBM87.hmm	CBMs	Carbohydrate-Binding Modules	http://www.cazy.org/CBM87.html
DhapLachesis_group5G00072910.1	CE18.hmm	CEs	Carbohydrate Esterases	http://www.cazy.org/CE18.html
DhapLachesis_group5G00073070.1	GH28.hmm	GHs	Glycoside Hydrolases	http://www.cazy.org/GH28.html
DhapLachesis_group5G00073230.1	CE9.hmm	CEs	Carbohydrate Esterases	http://www.cazy.org/CE9.html
DhapLachesis_group5G00073410.1	GH28.hmm	GHs	Glycoside Hydrolases	http://www.cazy.org/GH28.html
DhapLachesis_group5G00073490.1	GH5_5.hmm	GHs	Glycoside Hydrolases	http://www.cazy.org/GH5_5.html
DhapLachesis_group5G00073500.1	CE8.hmm	CEs	Carbohydrate Esterases	http://www.cazy.org/CE8.html
DhapLachesis_group5G00073550.1	GH5_5.hmm	GHs	Glycoside Hydrolases	http://www.cazy.org/GH5_5.html
DhapLachesis_group5G00073610.1	PL3_2.hmm	PLs	Polysaccharide Lyases	http://www.cazy.org/PL3_2.html
DhapLachesis_group5G00073790.1	PL1.hmm	PLs	Polysaccharide Lyases	http://www.cazy.org/PL1.html
DhapLachesis_group5G00073900.1	GH75.hmm	GHs	Glycoside Hydrolases	http://www.cazy.org/GH75.html
DhapLachesis_group5G00074100.1	GT62.hmm	GTs	GlycosyTransferases	http://www.cazy.org/GT62.html
DhapLachesis_group5G00074180.1	PL11_2.hmm	PLs	Polysaccharide Lyases	http://www.cazy.org/PL11_2.html
DhapLachesis_group5G00074260.1	PL1_4.hmm	PLs	Polysaccharide Lyases	http://www.cazy.org/PL1_4.html
DhapLachesis_group5G00074390.1	GT66.hmm	GTs	GlycosyTransferases	http://www.cazy.org/GT66.html
DhapLachesis_group5G00074480.1	GH38.hmm	GHs	Glycoside Hydrolases	http://www.cazy.org/GH38.html
DhapLachesis_group5G00075220.1	GH31.hmm	GHs	Glycoside Hydrolases	http://www.cazy.org/GH31.html
DhapLachesis_group5G00075240.1	GH76.hmm	GHs	Glycoside Hydrolases	http://www.cazy.org/GH76.html
DhapLachesis_group6G00058430.1	GH43_29.hmm	GHs	Glycoside Hydrolases	http://www.cazy.org/GH43_29.html
DhapLachesis_group6G00058430.1	CBM6.hmm	CBMs	Carbohydrate-Binding Modules	http://www.cazy.org/CBM6.html
DhapLachesis_group6G00058520.1	CBM35.hmm	CBMs	Carbohydrate-Binding Modules	http://www.cazy.org/CBM35.html
DhapLachesis_group6G00058520.1	GH26.hmm	GHs	Glycoside Hydrolases	http://www.cazy.org/GH26.html
DhapLachesis_group6G00058530.1	GT20.hmm	GTs	GlycosyTransferases	http://www.cazy.org/GT20.html
DhapLachesis_group6G00058550.1	GT22.hmm	GTs	GlycosyTransferases	http://www.cazy.org/GT22.html
DhapLachesis_group6G00058970.1	GH105.hmm	GHs	Glycoside Hydrolases	http://www.cazy.org/GH105.html
DhapLachesis_group6G00059150.1	GH5_27.hmm	GHs	Glycoside Hydrolases	http://www.cazy.org/GH5_27.html
DhapLachesis_group6G00059150.1	CBM13.hmm	CBMs	Carbohydrate-Binding Modules	http://www.cazy.org/CBM13.html
DhapLachesis_group6G00059350.1	GH54.hmm	GHs	Glycoside Hydrolases	http://www.cazy.org/GH54.html
DhapLachesis_group6G00059420.1	GH11.hmm	GHs	Glycoside Hydrolases	http://www.cazy.org/GH11.html
DhapLachesis_group6G00059610.1	AA2.hmm	AAs	Auxiliary Activities	http://www.cazy.org/AA2.html
DhapLachesis_group6G00060240.1	GH51.hmm	GHs	Glycoside Hydrolases	http://www.cazy.org/GH51.html
DhapLachesis_group6G00060430.1	GH3.hmm	GHs	Glycoside Hydrolases	http://www.cazy.org/GH3.html
DhapLachesis_group6G00060790.1	GH114.hmm	GHs	Glycoside Hydrolases	http://www.cazy.org/GH114.html
DhapLachesis_group6G00060800.1	GT2_Glyco_trans_2_3.hmm	GTs	GlycosyTransferases	http://www.cazy.org/GT2.html
DhapLachesis_group6G00060810.1	GH16_4.hmm	GHs	Glycoside Hydrolases	http://www.cazy.org/GH16_4.html
DhapLachesis_group6G00060820.1	GH3.hmm	GHs	Glycoside Hydrolases	http://www.cazy.org/GH3.html
DhapLachesis_group6G00060990.1	GH76.hmm	GHs	Glycoside Hydrolases	http://www.cazy.org/GH76.html
DhapLachesis_group6G00061980.1	PL1_6.hmm	PLs	Polysaccharide Lyases	http://www.cazy.org/PL1_6.html
DhapLachesis_group6G00062460.1	AA9.hmm	AAs	Auxiliary Activities	http://www.cazy.org/AA9.html
DhapLachesis_group6G00062610.1	GH65.hmm	GHs	Glycoside Hydrolases	http://www.cazy.org/GH65.html
DhapLachesis_group6G00062620.1	CE5.hmm	CEs	Carbohydrate Esterases	http://www.cazy.org/CE5.html
DhapLachesis_group6G00062810.1	GH47.hmm	GHs	Glycoside Hydrolases	http://www.cazy.org/GH47.html
DhapLachesis_group6G00062880.1	AA9.hmm	AAs	Auxiliary Activities	http://www.cazy.org/AA9.html
DhapLachesis_group6G00062950.1	AA9.hmm	AAs	Auxiliary Activities	http://www.cazy.org/AA9.html
DhapLachesis_group6G00063060.1	GH16_3.hmm	GHs	Glycoside Hydrolases	http://www.cazy.org/GH16_3.html
DhapLachesis_group6G00063340.1	GH45.hmm	GHs	Glycoside Hydrolases	http://www.cazy.org/GH45.html
DhapLachesis_group6G00063420.1	GH28.hmm	GHs	Glycoside Hydrolases	http://www.cazy.org/GH28.html
DhapLachesis_group6G00063470.1	GH16_3.hmm	GHs	Glycoside Hydrolases	http://www.cazy.org/GH16_3.html
DhapLachesis_group6G00063560.1	AA4.hmm	AAs	Auxiliary Activities	http://www.cazy.org/AA4.html
DhapLachesis_group6G00063630.1	GH5_15.hmm	GHs	Glycoside Hydrolases	http://www.cazy.org/GH5_15.html
DhapLachesis_group6G00064030.1	GH13_25.hmm	GHs	Glycoside Hydrolases	http://www.cazy.org/GH13_25.html
DhapLachesis_group6G00064110.1	CE8.hmm	CEs	Carbohydrate Esterases	http://www.cazy.org/CE8.html
DhapLachesis_group6G00066040.1	AA7.hmm	AAs	Auxiliary Activities	http://www.cazy.org/AA7.html
DhapLachesis_group6G00066110.1	AA9.hmm	AAs	Auxiliary Activities	http://www.cazy.org/AA9.html
DhapLachesis_group6G00066230.1	GH7.hmm	GHs	Glycoside Hydrolases	http://www.cazy.org/GH7.html
DhapLachesis_group6G00066360.1	GH5_7.hmm	GHs	Glycoside Hydrolases	http://www.cazy.org/GH5_7.html
DhapLachesis_group6G00066370.1	GH64.hmm	GHs	Glycoside Hydrolases	http://www.cazy.org/GH64.html
DhapLachesis_group6G00066600.1	GH95.hmm	GHs	Glycoside Hydrolases	http://www.cazy.org/GH95.html
DhapLachesis_group6G00066800.1	GH135.hmm	GHs	Glycoside Hydrolases	http://www.cazy.org/GH135.html
DhapLachesis_group6G00066930.1	GH17.hmm	GHs	Glycoside Hydrolases	http://www.cazy.org/GH17.html
DhapLachesis_group6G00066960.1	GH72.hmm	GHs	Glycoside Hydrolases	http://www.cazy.org/GH72.html
DhapLachesis_group6G00066980.1	PL1_4.hmm	PLs	Polysaccharide Lyases	http://www.cazy.org/PL1_4.html
DhapLachesis_group7G00075410.1	PL1_9.hmm	PLs	Polysaccharide Lyases	http://www.cazy.org/PL1_9.html
DhapLachesis_group7G00075420.1	AA12.hmm	AAs	Auxiliary Activities	http://www.cazy.org/AA12.html
DhapLachesis_group7G00075470.1	GH79.hmm	GHs	Glycoside Hydrolases	http://www.cazy.org/GH79.html
DhapLachesis_group7G00075530.1	GH13_40.hmm	GHs	Glycoside Hydrolases	http://www.cazy.org/GH13_40.html
DhapLachesis_group7G00076130.1	GH43_36.hmm	GHs	Glycoside Hydrolases	http://www.cazy.org/GH43_36.html
DhapLachesis_group7G00076290.1	AA7.hmm	AAs	Auxiliary Activities	http://www.cazy.org/AA7.html
DhapLachesis_group7G00076310.1	GH10.hmm	GHs	Glycoside Hydrolases	http://www.cazy.org/GH10.html
DhapLachesis_group7G00077960.1	GT32.hmm	GTs	GlycosyTransferases	http://www.cazy.org/GT32.html
DhapLachesis_group7G00078620.1	GH63.hmm	GHs	Glycoside Hydrolases	http://www.cazy.org/GH63.html
DhapLachesis_group7G00078840.1	GH3.hmm	GHs	Glycoside Hydrolases	http://www.cazy.org/GH3.html
DhapLachesis_group7G00079240.1	AA9.hmm	AAs	Auxiliary Activities	http://www.cazy.org/AA9.html
DhapLachesis_group7G00079490.1	GH28.hmm	GHs	Glycoside Hydrolases	http://www.cazy.org/GH28.html
DhapLachesis_group7G00079750.1	AA12.hmm	AAs	Auxiliary Activities	http://www.cazy.org/AA12.html
DhapLachesis_group7G00079820.1	GH5_5.hmm	GHs	Glycoside Hydrolases	http://www.cazy.org/GH5_5.html
DhapLachesis_group7G00079860.1	GH62.hmm	GHs	Glycoside Hydrolases	http://www.cazy.org/GH62.html
DhapLachesis_group7G00079900.1	GH5_49.hmm	GHs	Glycoside Hydrolases	http://www.cazy.org/GH5_49.html
DhapLachesis_group7G00079920.1	GH18.hmm	GHs	Glycoside Hydrolases	http://www.cazy.org/GH18.html
DhapLachesis_group7G00080070.1	CE4.hmm	CEs	Carbohydrate Esterases	http://www.cazy.org/CE4.html
DhapLachesis_group7G00080310.1	GH55.hmm	GHs	Glycoside Hydrolases	http://www.cazy.org/GH55.html
DhapLachesis_group7G00080340.1	AA7.hmm	AAs	Auxiliary Activities	http://www.cazy.org/AA7.html
DhapLachesis_group7G00080820.1	AA7.hmm	AAs	Auxiliary Activities	http://www.cazy.org/AA7.html
DhapLachesis_group7G00081150.1	PL1_2.hmm	PLs	Polysaccharide Lyases	http://www.cazy.org/PL1_2.html
DhapLachesis_group7G00082010.1	GH93.hmm	GHs	Glycoside Hydrolases	http://www.cazy.org/GH93.html
DhapLachesis_group7G00082680.1	GH78.hmm	GHs	Glycoside Hydrolases	http://www.cazy.org/GH78.html
DhapLachesis_group7G00083060.1	GH35.hmm	GHs	Glycoside Hydrolases	http://www.cazy.org/GH35.html
DhapLachesis_group7G00083070.1	GH140.hmm	GHs	Glycoside Hydrolases	http://www.cazy.org/GH140.html
DhapLachesis_group7G00083150.1	CE12.hmm	CEs	Carbohydrate Esterases	http://www.cazy.org/CE12.html
DhapLachesis_group7G00083200.1	GH28.hmm	GHs	Glycoside Hydrolases	http://www.cazy.org/GH28.html
DhapLachesis_group7G00083430.1	GH18.hmm	GHs	Glycoside Hydrolases	http://www.cazy.org/GH18.html
DhapLachesis_group8G00090030.1	CBM67.hmm	CBMs	Carbohydrate-Binding Modules	http://www.cazy.org/CBM67.html
DhapLachesis_group8G00090030.1	GH78.hmm	GHs	Glycoside Hydrolases	http://www.cazy.org/GH78.html
DhapLachesis_group8G00090070.1	GH135.hmm	GHs	Glycoside Hydrolases	http://www.cazy.org/GH135.html
DhapLachesis_group8G00090130.1	GH74.hmm	GHs	Glycoside Hydrolases	http://www.cazy.org/GH74.html
DhapLachesis_group8G00090210.1	GH6.hmm	GHs	Glycoside Hydrolases	http://www.cazy.org/GH6.html
DhapLachesis_group8G00090340.1	AA9.hmm	AAs	Auxiliary Activities	http://www.cazy.org/AA9.html
DhapLachesis_group8G00090350.1	PL9_3.hmm	PLs	Polysaccharide Lyases	http://www.cazy.org/PL9_3.html
DhapLachesis_group8G00090650.1	AA9.hmm	AAs	Auxiliary Activities	http://www.cazy.org/AA9.html
DhapLachesis_group8G00090730.1	PL8.hmm	PLs	Polysaccharide Lyases	http://www.cazy.org/PL8.html
DhapLachesis_group8G00090890.1	PL1_4.hmm	PLs	Polysaccharide Lyases	http://www.cazy.org/PL1_4.html
DhapLachesis_group8G00091040.1	GH15.hmm	GHs	Glycoside Hydrolases	http://www.cazy.org/GH15.html
DhapLachesis_group8G00091390.1	GH146.hmm	GHs	Glycoside Hydrolases	http://www.cazy.org/GH146.html
DhapLachesis_group8G00091440.1	AA3_2.hmm	AAs	Auxiliary Activities	http://www.cazy.org/AA3_2.html
DhapLachesis_group8G00091470.1	GH43_1.hmm	GHs	Glycoside Hydrolases	http://www.cazy.org/GH43_1.html
DhapLachesis_group8G00091790.1	GH16_4.hmm	GHs	Glycoside Hydrolases	http://www.cazy.org/GH16_4.html
DhapLachesis_group8G00091800.1	GT2_Glyco_trans_2_3.hmm	GTs	GlycosyTransferases	http://www.cazy.org/GT2.html
DhapLachesis_group8G00092850.1	GT62.hmm	GTs	GlycosyTransferases	http://www.cazy.org/GT62.html
DhapLachesis_group8G00093560.1	GT4.hmm	GTs	GlycosyTransferases	http://www.cazy.org/GT4.html
DhapLachesis_group8G00093750.1	GT20.hmm	GTs	GlycosyTransferases	http://www.cazy.org/GT20.html
DhapLachesis_group8G00094010.1	GT24.hmm	GTs	GlycosyTransferases	http://www.cazy.org/GT24.html
DhapLachesis_group8G00094590.1	AA3_2.hmm	AAs	Auxiliary Activities	http://www.cazy.org/AA3_2.html
DhapLachesis_group8G00094630.1	PL4_3.hmm	PLs	Polysaccharide Lyases	http://www.cazy.org/PL4_3.html
DhapLachesis_group8G00095750.1	CE5.hmm	CEs	Carbohydrate Esterases	http://www.cazy.org/CE5.html
DhapLachesis_group8G00095790.1	GH3.hmm	GHs	Glycoside Hydrolases	http://www.cazy.org/GH3.html
DhapLachesis_group9G00083640.1	CE8.hmm	CEs	Carbohydrate Esterases	http://www.cazy.org/CE8.html
DhapLachesis_group9G00083690.1	GH74.hmm	GHs	Glycoside Hydrolases	http://www.cazy.org/GH74.html
DhapLachesis_group9G00083700.1	GH28.hmm	GHs	Glycoside Hydrolases	http://www.cazy.org/GH28.html
DhapLachesis_group9G00083760.1	GH72.hmm	GHs	Glycoside Hydrolases	http://www.cazy.org/GH72.html
DhapLachesis_group9G00084310.1	PL1_9.hmm	PLs	Polysaccharide Lyases	http://www.cazy.org/PL1_9.html
DhapLachesis_group9G00084370.1	PL4_1.hmm	PLs	Polysaccharide Lyases	http://www.cazy.org/PL4_1.html
DhapLachesis_group9G00084490.1	GT33.hmm	GTs	GlycosyTransferases	http://www.cazy.org/GT33.html
DhapLachesis_group9G00084510.1	PL1_10.hmm	PLs	Polysaccharide Lyases	http://www.cazy.org/PL1_10.html
DhapLachesis_group9G00084620.1	CE1.hmm	CEs	Carbohydrate Esterases	http://www.cazy.org/CE1.html
DhapLachesis_group9G00084740.1	CE16.hmm	CEs	Carbohydrate Esterases	http://www.cazy.org/CE16.html
DhapLachesis_group9G00085100.1	GH55.hmm	GHs	Glycoside Hydrolases	http://www.cazy.org/GH55.html
DhapLachesis_group9G00085280.1	AA11.hmm	AAs	Auxiliary Activities	http://www.cazy.org/AA11.html
DhapLachesis_group9G00085600.1	GT90.hmm	GTs	GlycosyTransferases	http://www.cazy.org/GT90.html
DhapLachesis_group9G00085690.1	AA7.hmm	AAs	Auxiliary Activities	http://www.cazy.org/AA7.html
DhapLachesis_group9G00085740.1	GH55.hmm	GHs	Glycoside Hydrolases	http://www.cazy.org/GH55.html
DhapLachesis_group9G00085780.1	CBM67.hmm	CBMs	Carbohydrate-Binding Modules	http://www.cazy.org/CBM67.html
DhapLachesis_group9G00085780.1	GH78.hmm	GHs	Glycoside Hydrolases	http://www.cazy.org/GH78.html
DhapLachesis_group9G00086080.1	GT15.hmm	GTs	GlycosyTransferases	http://www.cazy.org/GT15.html
DhapLachesis_group9G00086110.1	GT3.hmm	GTs	GlycosyTransferases	http://www.cazy.org/GT3.html
DhapLachesis_group9G00086270.1	GH31.hmm	GHs	Glycoside Hydrolases	http://www.cazy.org/GH31.html
DhapLachesis_group9G00086890.1	AA9.hmm	AAs	Auxiliary Activities	http://www.cazy.org/AA9.html
DhapLachesis_group9G00087490.1	GT22.hmm	GTs	GlycosyTransferases	http://www.cazy.org/GT22.html
DhapLachesis_group9G00087560.1	GH132.hmm	GHs	Glycoside Hydrolases	http://www.cazy.org/GH132.html
DhapLachesis_group9G00087770.1	GH30_7.hmm	GHs	Glycoside Hydrolases	http://www.cazy.org/GH30_7.html
DhapLachesis_group9G00088060.1	AA12.hmm	AAs	Auxiliary Activities	http://www.cazy.org/AA12.html
DhapLachesis_group9G00088270.1	GH11.hmm	GHs	Glycoside Hydrolases	http://www.cazy.org/GH11.html
DhapLachesis_group9G00088380.1	GH18.hmm	GHs	Glycoside Hydrolases	http://www.cazy.org/GH18.html
DhapLachesis_group9G00088740.1	GH27.hmm	GHs	Glycoside Hydrolases	http://www.cazy.org/GH27.html
DhapLachesis_group9G00088840.1	GH55.hmm	GHs	Glycoside Hydrolases	http://www.cazy.org/GH55.html
DhapLachesis_group9G00089510.1	GH10.hmm	GHs	Glycoside Hydrolases	http://www.cazy.org/GH10.html
DhapLachesis_group9G00089860.1	GH154.hmm	GHs	Glycoside Hydrolases	http://www.cazy.org/GH154.html
DhapLachesis_group9G00089860.1	GH154.hmm	GHs	Glycoside Hydrolases	http://www.cazy.org/GH154.html
DhapLachesis_group9G00089880.1	AA9.hmm	AAs	Auxiliary Activities	http://www.cazy.org/AA9.html

## Sheet: Aalt.cazy
Table S4 The CAZYs informations in Alternaria alternata
SeqID	Domain	Class	ClassInfo	DomainDescription
AaltCP061875.1G00000090.1	AA3.hmm	AAs	Auxiliary Activities	http://www.cazy.org/AA3.html
AaltCP061875.1G00000410.1	PL1_4.hmm	PLs	Polysaccharide Lyases	http://www.cazy.org/PL1_4.html
AaltCP061875.1G00000440.1	AA3_2.hmm	AAs	Auxiliary Activities	http://www.cazy.org/AA3_2.html
AaltCP061875.1G00000670.1	CE12.hmm	CEs	Carbohydrate Esterases	http://www.cazy.org/CE12.html
AaltCP061875.1G00001160.1	GH5_5.hmm	GHs	Glycoside Hydrolases	http://www.cazy.org/GH5_5.html
AaltCP061875.1G00001230.1	PL3_2.hmm	PLs	Polysaccharide Lyases	http://www.cazy.org/PL3_2.html
AaltCP061875.1G00002010.1	GH13_40.hmm	GHs	Glycoside Hydrolases	http://www.cazy.org/GH13_40.html
AaltCP061875.1G00002390.1	GH16_18.hmm	GHs	Glycoside Hydrolases	http://www.cazy.org/GH16_18.html
AaltCP061875.1G00002550.1	GT2_Glycos_transf_2.hmm	GTs	GlycosyTransferases	http://www.cazy.org/GT2.html
AaltCP061875.1G00002800.1	CE3.hmm	CEs	Carbohydrate Esterases	http://www.cazy.org/CE3.html
AaltCP061875.1G00002960.1	GH65.hmm	GHs	Glycoside Hydrolases	http://www.cazy.org/GH65.html
AaltCP061875.1G00003160.1	AA7.hmm	AAs	Auxiliary Activities	http://www.cazy.org/AA7.html
AaltCP061875.1G00003670.1	GH28.hmm	GHs	Glycoside Hydrolases	http://www.cazy.org/GH28.html
AaltCP061875.1G00003720.1	GH3.hmm	GHs	Glycoside Hydrolases	http://www.cazy.org/GH3.html
AaltCP061875.1G00003820.1	CBM35.hmm	CBMs	Carbohydrate-Binding Modules	http://www.cazy.org/CBM35.html
AaltCP061875.1G00003820.1	GH26.hmm	GHs	Glycoside Hydrolases	http://www.cazy.org/GH26.html
AaltCP061875.1G00004030.1	AA2.hmm	AAs	Auxiliary Activities	http://www.cazy.org/AA2.html
AaltCP061875.1G00004890.1	GH105.hmm	GHs	Glycoside Hydrolases	http://www.cazy.org/GH105.html
AaltCP061875.1G00005040.1	GH20.hmm	GHs	Glycoside Hydrolases	http://www.cazy.org/GH20.html
AaltCP061875.1G00005380.1	GH18.hmm	GHs	Glycoside Hydrolases	http://www.cazy.org/GH18.html
AaltCP061875.1G00006210.1	GH35.hmm	GHs	Glycoside Hydrolases	http://www.cazy.org/GH35.html
AaltCP061875.1G00006840.1	GT90.hmm	GTs	GlycosyTransferases	http://www.cazy.org/GT90.html
AaltCP061875.1G00007430.1	GH16_1.hmm	GHs	Glycoside Hydrolases	http://www.cazy.org/GH16_1.html
AaltCP061875.1G00007620.1	GH32.hmm	GHs	Glycoside Hydrolases	http://www.cazy.org/GH32.html
AaltCP061875.1G00007770.1	GT48.hmm	GTs	GlycosyTransferases	http://www.cazy.org/GT48.html
AaltCP061875.1G00007780.1	GH72.hmm	GHs	Glycoside Hydrolases	http://www.cazy.org/GH72.html
AaltCP061875.1G00007830.1	AA9.hmm	AAs	Auxiliary Activities	http://www.cazy.org/AA9.html
AaltCP061875.1G00008050.1	AA3_2.hmm	AAs	Auxiliary Activities	http://www.cazy.org/AA3_2.html
AaltCP061875.1G00008060.1	AA7.hmm	AAs	Auxiliary Activities	http://www.cazy.org/AA7.html
AaltCP061875.1G00008080.1	GT2_Chitin_synth_1.hmm	GTs	GlycosyTransferases	http://www.cazy.org/GT2.html
AaltCP061875.1G00008080.1	GT2_Chitin_synth_2.hmm	GTs	GlycosyTransferases	http://www.cazy.org/GT2.html
AaltCP061875.1G00008240.1	CE4.hmm	CEs	Carbohydrate Esterases	http://www.cazy.org/CE4.html
AaltCP061875.1G00008310.1	GH5_31.hmm	GHs	Glycoside Hydrolases	http://www.cazy.org/GH5_31.html
AaltCP061875.1G00008730.1	GT69.hmm	GTs	GlycosyTransferases	http://www.cazy.org/GT69.html
AaltCP061875.1G00009110.1	GH47.hmm	GHs	Glycoside Hydrolases	http://www.cazy.org/GH47.html
AaltCP061875.1G00009490.1	AA3_3.hmm	AAs	Auxiliary Activities	http://www.cazy.org/AA3_3.html
AaltCP061875.1G00010200.1	AA11.hmm	AAs	Auxiliary Activities	http://www.cazy.org/AA11.html
AaltCP061875.1G00011090.1	AA9.hmm	AAs	Auxiliary Activities	http://www.cazy.org/AA9.html
AaltCP061875.1G00011280.1	CE5.hmm	CEs	Carbohydrate Esterases	http://www.cazy.org/CE5.html
AaltCP061875.1G00011290.1	PL1_2.hmm	PLs	Polysaccharide Lyases	http://www.cazy.org/PL1_2.html
AaltCP061875.1G00011320.1	CE8.hmm	CEs	Carbohydrate Esterases	http://www.cazy.org/CE8.html
AaltCP061875.1G00011370.1	GT90.hmm	GTs	GlycosyTransferases	http://www.cazy.org/GT90.html
AaltCP061875.1G00011480.1	GH28.hmm	GHs	Glycoside Hydrolases	http://www.cazy.org/GH28.html
AaltCP061875.1G00011520.1	CE5.hmm	CEs	Carbohydrate Esterases	http://www.cazy.org/CE5.html
AaltCP061875.1G00011530.1	GH37.hmm	GHs	Glycoside Hydrolases	http://www.cazy.org/GH37.html
AaltCP061875.1G00011880.1	GH17.hmm	GHs	Glycoside Hydrolases	http://www.cazy.org/GH17.html
AaltCP061875.1G00012020.1	GH5_23.hmm	GHs	Glycoside Hydrolases	http://www.cazy.org/GH5_23.html
AaltCP061875.1G00012050.1	GH5_12.hmm	GHs	Glycoside Hydrolases	http://www.cazy.org/GH5_12.html
AaltCP061875.1G00012270.1	GH27.hmm	GHs	Glycoside Hydrolases	http://www.cazy.org/GH27.html
AaltCP061875.1G00012400.1	GT2_Chitin_synth_1.hmm	GTs	GlycosyTransferases	http://www.cazy.org/GT2.html
AaltCP061875.1G00012400.1	GT2_Chitin_synth_2.hmm	GTs	GlycosyTransferases	http://www.cazy.org/GT2.html
AaltCP061875.1G00012430.1	CE1.hmm	CEs	Carbohydrate Esterases	http://www.cazy.org/CE1.html
AaltCP061875.1G00012660.1	GH128.hmm	GHs	Glycoside Hydrolases	http://www.cazy.org/GH128.html
AaltCP061875.1G00012790.1	GH55.hmm	GHs	Glycoside Hydrolases	http://www.cazy.org/GH55.html
AaltCP061875.1G00013040.1	GH47.hmm	GHs	Glycoside Hydrolases	http://www.cazy.org/GH47.html
AaltCP061875.1G00013230.1	GH47.hmm	GHs	Glycoside Hydrolases	http://www.cazy.org/GH47.html
AaltCP061875.1G00013330.1	CE16.hmm	CEs	Carbohydrate Esterases	http://www.cazy.org/CE16.html
AaltCP061875.1G00013480.1	CE9.hmm	CEs	Carbohydrate Esterases	http://www.cazy.org/CE9.html
AaltCP061875.1G00013490.1	GH3.hmm	GHs	Glycoside Hydrolases	http://www.cazy.org/GH3.html
AaltCP061875.1G00013900.1	GT4.hmm	GTs	GlycosyTransferases	http://www.cazy.org/GT4.html
AaltCP061875.1G00014140.1	AA3_2.hmm	AAs	Auxiliary Activities	http://www.cazy.org/AA3_2.html
AaltCP061875.1G00014170.1	AA1_3.hmm	AAs	Auxiliary Activities	http://www.cazy.org/AA1_3.html
AaltCP061875.1G00014310.1	GH11.hmm	GHs	Glycoside Hydrolases	http://www.cazy.org/GH11.html
AaltCP061875.1G00014380.1	GH125.hmm	GHs	Glycoside Hydrolases	http://www.cazy.org/GH125.html
AaltCP061875.1G00014420.1	AA9.hmm	AAs	Auxiliary Activities	http://www.cazy.org/AA9.html
AaltCP061875.1G00014620.1	GT2_Glyco_trans_2_3.hmm	GTs	GlycosyTransferases	http://www.cazy.org/GT2.html
AaltCP061875.1G00014800.1	AA1_2.hmm	AAs	Auxiliary Activities	http://www.cazy.org/AA1_2.html
AaltCP061875.1G00014980.1	GH12.hmm	GHs	Glycoside Hydrolases	http://www.cazy.org/GH12.html
AaltCP061875.1G00015120.1	GH76.hmm	GHs	Glycoside Hydrolases	http://www.cazy.org/GH76.html
AaltCP061875.1G00015320.1	GH142.hmm	GHs	Glycoside Hydrolases	http://www.cazy.org/GH142.html
AaltCP061875.1G00015580.1	GH13_5.hmm	GHs	Glycoside Hydrolases	http://www.cazy.org/GH13_5.html
AaltCP061875.1G00015770.1	AA7.hmm	AAs	Auxiliary Activities	http://www.cazy.org/AA7.html
AaltCP061875.1G00015970.1	GH55.hmm	GHs	Glycoside Hydrolases	http://www.cazy.org/GH55.html
AaltCP061875.1G00016230.1	GH152.hmm	GHs	Glycoside Hydrolases	http://www.cazy.org/GH152.html
AaltCP061875.1G00016360.1	AA3_1.hmm	AAs	Auxiliary Activities	http://www.cazy.org/AA3_1.html
AaltCP061875.1G00016540.1	GH95.hmm	GHs	Glycoside Hydrolases	http://www.cazy.org/GH95.html
AaltCP061875.1G00017150.1	AA3_2.hmm	AAs	Auxiliary Activities	http://www.cazy.org/AA3_2.html
AaltCP061875.1G00017450.1	AA1.hmm	AAs	Auxiliary Activities	http://www.cazy.org/AA1.html
AaltCP061875.1G00017510.1	GH18.hmm	GHs	Glycoside Hydrolases	http://www.cazy.org/GH18.html
AaltCP061875.1G00017650.1	AA7.hmm	AAs	Auxiliary Activities	http://www.cazy.org/AA7.html
AaltCP061875.1G00017790.1	CE5.hmm	CEs	Carbohydrate Esterases	http://www.cazy.org/CE5.html
AaltCP061875.1G00017850.1	GH27.hmm	GHs	Glycoside Hydrolases	http://www.cazy.org/GH27.html
AaltCP061875.1G00017850.1	GH2.hmm	GHs	Glycoside Hydrolases	http://www.cazy.org/GH2.html
AaltCP061875.1G00017860.1	GH3.hmm	GHs	Glycoside Hydrolases	http://www.cazy.org/GH3.html
AaltCP061875.1G00017910.1	AA8.hmm	AAs	Auxiliary Activities	http://www.cazy.org/AA8.html
AaltCP061875.1G00017910.1	AA3_1.hmm	AAs	Auxiliary Activities	http://www.cazy.org/AA3_1.html
AaltCP061875.1G00018060.1	AA2.hmm	AAs	Auxiliary Activities	http://www.cazy.org/AA2.html
AaltCP061875.1G00018090.1	AA7.hmm	AAs	Auxiliary Activities	http://www.cazy.org/AA7.html
AaltCP061875.1G00018270.1	AA7.hmm	AAs	Auxiliary Activities	http://www.cazy.org/AA7.html
AaltCP061875.1G00018700.1	GH92.hmm	GHs	Glycoside Hydrolases	http://www.cazy.org/GH92.html
AaltCP061875.1G00018770.1	AA3_2.hmm	AAs	Auxiliary Activities	http://www.cazy.org/AA3_2.html
AaltCP061875.1G00019290.1	GH76.hmm	GHs	Glycoside Hydrolases	http://www.cazy.org/GH76.html
AaltCP061875.1G00019380.1	GH43_14.hmm	GHs	Glycoside Hydrolases	http://www.cazy.org/GH43_14.html
AaltCP061875.1G00019480.1	GT76.hmm	GTs	GlycosyTransferases	http://www.cazy.org/GT76.html
AaltCP061875.1G00019660.1	CE16.hmm	CEs	Carbohydrate Esterases	http://www.cazy.org/CE16.html
AaltCP061875.1G00019790.1	CE4.hmm	CEs	Carbohydrate Esterases	http://www.cazy.org/CE4.html
AaltCP061875.1G00019970.1	GT2_Chitin_synth_2.hmm	GTs	GlycosyTransferases	http://www.cazy.org/GT2.html
AaltCP061875.1G00020860.1	AA7.hmm	AAs	Auxiliary Activities	http://www.cazy.org/AA7.html
AaltCP061875.1G00021000.1	GH2.hmm	GHs	Glycoside Hydrolases	http://www.cazy.org/GH2.html
AaltCP061875.1G00021480.1	GT8.hmm	GTs	GlycosyTransferases	http://www.cazy.org/GT8.html
AaltCP061875.1G00022150.1	GH43_1.hmm	GHs	Glycoside Hydrolases	http://www.cazy.org/GH43_1.html
AaltCP061875.1G00022640.1	GH12.hmm	GHs	Glycoside Hydrolases	http://www.cazy.org/GH12.html
AaltCP061875.1G00022900.1	GH81.hmm	GHs	Glycoside Hydrolases	http://www.cazy.org/GH81.html
AaltCP061875.1G00023040.1	PL3_2.hmm	PLs	Polysaccharide Lyases	http://www.cazy.org/PL3_2.html
AaltCP061875.1G00023390.1	CE5.hmm	CEs	Carbohydrate Esterases	http://www.cazy.org/CE5.html
AaltCP061876.1G00023850.1	AA3_2.hmm	AAs	Auxiliary Activities	http://www.cazy.org/AA3_2.html
AaltCP061876.1G00023920.1	AA3_2.hmm	AAs	Auxiliary Activities	http://www.cazy.org/AA3_2.html
AaltCP061876.1G00024530.1	AA4.hmm	AAs	Auxiliary Activities	http://www.cazy.org/AA4.html
AaltCP061876.1G00024550.1	GH88.hmm	GHs	Glycoside Hydrolases	http://www.cazy.org/GH88.html
AaltCP061876.1G00024560.1	GH5_16.hmm	GHs	Glycoside Hydrolases	http://www.cazy.org/GH5_16.html
AaltCP061876.1G00025040.1	GH154.hmm	GHs	Glycoside Hydrolases	http://www.cazy.org/GH154.html
AaltCP061876.1G00025090.1	GT2_Chitin_synth_1.hmm	GTs	GlycosyTransferases	http://www.cazy.org/GT2.html
AaltCP061876.1G00025410.1	AA7.hmm	AAs	Auxiliary Activities	http://www.cazy.org/AA7.html
AaltCP061876.1G00025590.1	GH5_9.hmm	GHs	Glycoside Hydrolases	http://www.cazy.org/GH5_9.html
AaltCP061876.1G00025900.1	GH5_9.hmm	GHs	Glycoside Hydrolases	http://www.cazy.org/GH5_9.html
AaltCP061876.1G00026000.1	GH31.hmm	GHs	Glycoside Hydrolases	http://www.cazy.org/GH31.html
AaltCP061876.1G00026390.1	GH16_18.hmm	GHs	Glycoside Hydrolases	http://www.cazy.org/GH16_18.html
AaltCP061876.1G00026530.1	GH20.hmm	GHs	Glycoside Hydrolases	http://www.cazy.org/GH20.html
AaltCP061876.1G00026730.1	GH17.hmm	GHs	Glycoside Hydrolases	http://www.cazy.org/GH17.html
AaltCP061876.1G00027030.1	GT33.hmm	GTs	GlycosyTransferases	http://www.cazy.org/GT33.html
AaltCP061876.1G00027290.1	GH7.hmm	GHs	Glycoside Hydrolases	http://www.cazy.org/GH7.html
AaltCP061876.1G00027580.1	AA8.hmm	AAs	Auxiliary Activities	http://www.cazy.org/AA8.html
AaltCP061876.1G00027580.1	AA3_1.hmm	AAs	Auxiliary Activities	http://www.cazy.org/AA3_1.html
AaltCP061876.1G00027590.1	AA9.hmm	AAs	Auxiliary Activities	http://www.cazy.org/AA9.html
AaltCP061876.1G00027780.1	PL42.hmm	PLs	Polysaccharide Lyases	http://www.cazy.org/PL42.html
AaltCP061876.1G00027790.1	GH32.hmm	GHs	Glycoside Hydrolases	http://www.cazy.org/GH32.html
AaltCP061876.1G00027800.1	GH30_5.hmm	GHs	Glycoside Hydrolases	http://www.cazy.org/GH30_5.html
AaltCP061876.1G00028110.1	AA7.hmm	AAs	Auxiliary Activities	http://www.cazy.org/AA7.html
AaltCP061876.1G00028180.1	GH131.hmm	GHs	Glycoside Hydrolases	http://www.cazy.org/GH131.html
AaltCP061876.1G00028440.1	GH3.hmm	GHs	Glycoside Hydrolases	http://www.cazy.org/GH3.html
AaltCP061876.1G00028530.1	AA7.hmm	AAs	Auxiliary Activities	http://www.cazy.org/AA7.html
AaltCP061876.1G00028720.1	GH43_36.hmm	GHs	Glycoside Hydrolases	http://www.cazy.org/GH43_36.html
AaltCP061876.1G00029110.1	GH92.hmm	GHs	Glycoside Hydrolases	http://www.cazy.org/GH92.html
AaltCP061876.1G00029130.1	GH43_6.hmm	GHs	Glycoside Hydrolases	http://www.cazy.org/GH43_6.html
AaltCP061876.1G00029300.1	GH43_21.hmm	GHs	Glycoside Hydrolases	http://www.cazy.org/GH43_21.html
AaltCP061876.1G00029350.1	GH10.hmm	GHs	Glycoside Hydrolases	http://www.cazy.org/GH10.html
AaltCP061876.1G00029620.1	AA9.hmm	AAs	Auxiliary Activities	http://www.cazy.org/AA9.html
AaltCP061876.1G00029690.1	GH95.hmm	GHs	Glycoside Hydrolases	http://www.cazy.org/GH95.html
AaltCP061876.1G00029710.1	GH27.hmm	GHs	Glycoside Hydrolases	http://www.cazy.org/GH27.html
AaltCP061876.1G00029750.1	GH51.hmm	GHs	Glycoside Hydrolases	http://www.cazy.org/GH51.html
AaltCP061876.1G00029770.1	GH115.hmm	GHs	Glycoside Hydrolases	http://www.cazy.org/GH115.html
AaltCP061876.1G00029800.1	AA2.hmm	AAs	Auxiliary Activities	http://www.cazy.org/AA2.html
AaltCP061876.1G00029890.1	AA9.hmm	AAs	Auxiliary Activities	http://www.cazy.org/AA9.html
AaltCP061876.1G00030050.1	AA3_2.hmm	AAs	Auxiliary Activities	http://www.cazy.org/AA3_2.html
AaltCP061876.1G00030550.1	GH5_7.hmm	GHs	Glycoside Hydrolases	http://www.cazy.org/GH5_7.html
AaltCP061876.1G00030570.1	GT20.hmm	GTs	GlycosyTransferases	http://www.cazy.org/GT20.html
AaltCP061876.1G00030930.1	CE8.hmm	CEs	Carbohydrate Esterases	http://www.cazy.org/CE8.html
AaltCP061876.1G00030930.1	CE8.hmm	CEs	Carbohydrate Esterases	http://www.cazy.org/CE8.html
AaltCP061876.1G00030930.1	CE8.hmm	CEs	Carbohydrate Esterases	http://www.cazy.org/CE8.html
AaltCP061876.1G00030930.1	CE8.hmm	CEs	Carbohydrate Esterases	http://www.cazy.org/CE8.html
AaltCP061876.1G00031130.1	GH28.hmm	GHs	Glycoside Hydrolases	http://www.cazy.org/GH28.html
AaltCP061876.1G00031320.1	GH31.hmm	GHs	Glycoside Hydrolases	http://www.cazy.org/GH31.html
AaltCP061876.1G00031340.1	AA7.hmm	AAs	Auxiliary Activities	http://www.cazy.org/AA7.html
AaltCP061876.1G00031560.1	GH72.hmm	GHs	Glycoside Hydrolases	http://www.cazy.org/GH72.html
AaltCP061876.1G00031730.1	GH35.hmm	GHs	Glycoside Hydrolases	http://www.cazy.org/GH35.html
AaltCP061876.1G00031810.1	CE16.hmm	CEs	Carbohydrate Esterases	http://www.cazy.org/CE16.html
AaltCP061876.1G00031900.1	GT71.hmm	GTs	GlycosyTransferases	http://www.cazy.org/GT71.html
AaltCP061876.1G00031960.1	GT3.hmm	GTs	GlycosyTransferases	http://www.cazy.org/GT3.html
AaltCP061876.1G00031990.1	GT21.hmm	GTs	GlycosyTransferases	http://www.cazy.org/GT21.html
AaltCP061876.1G00032070.1	GH1.hmm	GHs	Glycoside Hydrolases	http://www.cazy.org/GH1.html
AaltCP061876.1G00032410.1	GT90.hmm	GTs	GlycosyTransferases	http://www.cazy.org/GT90.html
AaltCP061876.1G00032500.1	GH43_22.hmm	GHs	Glycoside Hydrolases	http://www.cazy.org/GH43_22.html
AaltCP061876.1G00032500.1	GH43_34.hmm	GHs	Glycoside Hydrolases	http://www.cazy.org/GH43_34.html
AaltCP061876.1G00032540.1	GT15.hmm	GTs	GlycosyTransferases	http://www.cazy.org/GT15.html
AaltCP061876.1G00032620.1	AA5_2.hmm	AAs	Auxiliary Activities	http://www.cazy.org/AA5_2.html
AaltCP061876.1G00032670.1	AA11.hmm	AAs	Auxiliary Activities	http://www.cazy.org/AA11.html
AaltCP061876.1G00032880.1	CE3.hmm	CEs	Carbohydrate Esterases	http://www.cazy.org/CE3.html
AaltCP061876.1G00033030.1	GH72.hmm	GHs	Glycoside Hydrolases	http://www.cazy.org/GH72.html
AaltCP061876.1G00033120.1	GT1.hmm	GTs	GlycosyTransferases	http://www.cazy.org/GT1.html
AaltCP061876.1G00033130.1	PL1_9.hmm	PLs	Polysaccharide Lyases	http://www.cazy.org/PL1_9.html
AaltCP061876.1G00033480.1	GH28.hmm	GHs	Glycoside Hydrolases	http://www.cazy.org/GH28.html
AaltCP061876.1G00033640.1	GH43_26.hmm	GHs	Glycoside Hydrolases	http://www.cazy.org/GH43_26.html
AaltCP061876.1G00033810.1	GH76.hmm	GHs	Glycoside Hydrolases	http://www.cazy.org/GH76.html
AaltCP061876.1G00033870.1	GH43_14.hmm	GHs	Glycoside Hydrolases	http://www.cazy.org/GH43_14.html
AaltCP061876.1G00034350.1	AA7.hmm	AAs	Auxiliary Activities	http://www.cazy.org/AA7.html
AaltCP061876.1G00034380.1	GH35.hmm	GHs	Glycoside Hydrolases	http://www.cazy.org/GH35.html
AaltCP061876.1G00034510.1	GH20.hmm	GHs	Glycoside Hydrolases	http://www.cazy.org/GH20.html
AaltCP061876.1G00034880.1	GH13_40.hmm	GHs	Glycoside Hydrolases	http://www.cazy.org/GH13_40.html
AaltCP061876.1G00035440.1	AA7.hmm	AAs	Auxiliary Activities	http://www.cazy.org/AA7.html
AaltCP061876.1G00035500.1	AA3_2.hmm	AAs	Auxiliary Activities	http://www.cazy.org/AA3_2.html
AaltCP061876.1G00035660.1	GH67.hmm	GHs	Glycoside Hydrolases	http://www.cazy.org/GH67.html
AaltCP061876.1G00035770.1	GH135.hmm	GHs	Glycoside Hydrolases	http://www.cazy.org/GH135.html
AaltCP061876.1G00035870.1	GH125.hmm	GHs	Glycoside Hydrolases	http://www.cazy.org/GH125.html
AaltCP061876.1G00036430.1	GH11.hmm	GHs	Glycoside Hydrolases	http://www.cazy.org/GH11.html
AaltCP061876.1G00036560.1	AA9.hmm	AAs	Auxiliary Activities	http://www.cazy.org/AA9.html
AaltCP061876.1G00036750.1	GH15.hmm	GHs	Glycoside Hydrolases	http://www.cazy.org/GH15.html
AaltCP061876.1G00036880.1	GH2.hmm	GHs	Glycoside Hydrolases	http://www.cazy.org/GH2.html
AaltCP061876.1G00037040.1	PL1_7.hmm	PLs	Polysaccharide Lyases	http://www.cazy.org/PL1_7.html
AaltCP061876.1G00037490.1	GH7.hmm	GHs	Glycoside Hydrolases	http://www.cazy.org/GH7.html
AaltCP061876.1G00037630.1	GH71.hmm	GHs	Glycoside Hydrolases	http://www.cazy.org/GH71.html
AaltCP061876.1G00037700.1	GT62.hmm	GTs	GlycosyTransferases	http://www.cazy.org/GT62.html
AaltCP061876.1G00037740.1	CE1.hmm	CEs	Carbohydrate Esterases	http://www.cazy.org/CE1.html
AaltCP061876.1G00037850.1	GT4.hmm	GTs	GlycosyTransferases	http://www.cazy.org/GT4.html
AaltCP061876.1G00037900.1	GH30_7.hmm	GHs	Glycoside Hydrolases	http://www.cazy.org/GH30_7.html
AaltCP061876.1G00037920.1	AA3_2.hmm	AAs	Auxiliary Activities	http://www.cazy.org/AA3_2.html
AaltCP061876.1G00038000.1	AA16.hmm	AAs	Auxiliary Activities	http://www.cazy.org/AA16.html
AaltCP061876.1G00038300.1	GT58.hmm	GTs	GlycosyTransferases	http://www.cazy.org/GT58.html
AaltCP061876.1G00038610.1	GH79.hmm	GHs	Glycoside Hydrolases	http://www.cazy.org/GH79.html
AaltCP061876.1G00038640.1	GH5_23.hmm	GHs	Glycoside Hydrolases	http://www.cazy.org/GH5_23.html
AaltCP061876.1G00038850.1	GH76.hmm	GHs	Glycoside Hydrolases	http://www.cazy.org/GH76.html
AaltCP061876.1G00038890.1	PL3_2.hmm	PLs	Polysaccharide Lyases	http://www.cazy.org/PL3_2.html
AaltCP061876.1G00038990.1	GH93.hmm	GHs	Glycoside Hydrolases	http://www.cazy.org/GH93.html
AaltCP061876.1G00039010.1	AA9.hmm	AAs	Auxiliary Activities	http://www.cazy.org/AA9.html
AaltCP061876.1G00039380.1	GH47.hmm	GHs	Glycoside Hydrolases	http://www.cazy.org/GH47.html
AaltCP061876.1G00040170.1	GT8.hmm	GTs	GlycosyTransferases	http://www.cazy.org/GT8.html
AaltCP061876.1G00040390.1	AA1.hmm	AAs	Auxiliary Activities	http://www.cazy.org/AA1.html
AaltCP061876.1G00040980.1	GH132.hmm	GHs	Glycoside Hydrolases	http://www.cazy.org/GH132.html
AaltCP061876.1G00041160.1	CE8.hmm	CEs	Carbohydrate Esterases	http://www.cazy.org/CE8.html
AaltCP061876.1G00041540.1	AA13.hmm	AAs	Auxiliary Activities	http://www.cazy.org/AA13.html
AaltCP061876.1G00041540.1	CBM20.hmm	CBMs	Carbohydrate-Binding Modules	http://www.cazy.org/CBM20.html
AaltCP061876.1G00042230.1	GH78.hmm	GHs	Glycoside Hydrolases	http://www.cazy.org/GH78.html
AaltCP061876.1G00042370.1	GH3.hmm	GHs	Glycoside Hydrolases	http://www.cazy.org/GH3.html
AaltCP061876.1G00042500.1	AA7.hmm	AAs	Auxiliary Activities	http://www.cazy.org/AA7.html
AaltCP061876.1G00043080.1	AA7.hmm	AAs	Auxiliary Activities	http://www.cazy.org/AA7.html
AaltCP061876.1G00043090.1	AA3_2.hmm	AAs	Auxiliary Activities	http://www.cazy.org/AA3_2.html
AaltCP061877.1G00043430.1	PL9_3.hmm	PLs	Polysaccharide Lyases	http://www.cazy.org/PL9_3.html
AaltCP061877.1G00043500.1	GH31.hmm	GHs	Glycoside Hydrolases	http://www.cazy.org/GH31.html
AaltCP061877.1G00043560.1	AA3_2.hmm	AAs	Auxiliary Activities	http://www.cazy.org/AA3_2.html
AaltCP061877.1G00043630.1	GH79.hmm	GHs	Glycoside Hydrolases	http://www.cazy.org/GH79.html
AaltCP061877.1G00043710.1	GT2_Chitin_synth_2.hmm	GTs	GlycosyTransferases	http://www.cazy.org/GT2.html
AaltCP061877.1G00044250.1	GH78.hmm	GHs	Glycoside Hydrolases	http://www.cazy.org/GH78.html
AaltCP061877.1G00044290.1	GH43_5.hmm	GHs	Glycoside Hydrolases	http://www.cazy.org/GH43_5.html
AaltCP061877.1G00044390.1	GH18.hmm	GHs	Glycoside Hydrolases	http://www.cazy.org/GH18.html
AaltCP061877.1G00044450.1	AA9.hmm	AAs	Auxiliary Activities	http://www.cazy.org/AA9.html
AaltCP061877.1G00044770.1	GH3.hmm	GHs	Glycoside Hydrolases	http://www.cazy.org/GH3.html
AaltCP061877.1G00044860.1	GH3.hmm	GHs	Glycoside Hydrolases	http://www.cazy.org/GH3.html
AaltCP061877.1G00044960.1	AA7.hmm	AAs	Auxiliary Activities	http://www.cazy.org/AA7.html
AaltCP061877.1G00045360.1	AA3_2.hmm	AAs	Auxiliary Activities	http://www.cazy.org/AA3_2.html
AaltCP061877.1G00045390.1	AA3_2.hmm	AAs	Auxiliary Activities	http://www.cazy.org/AA3_2.html
AaltCP061877.1G00045750.1	AA9.hmm	AAs	Auxiliary Activities	http://www.cazy.org/AA9.html
AaltCP061877.1G00045950.1	GT90.hmm	GTs	GlycosyTransferases	http://www.cazy.org/GT90.html
AaltCP061877.1G00046800.1	AA3_2.hmm	AAs	Auxiliary Activities	http://www.cazy.org/AA3_2.html
AaltCP061877.1G00047000.1	AA9.hmm	AAs	Auxiliary Activities	http://www.cazy.org/AA9.html
AaltCP061877.1G00047060.1	GH16_23.hmm	GHs	Glycoside Hydrolases	http://www.cazy.org/GH16_23.html
AaltCP061877.1G00047960.1	AA9.hmm	AAs	Auxiliary Activities	http://www.cazy.org/AA9.html
AaltCP061877.1G00048490.1	AA7.hmm	AAs	Auxiliary Activities	http://www.cazy.org/AA7.html
AaltCP061877.1G00048550.1	GH36.hmm	GHs	Glycoside Hydrolases	http://www.cazy.org/GH36.html
AaltCP061877.1G00048720.1	GH28.hmm	GHs	Glycoside Hydrolases	http://www.cazy.org/GH28.html
AaltCP061877.1G00048740.1	GH18.hmm	GHs	Glycoside Hydrolases	http://www.cazy.org/GH18.html
AaltCP061877.1G00048840.1	GH53.hmm	GHs	Glycoside Hydrolases	http://www.cazy.org/GH53.html
AaltCP061877.1G00049000.1	GH10.hmm	GHs	Glycoside Hydrolases	http://www.cazy.org/GH10.html
AaltCP061877.1G00049090.1	GH47.hmm	GHs	Glycoside Hydrolases	http://www.cazy.org/GH47.html
AaltCP061877.1G00049340.1	AA2.hmm	AAs	Auxiliary Activities	http://www.cazy.org/AA2.html
AaltCP061877.1G00049350.1	AA9.hmm	AAs	Auxiliary Activities	http://www.cazy.org/AA9.html
AaltCP061877.1G00049370.1	AA1_3.hmm	AAs	Auxiliary Activities	http://www.cazy.org/AA1_3.html
AaltCP061877.1G00049440.1	GH5_49.hmm	GHs	Glycoside Hydrolases	http://www.cazy.org/GH5_49.html
AaltCP061877.1G00049670.1	GT1.hmm	GTs	GlycosyTransferases	http://www.cazy.org/GT1.html
AaltCP061877.1G00049790.1	PL26.hmm	PLs	Polysaccharide Lyases	http://www.cazy.org/PL26.html
AaltCP061877.1G00049890.1	GT8.hmm	GTs	GlycosyTransferases	http://www.cazy.org/GT8.html
AaltCP061877.1G00050390.1	GT22.hmm	GTs	GlycosyTransferases	http://www.cazy.org/GT22.html
AaltCP061877.1G00050430.1	GH92.hmm	GHs	Glycoside Hydrolases	http://www.cazy.org/GH92.html
AaltCP061877.1G00050490.1	GT62.hmm	GTs	GlycosyTransferases	http://www.cazy.org/GT62.html
AaltCP061877.1G00050800.1	GT59.hmm	GTs	GlycosyTransferases	http://www.cazy.org/GT59.html
AaltCP061877.1G00050800.1	GT59.hmm	GTs	GlycosyTransferases	http://www.cazy.org/GT59.html
AaltCP061877.1G00051030.1	AA2.hmm	AAs	Auxiliary Activities	http://www.cazy.org/AA2.html
AaltCP061877.1G00051510.1	GT4.hmm	GTs	GlycosyTransferases	http://www.cazy.org/GT4.html
AaltCP061877.1G00052010.1	AA9.hmm	AAs	Auxiliary Activities	http://www.cazy.org/AA9.html
AaltCP061877.1G00052240.1	CE4.hmm	CEs	Carbohydrate Esterases	http://www.cazy.org/CE4.html
AaltCP061877.1G00052360.1	PL1_4.hmm	PLs	Polysaccharide Lyases	http://www.cazy.org/PL1_4.html
AaltCP061877.1G00052530.1	GH5_5.hmm	GHs	Glycoside Hydrolases	http://www.cazy.org/GH5_5.html
AaltCP061877.1G00052700.1	AA8.hmm	AAs	Auxiliary Activities	http://www.cazy.org/AA8.html
AaltCP061877.1G00052700.1	AA12.hmm	AAs	Auxiliary Activities	http://www.cazy.org/AA12.html
AaltCP061877.1G00052810.1	PL1_10.hmm	PLs	Polysaccharide Lyases	http://www.cazy.org/PL1_10.html
AaltCP061877.1G00053420.1	CE4.hmm	CEs	Carbohydrate Esterases	http://www.cazy.org/CE4.html
AaltCP061877.1G00053530.1	GT1.hmm	GTs	GlycosyTransferases	http://www.cazy.org/GT1.html
AaltCP061877.1G00053580.1	AA8.hmm	AAs	Auxiliary Activities	http://www.cazy.org/AA8.html
AaltCP061877.1G00053870.1	CE5.hmm	CEs	Carbohydrate Esterases	http://www.cazy.org/CE5.html
AaltCP061877.1G00054300.1	AA5.hmm	AAs	Auxiliary Activities	http://www.cazy.org/AA5.html
AaltCP061877.1G00054330.1	GH94.hmm	GHs	Glycoside Hydrolases	http://www.cazy.org/GH94.html
AaltCP061877.1G00054380.1	AA7.hmm	AAs	Auxiliary Activities	http://www.cazy.org/AA7.html
AaltCP061877.1G00054700.1	CE8.hmm	CEs	Carbohydrate Esterases	http://www.cazy.org/CE8.html
AaltCP061877.1G00054900.1	GH6.hmm	GHs	Glycoside Hydrolases	http://www.cazy.org/GH6.html
AaltCP061877.1G00054960.1	CE3.hmm	CEs	Carbohydrate Esterases	http://www.cazy.org/CE3.html
AaltCP061878.1G00055390.1	GH5_23.hmm	GHs	Glycoside Hydrolases	http://www.cazy.org/GH5_23.html
AaltCP061878.1G00055510.1	CE5.hmm	CEs	Carbohydrate Esterases	http://www.cazy.org/CE5.html
AaltCP061878.1G00055840.1	AA7.hmm	AAs	Auxiliary Activities	http://www.cazy.org/AA7.html
AaltCP061878.1G00056450.1	AA3.hmm	AAs	Auxiliary Activities	http://www.cazy.org/AA3.html
AaltCP061878.1G00056590.1	GH18.hmm	GHs	Glycoside Hydrolases	http://www.cazy.org/GH18.html
AaltCP061878.1G00056760.1	GH43_11.hmm	GHs	Glycoside Hydrolases	http://www.cazy.org/GH43_11.html
AaltCP061878.1G00057350.1	GH2.hmm	GHs	Glycoside Hydrolases	http://www.cazy.org/GH2.html
AaltCP061878.1G00057560.1	AA4.hmm	AAs	Auxiliary Activities	http://www.cazy.org/AA4.html
AaltCP061878.1G00057720.1	GT39.hmm	GTs	GlycosyTransferases	http://www.cazy.org/GT39.html
AaltCP061878.1G00057750.1	PL4_1.hmm	PLs	Polysaccharide Lyases	http://www.cazy.org/PL4_1.html
AaltCP061878.1G00058270.1	AA8.hmm	AAs	Auxiliary Activities	http://www.cazy.org/AA8.html
AaltCP061878.1G00058530.1	AA7.hmm	AAs	Auxiliary Activities	http://www.cazy.org/AA7.html
AaltCP061878.1G00058610.1	GH3.hmm	GHs	Glycoside Hydrolases	http://www.cazy.org/GH3.html
AaltCP061878.1G00058670.1	AA11.hmm	AAs	Auxiliary Activities	http://www.cazy.org/AA11.html
AaltCP061878.1G00058700.1	CE1.hmm	CEs	Carbohydrate Esterases	http://www.cazy.org/CE1.html
AaltCP061878.1G00058790.1	GT50.hmm	GTs	GlycosyTransferases	http://www.cazy.org/GT50.html
AaltCP061878.1G00058880.1	GH5_16.hmm	GHs	Glycoside Hydrolases	http://www.cazy.org/GH5_16.html
AaltCP061878.1G00059070.1	AA9.hmm	AAs	Auxiliary Activities	http://www.cazy.org/AA9.html
AaltCP061878.1G00059230.1	GH31.hmm	GHs	Glycoside Hydrolases	http://www.cazy.org/GH31.html
AaltCP061878.1G00059630.1	CE5.hmm	CEs	Carbohydrate Esterases	http://www.cazy.org/CE5.html
AaltCP061878.1G00059720.1	GT2_Glycos_transf_2.hmm	GTs	GlycosyTransferases	http://www.cazy.org/GT2.html
AaltCP061878.1G00060760.1	CE4.hmm	CEs	Carbohydrate Esterases	http://www.cazy.org/CE4.html
AaltCP061878.1G00060990.1	CBM21.hmm	CBMs	Carbohydrate-Binding Modules	http://www.cazy.org/CBM21.html
AaltCP061878.1G00061030.1	GH11.hmm	GHs	Glycoside Hydrolases	http://www.cazy.org/GH11.html
AaltCP061878.1G00061340.1	GT57.hmm	GTs	GlycosyTransferases	http://www.cazy.org/GT57.html
AaltCP061878.1G00061480.1	GH11.hmm	GHs	Glycoside Hydrolases	http://www.cazy.org/GH11.html
AaltCP061878.1G00061920.1	GH31.hmm	GHs	Glycoside Hydrolases	http://www.cazy.org/GH31.html
AaltCP061878.1G00061990.1	GH5_4.hmm	GHs	Glycoside Hydrolases	http://www.cazy.org/GH5_4.html
AaltCP061878.1G00061990.1	CBM46.hmm	CBMs	Carbohydrate-Binding Modules	http://www.cazy.org/CBM46.html
AaltCP061878.1G00062300.1	GH92.hmm	GHs	Glycoside Hydrolases	http://www.cazy.org/GH92.html
AaltCP061878.1G00062660.1	GH154.hmm	GHs	Glycoside Hydrolases	http://www.cazy.org/GH154.html
AaltCP061878.1G00062800.1	GH105.hmm	GHs	Glycoside Hydrolases	http://www.cazy.org/GH105.html
AaltCP061878.1G00062850.1	GH16_1.hmm	GHs	Glycoside Hydrolases	http://www.cazy.org/GH16_1.html
AaltCP061878.1G00062980.1	GH16_1.hmm	GHs	Glycoside Hydrolases	http://www.cazy.org/GH16_1.html
AaltCP061878.1G00063000.1	GT2_Glyco_tranf_2_3.hmm	GTs	GlycosyTransferases	http://www.cazy.org/GT2.html
AaltCP061878.1G00063210.1	AA3_2.hmm	AAs	Auxiliary Activities	http://www.cazy.org/AA3_2.html
AaltCP061878.1G00063390.1	GT69.hmm	GTs	GlycosyTransferases	http://www.cazy.org/GT69.html
AaltCP061878.1G00063480.1	GT1.hmm	GTs	GlycosyTransferases	http://www.cazy.org/GT1.html
AaltCP061878.1G00063640.1	GT69.hmm	GTs	GlycosyTransferases	http://www.cazy.org/GT69.html
AaltCP061878.1G00064300.1	GH43_6.hmm	GHs	Glycoside Hydrolases	http://www.cazy.org/GH43_6.html
AaltCP061878.1G00064330.1	GH47.hmm	GHs	Glycoside Hydrolases	http://www.cazy.org/GH47.html
AaltCP061878.1G00064380.1	GH47.hmm	GHs	Glycoside Hydrolases	http://www.cazy.org/GH47.html
AaltCP061878.1G00064690.1	AA9.hmm	AAs	Auxiliary Activities	http://www.cazy.org/AA9.html
AaltCP061878.1G00065170.1	AA5_1.hmm	AAs	Auxiliary Activities	http://www.cazy.org/AA5_1.html
AaltCP061878.1G00065480.1	GH128.hmm	GHs	Glycoside Hydrolases	http://www.cazy.org/GH128.html
AaltCP061878.1G00065770.1	AA9.hmm	AAs	Auxiliary Activities	http://www.cazy.org/AA9.html
AaltCP061878.1G00066160.1	GH54.hmm	GHs	Glycoside Hydrolases	http://www.cazy.org/GH54.html
AaltCP061878.1G00066160.1	CBM42.hmm	CBMs	Carbohydrate-Binding Modules	http://www.cazy.org/CBM42.html
AaltCP061878.1G00066210.1	CE4.hmm	CEs	Carbohydrate Esterases	http://www.cazy.org/CE4.html
AaltCP061879.1G00066400.1	AA1_3.hmm	AAs	Auxiliary Activities	http://www.cazy.org/AA1_3.html
AaltCP061879.1G00066620.1	GH43_24.hmm	GHs	Glycoside Hydrolases	http://www.cazy.org/GH43_24.html
AaltCP061879.1G00066690.1	PL3_2.hmm	PLs	Polysaccharide Lyases	http://www.cazy.org/PL3_2.html
AaltCP061879.1G00066710.1	CBM87.hmm	CBMs	Carbohydrate-Binding Modules	http://www.cazy.org/CBM87.html
AaltCP061879.1G00066710.1	CE18.hmm	CEs	Carbohydrate Esterases	http://www.cazy.org/CE18.html
AaltCP061879.1G00066720.1	GH114.hmm	GHs	Glycoside Hydrolases	http://www.cazy.org/GH114.html
AaltCP061879.1G00066850.1	AA5_2.hmm	AAs	Auxiliary Activities	http://www.cazy.org/AA5_2.html
AaltCP061879.1G00066960.1	GH5_9.hmm	GHs	Glycoside Hydrolases	http://www.cazy.org/GH5_9.html
AaltCP061879.1G00067380.1	GH1.hmm	GHs	Glycoside Hydrolases	http://www.cazy.org/GH1.html
AaltCP061879.1G00067570.1	AA9.hmm	AAs	Auxiliary Activities	http://www.cazy.org/AA9.html
AaltCP061879.1G00068210.1	GH38.hmm	GHs	Glycoside Hydrolases	http://www.cazy.org/GH38.html
AaltCP061879.1G00068710.1	GH3.hmm	GHs	Glycoside Hydrolases	http://www.cazy.org/GH3.html
AaltCP061879.1G00068850.1	GH131.hmm	GHs	Glycoside Hydrolases	http://www.cazy.org/GH131.html
AaltCP061879.1G00069170.1	GH16_18.hmm	GHs	Glycoside Hydrolases	http://www.cazy.org/GH16_18.html
AaltCP061879.1G00069270.1	GH45.hmm	GHs	Glycoside Hydrolases	http://www.cazy.org/GH45.html
AaltCP061879.1G00069470.1	CE5.hmm	CEs	Carbohydrate Esterases	http://www.cazy.org/CE5.html
AaltCP061879.1G00069880.1	GH18.hmm	GHs	Glycoside Hydrolases	http://www.cazy.org/GH18.html
AaltCP061879.1G00069920.1	GH105.hmm	GHs	Glycoside Hydrolases	http://www.cazy.org/GH105.html
AaltCP061879.1G00070220.1	GT34.hmm	GTs	GlycosyTransferases	http://www.cazy.org/GT34.html
AaltCP061879.1G00070480.1	GT34.hmm	GTs	GlycosyTransferases	http://www.cazy.org/GT34.html
AaltCP061879.1G00070800.1	AA7.hmm	AAs	Auxiliary Activities	http://www.cazy.org/AA7.html
AaltCP061879.1G00070870.1	GH16_4.hmm	GHs	Glycoside Hydrolases	http://www.cazy.org/GH16_4.html
AaltCP061879.1G00070890.1	GT2_Glyco_trans_2_3.hmm	GTs	GlycosyTransferases	http://www.cazy.org/GT2.html
AaltCP061879.1G00070940.1	GT1.hmm	GTs	GlycosyTransferases	http://www.cazy.org/GT1.html
AaltCP061879.1G00071150.1	GT2_Glyco_tranf_2_3.hmm	GTs	GlycosyTransferases	http://www.cazy.org/GT2.html
AaltCP061879.1G00071310.1	AA3_2.hmm	AAs	Auxiliary Activities	http://www.cazy.org/AA3_2.html
AaltCP061879.1G00071570.1	GT39.hmm	GTs	GlycosyTransferases	http://www.cazy.org/GT39.html
AaltCP061879.1G00071860.1	AA9.hmm	AAs	Auxiliary Activities	http://www.cazy.org/AA9.html
AaltCP061879.1G00071990.1	GH109.hmm	GHs	Glycoside Hydrolases	http://www.cazy.org/GH109.html
AaltCP061879.1G00072180.1	GH135.hmm	GHs	Glycoside Hydrolases	http://www.cazy.org/GH135.html
AaltCP061879.1G00072260.1	GT66.hmm	GTs	GlycosyTransferases	http://www.cazy.org/GT66.html
AaltCP061879.1G00072370.1	GT32.hmm	GTs	GlycosyTransferases	http://www.cazy.org/GT32.html
AaltCP061879.1G00072390.1	GH109.hmm	GHs	Glycoside Hydrolases	http://www.cazy.org/GH109.html
AaltCP061879.1G00072590.1	GH10.hmm	GHs	Glycoside Hydrolases	http://www.cazy.org/GH10.html
AaltCP061879.1G00072710.1	GH31.hmm	GHs	Glycoside Hydrolases	http://www.cazy.org/GH31.html
AaltCP061879.1G00072910.1	GH79.hmm	GHs	Glycoside Hydrolases	http://www.cazy.org/GH79.html
AaltCP061879.1G00073120.1	AA7.hmm	AAs	Auxiliary Activities	http://www.cazy.org/AA7.html
AaltCP061879.1G00073190.1	GH12.hmm	GHs	Glycoside Hydrolases	http://www.cazy.org/GH12.html
AaltCP061879.1G00073360.1	AA1.hmm	AAs	Auxiliary Activities	http://www.cazy.org/AA1.html
AaltCP061879.1G00073590.1	GH16_1.hmm	GHs	Glycoside Hydrolases	http://www.cazy.org/GH16_1.html
AaltCP061879.1G00073760.1	GT22.hmm	GTs	GlycosyTransferases	http://www.cazy.org/GT22.html
AaltCP061879.1G00074010.1	GH3.hmm	GHs	Glycoside Hydrolases	http://www.cazy.org/GH3.html
AaltCP061879.1G00074470.1	GH17.hmm	GHs	Glycoside Hydrolases	http://www.cazy.org/GH17.html
AaltCP061879.1G00074510.1	GH114.hmm	GHs	Glycoside Hydrolases	http://www.cazy.org/GH114.html
AaltCP061879.1G00074750.1	AA8.hmm	AAs	Auxiliary Activities	http://www.cazy.org/AA8.html
AaltCP061879.1G00074750.1	AA12.hmm	AAs	Auxiliary Activities	http://www.cazy.org/AA12.html
AaltCP061879.1G00074800.1	GT2_Chitin_synth_2.hmm	GTs	GlycosyTransferases	http://www.cazy.org/GT2.html
AaltCP061879.1G00074940.1	GT57.hmm	GTs	GlycosyTransferases	http://www.cazy.org/GT57.html
AaltCP061879.1G00074940.1	GT57.hmm	GTs	GlycosyTransferases	http://www.cazy.org/GT57.html
AaltCP061879.1G00075150.1	GH12.hmm	GHs	Glycoside Hydrolases	http://www.cazy.org/GH12.html
AaltCP061879.1G00075270.1	GH128.hmm	GHs	Glycoside Hydrolases	http://www.cazy.org/GH128.html
AaltCP061879.1G00075950.1	AA6.hmm	AAs	Auxiliary Activities	http://www.cazy.org/AA6.html
AaltCP061879.1G00076110.1	GH62.hmm	GHs	Glycoside Hydrolases	http://www.cazy.org/GH62.html
AaltCP061879.1G00076150.1	GH55.hmm	GHs	Glycoside Hydrolases	http://www.cazy.org/GH55.html
AaltCP061879.1G00076340.1	GH10.hmm	GHs	Glycoside Hydrolases	http://www.cazy.org/GH10.html
AaltCP061879.1G00076400.1	AA7.hmm	AAs	Auxiliary Activities	http://www.cazy.org/AA7.html
AaltCP061879.1G00076490.1	GH18.hmm	GHs	Glycoside Hydrolases	http://www.cazy.org/GH18.html
AaltCP061880.1G00076560.1	PL11_2.hmm	PLs	Polysaccharide Lyases	http://www.cazy.org/PL11_2.html
AaltCP061880.1G00076670.1	GH6.hmm	GHs	Glycoside Hydrolases	http://www.cazy.org/GH6.html
AaltCP061880.1G00076790.1	GH3.hmm	GHs	Glycoside Hydrolases	http://www.cazy.org/GH3.html
AaltCP061880.1G00076850.1	CE3.hmm	CEs	Carbohydrate Esterases	http://www.cazy.org/CE3.html
AaltCP061880.1G00076870.1	GH43_13.hmm	GHs	Glycoside Hydrolases	http://www.cazy.org/GH43_13.html
AaltCP061880.1G00076920.1	GT25.hmm	GTs	GlycosyTransferases	http://www.cazy.org/GT25.html
AaltCP061880.1G00076930.1	GT2_Glyco_tranf_2_3.hmm	GTs	GlycosyTransferases	http://www.cazy.org/GT2.html
AaltCP061880.1G00076960.1	AA9.hmm	AAs	Auxiliary Activities	http://www.cazy.org/AA9.html
AaltCP061880.1G00076970.1	GH85.hmm	GHs	Glycoside Hydrolases	http://www.cazy.org/GH85.html
AaltCP061880.1G00077190.1	CE15.hmm	CEs	Carbohydrate Esterases	http://www.cazy.org/CE15.html
AaltCP061880.1G00077300.1	PL1_4.hmm	PLs	Polysaccharide Lyases	http://www.cazy.org/PL1_4.html
AaltCP061880.1G00077390.1	GH10.hmm	GHs	Glycoside Hydrolases	http://www.cazy.org/GH10.html
AaltCP061880.1G00077440.1	AA3_2.hmm	AAs	Auxiliary Activities	http://www.cazy.org/AA3_2.html
AaltCP061880.1G00077530.1	GH31.hmm	GHs	Glycoside Hydrolases	http://www.cazy.org/GH31.html
AaltCP061880.1G00078020.1	GT39.hmm	GTs	GlycosyTransferases	http://www.cazy.org/GT39.html
AaltCP061880.1G00078090.1	AA9.hmm	AAs	Auxiliary Activities	http://www.cazy.org/AA9.html
AaltCP061880.1G00078570.1	GH13_1.hmm	GHs	Glycoside Hydrolases	http://www.cazy.org/GH13_1.html
AaltCP061880.1G00078570.1	CBM20.hmm	CBMs	Carbohydrate-Binding Modules	http://www.cazy.org/CBM20.html
AaltCP061880.1G00079020.1	GH28.hmm	GHs	Glycoside Hydrolases	http://www.cazy.org/GH28.html
AaltCP061880.1G00079700.1	GH13_8.hmm	GHs	Glycoside Hydrolases	http://www.cazy.org/GH13_8.html
AaltCP061880.1G00079780.1	GH55.hmm	GHs	Glycoside Hydrolases	http://www.cazy.org/GH55.html
AaltCP061880.1G00079930.1	AA2.hmm	AAs	Auxiliary Activities	http://www.cazy.org/AA2.html
AaltCP061880.1G00080500.1	GH16_2.hmm	GHs	Glycoside Hydrolases	http://www.cazy.org/GH16_2.html
AaltCP061880.1G00080530.1	GT2_Chitin_synth_2.hmm	GTs	GlycosyTransferases	http://www.cazy.org/GT2.html
AaltCP061880.1G00080570.1	GT2_Chitin_synth_2.hmm	GTs	GlycosyTransferases	http://www.cazy.org/GT2.html
AaltCP061880.1G00080580.1	GT2_Chitin_synth_2.hmm	GTs	GlycosyTransferases	http://www.cazy.org/GT2.html
AaltCP061880.1G00080780.1	GH31.hmm	GHs	Glycoside Hydrolases	http://www.cazy.org/GH31.html
AaltCP061880.1G00082170.1	CE5.hmm	CEs	Carbohydrate Esterases	http://www.cazy.org/CE5.html
AaltCP061880.1G00082270.1	GH43_6.hmm	GHs	Glycoside Hydrolases	http://www.cazy.org/GH43_6.html
AaltCP061880.1G00082330.1	AA7.hmm	AAs	Auxiliary Activities	http://www.cazy.org/AA7.html
AaltCP061880.1G00082790.1	GH45.hmm	GHs	Glycoside Hydrolases	http://www.cazy.org/GH45.html
AaltCP061880.1G00083080.1	GH32.hmm	GHs	Glycoside Hydrolases	http://www.cazy.org/GH32.html
AaltCP061880.1G00083170.1	GT35.hmm	GTs	GlycosyTransferases	http://www.cazy.org/GT35.html
AaltCP061880.1G00083930.1	GH51.hmm	GHs	Glycoside Hydrolases	http://www.cazy.org/GH51.html
AaltCP061880.1G00084220.1	GH7.hmm	GHs	Glycoside Hydrolases	http://www.cazy.org/GH7.html
AaltCP061880.1G00084240.1	AA9.hmm	AAs	Auxiliary Activities	http://www.cazy.org/AA9.html
AaltCP061880.1G00085320.1	AA7.hmm	AAs	Auxiliary Activities	http://www.cazy.org/AA7.html
AaltCP061880.1G00085350.1	GT32.hmm	GTs	GlycosyTransferases	http://www.cazy.org/GT32.html
AaltCP061880.1G00085440.1	PL1_7.hmm	PLs	Polysaccharide Lyases	http://www.cazy.org/PL1_7.html
AaltCP061880.1G00085450.1	GH78.hmm	GHs	Glycoside Hydrolases	http://www.cazy.org/GH78.html
AaltCP061880.1G00085730.1	GH76.hmm	GHs	Glycoside Hydrolases	http://www.cazy.org/GH76.html
AaltCP061880.1G00085770.1	GH63.hmm	GHs	Glycoside Hydrolases	http://www.cazy.org/GH63.html
AaltCP061880.1G00085840.1	AA3_2.hmm	AAs	Auxiliary Activities	http://www.cazy.org/AA3_2.html
AaltCP061881.1G00085990.1	GH7.hmm	GHs	Glycoside Hydrolases	http://www.cazy.org/GH7.html
AaltCP061881.1G00086220.1	GH43_24.hmm	GHs	Glycoside Hydrolases	http://www.cazy.org/GH43_24.html
AaltCP061881.1G00086230.1	CE5.hmm	CEs	Carbohydrate Esterases	http://www.cazy.org/CE5.html
AaltCP061881.1G00086910.1	AA9.hmm	AAs	Auxiliary Activities	http://www.cazy.org/AA9.html
AaltCP061881.1G00087370.1	GH10.hmm	GHs	Glycoside Hydrolases	http://www.cazy.org/GH10.html
AaltCP061881.1G00087870.1	GT2_Glyco_trans_2_3.hmm	GTs	GlycosyTransferases	http://www.cazy.org/GT2.html
AaltCP061881.1G00087880.1	GH16_23.hmm	GHs	Glycoside Hydrolases	http://www.cazy.org/GH16_23.html
AaltCP061881.1G00087950.1	GH13_40.hmm	GHs	Glycoside Hydrolases	http://www.cazy.org/GH13_40.html
AaltCP061881.1G00089160.1	AA7.hmm	AAs	Auxiliary Activities	http://www.cazy.org/AA7.html
AaltCP061881.1G00089900.1	AA3_2.hmm	AAs	Auxiliary Activities	http://www.cazy.org/AA3_2.html
AaltCP061881.1G00090210.1	GH47.hmm	GHs	Glycoside Hydrolases	http://www.cazy.org/GH47.html
AaltCP061881.1G00090520.1	GT20.hmm	GTs	GlycosyTransferases	http://www.cazy.org/GT20.html
AaltCP061881.1G00090680.1	GH13_25.hmm	GHs	Glycoside Hydrolases	http://www.cazy.org/GH13_25.html
AaltCP061881.1G00090730.1	GH3.hmm	GHs	Glycoside Hydrolases	http://www.cazy.org/GH3.html
AaltCP061881.1G00090920.1	AA4.hmm	AAs	Auxiliary Activities	http://www.cazy.org/AA4.html
AaltCP061881.1G00090940.1	GH2.hmm	GHs	Glycoside Hydrolases	http://www.cazy.org/GH2.html
AaltCP061881.1G00091050.1	GH5_15.hmm	GHs	Glycoside Hydrolases	http://www.cazy.org/GH5_15.html
AaltCP061881.1G00091170.1	GT4.hmm	GTs	GlycosyTransferases	http://www.cazy.org/GT4.html
AaltCP061881.1G00091210.1	GH6.hmm	GHs	Glycoside Hydrolases	http://www.cazy.org/GH6.html
AaltCP061881.1G00091280.1	GT32.hmm	GTs	GlycosyTransferases	http://www.cazy.org/GT32.html
AaltCP061881.1G00091310.1	AA3.hmm	AAs	Auxiliary Activities	http://www.cazy.org/AA3.html
AaltCP061881.1G00091460.1	AA5_2.hmm	AAs	Auxiliary Activities	http://www.cazy.org/AA5_2.html
AaltCP061881.1G00091790.1	GH31.hmm	GHs	Glycoside Hydrolases	http://www.cazy.org/GH31.html
AaltCP061881.1G00091930.1	AA3_2.hmm	AAs	Auxiliary Activities	http://www.cazy.org/AA3_2.html
AaltCP061881.1G00092070.1	CE15.hmm	CEs	Carbohydrate Esterases	http://www.cazy.org/CE15.html
AaltCP061881.1G00092420.1	GT22.hmm	GTs	GlycosyTransferases	http://www.cazy.org/GT22.html
AaltCP061881.1G00092420.1	GT22.hmm	GTs	GlycosyTransferases	http://www.cazy.org/GT22.html
AaltCP061881.1G00093180.1	CBM63.hmm	CBMs	Carbohydrate-Binding Modules	http://www.cazy.org/CBM63.html
AaltCP061881.1G00093650.1	GT8.hmm	GTs	GlycosyTransferases	http://www.cazy.org/GT8.html
AaltCP061881.1G00093720.1	GH43_26.hmm	GHs	Glycoside Hydrolases	http://www.cazy.org/GH43_26.html
AaltCP061881.1G00093740.1	CBM67.hmm	CBMs	Carbohydrate-Binding Modules	http://www.cazy.org/CBM67.html
AaltCP061881.1G00093740.1	GH78.hmm	GHs	Glycoside Hydrolases	http://www.cazy.org/GH78.html
AaltCP061881.1G00093800.1	GH35.hmm	GHs	Glycoside Hydrolases	http://www.cazy.org/GH35.html
AaltCP061881.1G00094040.1	AA9.hmm	AAs	Auxiliary Activities	http://www.cazy.org/AA9.html
AaltCP061881.1G00094220.1	GH18.hmm	GHs	Glycoside Hydrolases	http://www.cazy.org/GH18.html
AaltCP061881.1G00094360.1	GH131.hmm	GHs	Glycoside Hydrolases	http://www.cazy.org/GH131.html
AaltCP061881.1G00094530.1	GT32.hmm	GTs	GlycosyTransferases	http://www.cazy.org/GT32.html
AaltCP061881.1G00094750.1	GH43_14.hmm	GHs	Glycoside Hydrolases	http://www.cazy.org/GH43_14.html
AaltCP061882.1G00095290.1	AA7.hmm	AAs	Auxiliary Activities	http://www.cazy.org/AA7.html
AaltCP061882.1G00095490.1	GH76.hmm	GHs	Glycoside Hydrolases	http://www.cazy.org/GH76.html
AaltCP061882.1G00096120.1	AA3_2.hmm	AAs	Auxiliary Activities	http://www.cazy.org/AA3_2.html
AaltCP061882.1G00096850.1	PL4_3.hmm	PLs	Polysaccharide Lyases	http://www.cazy.org/PL4_3.html
AaltCP061882.1G00097190.1	GT15.hmm	GTs	GlycosyTransferases	http://www.cazy.org/GT15.html
AaltCP061882.1G00097190.1	GT15.hmm	GTs	GlycosyTransferases	http://www.cazy.org/GT15.html
AaltCP061882.1G00097950.1	AA7.hmm	AAs	Auxiliary Activities	http://www.cazy.org/AA7.html
AaltCP061882.1G00098000.1	AA9.hmm	AAs	Auxiliary Activities	http://www.cazy.org/AA9.html
AaltCP061882.1G00098200.1	CE9.hmm	CEs	Carbohydrate Esterases	http://www.cazy.org/CE9.html
AaltCP061882.1G00098350.1	PL3_2.hmm	PLs	Polysaccharide Lyases	http://www.cazy.org/PL3_2.html
AaltCP061882.1G00098530.1	GH37.hmm	GHs	Glycoside Hydrolases	http://www.cazy.org/GH37.html
AaltCP061882.1G00098580.1	CE3.hmm	CEs	Carbohydrate Esterases	http://www.cazy.org/CE3.html
AaltCP061882.1G00098630.1	GH16_4.hmm	GHs	Glycoside Hydrolases	http://www.cazy.org/GH16_4.html
AaltCP061882.1G00098900.1	GH45.hmm	GHs	Glycoside Hydrolases	http://www.cazy.org/GH45.html
AaltCP061882.1G00099090.1	GH5_7.hmm	GHs	Glycoside Hydrolases	http://www.cazy.org/GH5_7.html
AaltCP061882.1G00099150.1	GT2_Chitin_synth_1.hmm	GTs	GlycosyTransferases	http://www.cazy.org/GT2.html
AaltCP061882.1G00099840.1	GH3.hmm	GHs	Glycoside Hydrolases	http://www.cazy.org/GH3.html
AaltCP061882.1G00100140.1	AA7.hmm	AAs	Auxiliary Activities	http://www.cazy.org/AA7.html
AaltCP061882.1G00100410.1	CE2.hmm	CEs	Carbohydrate Esterases	http://www.cazy.org/CE2.html
AaltCP061882.1G00100910.1	GH16_3.hmm	GHs	Glycoside Hydrolases	http://www.cazy.org/GH16_3.html
AaltCP061882.1G00101090.1	CE5.hmm	CEs	Carbohydrate Esterases	http://www.cazy.org/CE5.html
AaltCP061882.1G00101140.1	GT2_Glyco_trans_2_3.hmm	GTs	GlycosyTransferases	http://www.cazy.org/GT2.html
AaltCP061882.1G00101170.1	PL4_1.hmm	PLs	Polysaccharide Lyases	http://www.cazy.org/PL4_1.html
AaltCP061882.1G00101260.1	GH10.hmm	GHs	Glycoside Hydrolases	http://www.cazy.org/GH10.html
AaltCP061882.1G00101290.1	CE1.hmm	CEs	Carbohydrate Esterases	http://www.cazy.org/CE1.html
AaltCP061882.1G00101790.1	GH2.hmm	GHs	Glycoside Hydrolases	http://www.cazy.org/GH2.html
AaltCP061882.1G00101830.1	GH72.hmm	GHs	Glycoside Hydrolases	http://www.cazy.org/GH72.html
AaltCP061882.1G00101840.1	AA7.hmm	AAs	Auxiliary Activities	http://www.cazy.org/AA7.html
AaltCP061882.1G00102030.1	GH35.hmm	GHs	Glycoside Hydrolases	http://www.cazy.org/GH35.html
AaltCP061882.1G00102190.1	GT34.hmm	GTs	GlycosyTransferases	http://www.cazy.org/GT34.html
AaltCP061882.1G00102380.1	CE5.hmm	CEs	Carbohydrate Esterases	http://www.cazy.org/CE5.html
AaltCP061882.1G00102520.1	GH3.hmm	GHs	Glycoside Hydrolases	http://www.cazy.org/GH3.html
AaltCP061882.1G00102560.1	CE5.hmm	CEs	Carbohydrate Esterases	http://www.cazy.org/CE5.html
AaltCP061882.1G00102760.1	GH93.hmm	GHs	Glycoside Hydrolases	http://www.cazy.org/GH93.html
AaltCP061882.1G00102850.1	GH16_2.hmm	GHs	Glycoside Hydrolases	http://www.cazy.org/GH16_2.html
AaltCP061882.1G00102940.1	GH76.hmm	GHs	Glycoside Hydrolases	http://www.cazy.org/GH76.html
AaltCP061882.1G00103500.1	GH5_31.hmm	GHs	Glycoside Hydrolases	http://www.cazy.org/GH5_31.html
AaltCP061883.1G00103800.1	GH78.hmm	GHs	Glycoside Hydrolases	http://www.cazy.org/GH78.html
AaltCP061883.1G00103810.1	GH5_31.hmm	GHs	Glycoside Hydrolases	http://www.cazy.org/GH5_31.html
AaltCP061883.1G00103950.1	GH76.hmm	GHs	Glycoside Hydrolases	http://www.cazy.org/GH76.html
AaltCP061883.1G00104120.1	GH16_22.hmm	GHs	Glycoside Hydrolases	http://www.cazy.org/GH16_22.html
AaltCP061883.1G00104190.1	GH78.hmm	GHs	Glycoside Hydrolases	http://www.cazy.org/GH78.html
AaltCP061883.1G00104240.1	GH55.hmm	GHs	Glycoside Hydrolases	http://www.cazy.org/GH55.html
AaltCP061883.1G00104250.1	GH18.hmm	GHs	Glycoside Hydrolases	http://www.cazy.org/GH18.html
AaltCP061883.1G00104360.1	GH5_7.hmm	GHs	Glycoside Hydrolases	http://www.cazy.org/GH5_7.html
AaltCP061883.1G00104750.1	GH131.hmm	GHs	Glycoside Hydrolases	http://www.cazy.org/GH131.html
AaltCP061883.1G00105230.1	CE12.hmm	CEs	Carbohydrate Esterases	http://www.cazy.org/CE12.html
AaltCP061883.1G00105260.1	GH64.hmm	GHs	Glycoside Hydrolases	http://www.cazy.org/GH64.html
AaltCP061883.1G00105430.1	PL4_5.hmm	PLs	Polysaccharide Lyases	http://www.cazy.org/PL4_5.html
AaltCP061883.1G00106200.1	GH128.hmm	GHs	Glycoside Hydrolases	http://www.cazy.org/GH128.html
AaltCP061883.1G00106890.1	AA7.hmm	AAs	Auxiliary Activities	http://www.cazy.org/AA7.html
AaltCP061883.1G00107250.1	GH125.hmm	GHs	Glycoside Hydrolases	http://www.cazy.org/GH125.html
AaltCP061883.1G00107320.1	AA9.hmm	AAs	Auxiliary Activities	http://www.cazy.org/AA9.html
AaltCP061883.1G00107360.1	GT20.hmm	GTs	GlycosyTransferases	http://www.cazy.org/GT20.html
AaltCP061883.1G00107620.1	GT109.hmm	GTs	GlycosyTransferases	http://www.cazy.org/GT109.html
AaltCP061883.1G00107640.1	GT32.hmm	GTs	GlycosyTransferases	http://www.cazy.org/GT32.html
AaltCP061883.1G00107770.1	GT55.hmm	GTs	GlycosyTransferases	http://www.cazy.org/GT55.html
AaltCP061883.1G00107780.1	PL3_2.hmm	PLs	Polysaccharide Lyases	http://www.cazy.org/PL3_2.html
AaltCP061883.1G00107810.1	AA16.hmm	AAs	Auxiliary Activities	http://www.cazy.org/AA16.html
AaltCP061883.1G00107860.1	GH3.hmm	GHs	Glycoside Hydrolases	http://www.cazy.org/GH3.html
AaltCP061883.1G00107970.1	AA9.hmm	AAs	Auxiliary Activities	http://www.cazy.org/AA9.html
AaltCP061883.1G00108070.1	AA1.hmm	AAs	Auxiliary Activities	http://www.cazy.org/AA1.html
AaltCP061883.1G00108470.1	GH15.hmm	GHs	Glycoside Hydrolases	http://www.cazy.org/GH15.html
AaltCP061883.1G00109260.1	GH128.hmm	GHs	Glycoside Hydrolases	http://www.cazy.org/GH128.html
AaltCP061883.1G00109310.1	GH81.hmm	GHs	Glycoside Hydrolases	http://www.cazy.org/GH81.html
AaltCP061883.1G00109960.1	GT22.hmm	GTs	GlycosyTransferases	http://www.cazy.org/GT22.html
AaltCP061883.1G00110110.1	AA3_3.hmm	AAs	Auxiliary Activities	http://www.cazy.org/AA3_3.html
AaltCP061883.1G00110370.1	GT24.hmm	GTs	GlycosyTransferases	http://www.cazy.org/GT24.html
AaltCP061883.1G00110550.1	AA1_3.hmm	AAs	Auxiliary Activities	http://www.cazy.org/AA1_3.html
AaltCP061883.1G00110610.1	GH88.hmm	GHs	Glycoside Hydrolases	http://www.cazy.org/GH88.html
AaltCP061883.1G00110630.1	GH154.hmm	GHs	Glycoside Hydrolases	http://www.cazy.org/GH154.html
AaltCP061883.1G00110660.1	AA3_2.hmm	AAs	Auxiliary Activities	http://www.cazy.org/AA3_2.html
AaltCP061883.1G00111230.1	GT1.hmm	GTs	GlycosyTransferases	http://www.cazy.org/GT1.html
AaltCP061883.1G00111250.1	GH43_26.hmm	GHs	Glycoside Hydrolases	http://www.cazy.org/GH43_26.html
AaltCP061883.1G00111620.1	GH78.hmm	GHs	Glycoside Hydrolases	http://www.cazy.org/GH78.html
AaltCP061884.1G00111900.1	GH31.hmm	GHs	Glycoside Hydrolases	http://www.cazy.org/GH31.html
AaltCP061884.1G00112400.1	AA11.hmm	AAs	Auxiliary Activities	http://www.cazy.org/AA11.html
AaltCP061884.1G00112530.1	GH18.hmm	GHs	Glycoside Hydrolases	http://www.cazy.org/GH18.html
AaltCP061884.1G00112600.1	AA7.hmm	AAs	Auxiliary Activities	http://www.cazy.org/AA7.html
AaltCP061884.1G00112680.1	PL1_7.hmm	PLs	Polysaccharide Lyases	http://www.cazy.org/PL1_7.html
AaltCP061884.1G00112800.1	AA7.hmm	AAs	Auxiliary Activities	http://www.cazy.org/AA7.html
AaltCP061884.1G00112830.1	GH43_14.hmm	GHs	Glycoside Hydrolases	http://www.cazy.org/GH43_14.html
AaltCP061884.1G00113020.1	GH35.hmm	GHs	Glycoside Hydrolases	http://www.cazy.org/GH35.html
AaltCP061884.1G00113050.1	GH128.hmm	GHs	Glycoside Hydrolases	http://www.cazy.org/GH128.html
AaltCP061884.1G00113080.1	GT71.hmm	GTs	GlycosyTransferases	http://www.cazy.org/GT71.html
AaltCP061884.1G00113450.1	GT1.hmm	GTs	GlycosyTransferases	http://www.cazy.org/GT1.html
AaltCP061884.1G00113600.1	CE12.hmm	CEs	Carbohydrate Esterases	http://www.cazy.org/CE12.html
AaltCP061884.1G00113630.1	AA3_2.hmm	AAs	Auxiliary Activities	http://www.cazy.org/AA3_2.html
AaltCP061884.1G00114210.1	AA1_3.hmm	AAs	Auxiliary Activities	http://www.cazy.org/AA1_3.html
AaltCP061884.1G00114290.1	AA3_2.hmm	AAs	Auxiliary Activities	http://www.cazy.org/AA3_2.html
AaltCP061884.1G00114720.1	AA7.hmm	AAs	Auxiliary Activities	http://www.cazy.org/AA7.html
AaltCP061884.1G00114910.1	GT25.hmm	GTs	GlycosyTransferases	http://www.cazy.org/GT25.html
AaltCP061884.1G00115480.1	GH105.hmm	GHs	Glycoside Hydrolases	http://www.cazy.org/GH105.html
AaltCP061884.1G00115630.1	GH47.hmm	GHs	Glycoside Hydrolases	http://www.cazy.org/GH47.html
AaltCP061884.1G00115640.1	GH17.hmm	GHs	Glycoside Hydrolases	http://www.cazy.org/GH17.html
AaltCP061884.1G00115900.1	AA12.hmm	AAs	Auxiliary Activities	http://www.cazy.org/AA12.html
AaltCP061884.1G00116290.1	GH30_7.hmm	GHs	Glycoside Hydrolases	http://www.cazy.org/GH30_7.html
AaltCP061884.1G00116490.1	PL1_4.hmm	PLs	Polysaccharide Lyases	http://www.cazy.org/PL1_4.html
AaltCP061884.1G00117070.1	PL3_2.hmm	PLs	Polysaccharide Lyases	http://www.cazy.org/PL3_2.html
AaltCP061884.1G00117310.1	GH62.hmm	GHs	Glycoside Hydrolases	http://www.cazy.org/GH62.html
AaltCP061884.1G00117560.1	AA7.hmm	AAs	Auxiliary Activities	http://www.cazy.org/AA7.html
AaltCP061884.1G00117800.1	AA7.hmm	AAs	Auxiliary Activities	http://www.cazy.org/AA7.html
AaltCP061884.1G00117850.1	CE4.hmm	CEs	Carbohydrate Esterases	http://www.cazy.org/CE4.html
AaltCP061884.1G00117910.1	GH16_22.hmm	GHs	Glycoside Hydrolases	http://www.cazy.org/GH16_22.html
AaltCP061884.1G00118170.1	GH3.hmm	GHs	Glycoside Hydrolases	http://www.cazy.org/GH3.html
AaltCP061885.1G00118270.1	GH154.hmm	GHs	Glycoside Hydrolases	http://www.cazy.org/GH154.html
AaltCP061885.1G00118330.1	GT8.hmm	GTs	GlycosyTransferases	http://www.cazy.org/GT8.html
AaltCP061886.1G00118750.1	AA11.hmm	AAs	Auxiliary Activities	http://www.cazy.org/AA11.html
AaltCP061886.1G00118770.1	GT69.hmm	GTs	GlycosyTransferases	http://www.cazy.org/GT69.html
AaltCP061886.1G00118780.1	GH3.hmm	GHs	Glycoside Hydrolases	http://www.cazy.org/GH3.html
AaltCP061886.1G00118960.1	AA9.hmm	AAs	Auxiliary Activities	http://www.cazy.org/AA9.html
AaltCP061886.1G00118970.1	GT90.hmm	GTs	GlycosyTransferases	http://www.cazy.org/GT90.html

## Sheet: Afla.cazy
Table S4 The CAZYs informations in Arthrobotrys flagrans
SeqID	Domain	Class	ClassInfo	DomainDescription
rna-gnl-WGS_SAEB-g1013.t1	GT2_Chitin_synth_1.hmm	GTs	GlycosyTransferases	http://www.cazy.org/GT2.html
rna-gnl-WGS_SAEB-g1026.t1	AA5_1.hmm	AAs	Auxiliary Activities	http://www.cazy.org/AA5_1.html
rna-gnl-WGS_SAEB-g1040.t1	GH43_6.hmm	GHs	Glycoside Hydrolases	http://www.cazy.org/GH43_6.html
rna-gnl-WGS_SAEB-g1041.t1	GH35.hmm	GHs	Glycoside Hydrolases	http://www.cazy.org/GH35.html
rna-gnl-WGS_SAEB-g1046.t1	AA4.hmm	AAs	Auxiliary Activities	http://www.cazy.org/AA4.html
rna-gnl-WGS_SAEB-g1171.t1	PL3_2.hmm	PLs	Polysaccharide Lyases	http://www.cazy.org/PL3_2.html
rna-gnl-WGS_SAEB-g1190.t1	GT39.hmm	GTs	GlycosyTransferases	http://www.cazy.org/GT39.html
rna-gnl-WGS_SAEB-g1192.t1	GH43_26.hmm	GHs	Glycoside Hydrolases	http://www.cazy.org/GH43_26.html
rna-gnl-WGS_SAEB-g1204.t1	GH5_7.hmm	GHs	Glycoside Hydrolases	http://www.cazy.org/GH5_7.html
rna-gnl-WGS_SAEB-g1274.t1	PL1.hmm	PLs	Polysaccharide Lyases	http://www.cazy.org/PL1.html
rna-gnl-WGS_SAEB-g1279.t1	GT22.hmm	GTs	GlycosyTransferases	http://www.cazy.org/GT22.html
rna-gnl-WGS_SAEB-g134.t1	GH16_4.hmm	GHs	Glycoside Hydrolases	http://www.cazy.org/GH16_4.html
rna-gnl-WGS_SAEB-g135.t1	GT2_Glyco_trans_2_3.hmm	GTs	GlycosyTransferases	http://www.cazy.org/GT2.html
rna-gnl-WGS_SAEB-g1354.t1	PL1_7.hmm	PLs	Polysaccharide Lyases	http://www.cazy.org/PL1_7.html
rna-gnl-WGS_SAEB-g1357.t1	GH131.hmm	GHs	Glycoside Hydrolases	http://www.cazy.org/GH131.html
rna-gnl-WGS_SAEB-g1387.t1	GH6.hmm	GHs	Glycoside Hydrolases	http://www.cazy.org/GH6.html
rna-gnl-WGS_SAEB-g1396.t1	GH74.hmm	GHs	Glycoside Hydrolases	http://www.cazy.org/GH74.html
rna-gnl-WGS_SAEB-g1411.t1	AA7.hmm	AAs	Auxiliary Activities	http://www.cazy.org/AA7.html
rna-gnl-WGS_SAEB-g1431.t1	GH18.hmm	GHs	Glycoside Hydrolases	http://www.cazy.org/GH18.html
rna-gnl-WGS_SAEB-g1434.t1	GH154.hmm	GHs	Glycoside Hydrolases	http://www.cazy.org/GH154.html
rna-gnl-WGS_SAEB-g1472.t1	GH10.hmm	GHs	Glycoside Hydrolases	http://www.cazy.org/GH10.html
rna-gnl-WGS_SAEB-g1498.t1	GT90.hmm	GTs	GlycosyTransferases	http://www.cazy.org/GT90.html
rna-gnl-WGS_SAEB-g1505.t1	GH13_5.hmm	GHs	Glycoside Hydrolases	http://www.cazy.org/GH13_5.html
rna-gnl-WGS_SAEB-g1546.t1	AA1_2.hmm	AAs	Auxiliary Activities	http://www.cazy.org/AA1_2.html
rna-gnl-WGS_SAEB-g1548.t1	GT4.hmm	GTs	GlycosyTransferases	http://www.cazy.org/GT4.html
rna-gnl-WGS_SAEB-g1572.t1	GH152.hmm	GHs	Glycoside Hydrolases	http://www.cazy.org/GH152.html
rna-gnl-WGS_SAEB-g1585.t1	CE5.hmm	CEs	Carbohydrate Esterases	http://www.cazy.org/CE5.html
rna-gnl-WGS_SAEB-g1596.t1	GH131.hmm	GHs	Glycoside Hydrolases	http://www.cazy.org/GH131.html
rna-gnl-WGS_SAEB-g1615.t1	GH79.hmm	GHs	Glycoside Hydrolases	http://www.cazy.org/GH79.html
rna-gnl-WGS_SAEB-g1683.t1	GH15.hmm	GHs	Glycoside Hydrolases	http://www.cazy.org/GH15.html
rna-gnl-WGS_SAEB-g1690.t1	AA3.hmm	AAs	Auxiliary Activities	http://www.cazy.org/AA3.html
rna-gnl-WGS_SAEB-g1782.t1	GH76.hmm	GHs	Glycoside Hydrolases	http://www.cazy.org/GH76.html
rna-gnl-WGS_SAEB-g1788.t1	AA8.hmm	AAs	Auxiliary Activities	http://www.cazy.org/AA8.html
rna-gnl-WGS_SAEB-g1860.t1	GH76.hmm	GHs	Glycoside Hydrolases	http://www.cazy.org/GH76.html
rna-gnl-WGS_SAEB-g1874.t1	GH16_4.hmm	GHs	Glycoside Hydrolases	http://www.cazy.org/GH16_4.html
rna-gnl-WGS_SAEB-g1876.t1	GT2_Glyco_trans_2_3.hmm	GTs	GlycosyTransferases	http://www.cazy.org/GT2.html
rna-gnl-WGS_SAEB-g1877.t2	GH114.hmm	GHs	Glycoside Hydrolases	http://www.cazy.org/GH114.html
rna-gnl-WGS_SAEB-g19.t1	PL9_3.hmm	PLs	Polysaccharide Lyases	http://www.cazy.org/PL9_3.html
rna-gnl-WGS_SAEB-g1901.t1	CE1.hmm	CEs	Carbohydrate Esterases	http://www.cazy.org/CE1.html
rna-gnl-WGS_SAEB-g1951.t1	GH5_24.hmm	GHs	Glycoside Hydrolases	http://www.cazy.org/GH5_24.html
rna-gnl-WGS_SAEB-g20.t1	AA9.hmm	AAs	Auxiliary Activities	http://www.cazy.org/AA9.html
rna-gnl-WGS_SAEB-g2014.t1	GH10.hmm	GHs	Glycoside Hydrolases	http://www.cazy.org/GH10.html
rna-gnl-WGS_SAEB-g2026.t1	CE2.hmm	CEs	Carbohydrate Esterases	http://www.cazy.org/CE2.html
rna-gnl-WGS_SAEB-g2040.t1	PL3_2.hmm	PLs	Polysaccharide Lyases	http://www.cazy.org/PL3_2.html
rna-gnl-WGS_SAEB-g2058.t1	AA1.hmm	AAs	Auxiliary Activities	http://www.cazy.org/AA1.html
rna-gnl-WGS_SAEB-g2078.t1	CE9.hmm	CEs	Carbohydrate Esterases	http://www.cazy.org/CE9.html
rna-gnl-WGS_SAEB-g2079.t1	CE9.hmm	CEs	Carbohydrate Esterases	http://www.cazy.org/CE9.html
rna-gnl-WGS_SAEB-g2095.t1	GH28.hmm	GHs	Glycoside Hydrolases	http://www.cazy.org/GH28.html
rna-gnl-WGS_SAEB-g2109.t1	CE18.hmm	CEs	Carbohydrate Esterases	http://www.cazy.org/CE18.html
rna-gnl-WGS_SAEB-g211.t1	AA1.hmm	AAs	Auxiliary Activities	http://www.cazy.org/AA1.html
rna-gnl-WGS_SAEB-g2111.t1	AA7.hmm	AAs	Auxiliary Activities	http://www.cazy.org/AA7.html
rna-gnl-WGS_SAEB-g2123.t1	GH28.hmm	GHs	Glycoside Hydrolases	http://www.cazy.org/GH28.html
rna-gnl-WGS_SAEB-g2160.t1	AA11.hmm	AAs	Auxiliary Activities	http://www.cazy.org/AA11.html
rna-gnl-WGS_SAEB-g2182.t1	GT90.hmm	GTs	GlycosyTransferases	http://www.cazy.org/GT90.html
rna-gnl-WGS_SAEB-g2190.t1	GH55.hmm	GHs	Glycoside Hydrolases	http://www.cazy.org/GH55.html
rna-gnl-WGS_SAEB-g2218.t1	GT15.hmm	GTs	GlycosyTransferases	http://www.cazy.org/GT15.html
rna-gnl-WGS_SAEB-g2222.t1	GT3.hmm	GTs	GlycosyTransferases	http://www.cazy.org/GT3.html
rna-gnl-WGS_SAEB-g2242.t1	GH31.hmm	GHs	Glycoside Hydrolases	http://www.cazy.org/GH31.html
rna-gnl-WGS_SAEB-g2350.t1	GT32.hmm	GTs	GlycosyTransferases	http://www.cazy.org/GT32.html
rna-gnl-WGS_SAEB-g239.t1	GT62.hmm	GTs	GlycosyTransferases	http://www.cazy.org/GT62.html
rna-gnl-WGS_SAEB-g2434.t1	GH51.hmm	GHs	Glycoside Hydrolases	http://www.cazy.org/GH51.html
rna-gnl-WGS_SAEB-g2458.t1	GH3.hmm	GHs	Glycoside Hydrolases	http://www.cazy.org/GH3.html
rna-gnl-WGS_SAEB-g2605.t1	AA7.hmm	AAs	Auxiliary Activities	http://www.cazy.org/AA7.html
rna-gnl-WGS_SAEB-g2619.t1	GH2.hmm	GHs	Glycoside Hydrolases	http://www.cazy.org/GH2.html
rna-gnl-WGS_SAEB-g2667.t1	GT39.hmm	GTs	GlycosyTransferases	http://www.cazy.org/GT39.html
rna-gnl-WGS_SAEB-g2713.t1	GT15.hmm	GTs	GlycosyTransferases	http://www.cazy.org/GT15.html
rna-gnl-WGS_SAEB-g2763.t1	GT21.hmm	GTs	GlycosyTransferases	http://www.cazy.org/GT21.html
rna-gnl-WGS_SAEB-g2774.t1	GT90.hmm	GTs	GlycosyTransferases	http://www.cazy.org/GT90.html
rna-gnl-WGS_SAEB-g2821.t1	PL1_10.hmm	PLs	Polysaccharide Lyases	http://www.cazy.org/PL1_10.html
rna-gnl-WGS_SAEB-g2833.t1	GH35.hmm	GHs	Glycoside Hydrolases	http://www.cazy.org/GH35.html
rna-gnl-WGS_SAEB-g2870.t1	AA9.hmm	AAs	Auxiliary Activities	http://www.cazy.org/AA9.html
rna-gnl-WGS_SAEB-g2943.t1	AA3_2.hmm	AAs	Auxiliary Activities	http://www.cazy.org/AA3_2.html
rna-gnl-WGS_SAEB-g2946.t1	GH27.hmm	GHs	Glycoside Hydrolases	http://www.cazy.org/GH27.html
rna-gnl-WGS_SAEB-g2957.t1	PL1.hmm	PLs	Polysaccharide Lyases	http://www.cazy.org/PL1.html
rna-gnl-WGS_SAEB-g2985.t1	GT32.hmm	GTs	GlycosyTransferases	http://www.cazy.org/GT32.html
rna-gnl-WGS_SAEB-g3022.t1	AA3_2.hmm	AAs	Auxiliary Activities	http://www.cazy.org/AA3_2.html
rna-gnl-WGS_SAEB-g3026.t1	GT66.hmm	GTs	GlycosyTransferases	http://www.cazy.org/GT66.html
rna-gnl-WGS_SAEB-g3032.t1	GH38.hmm	GHs	Glycoside Hydrolases	http://www.cazy.org/GH38.html
rna-gnl-WGS_SAEB-g3055.t1	GH28.hmm	GHs	Glycoside Hydrolases	http://www.cazy.org/GH28.html
rna-gnl-WGS_SAEB-g3120.t1	AA7.hmm	AAs	Auxiliary Activities	http://www.cazy.org/AA7.html
rna-gnl-WGS_SAEB-g314.t1	AA9.hmm	AAs	Auxiliary Activities	http://www.cazy.org/AA9.html
rna-gnl-WGS_SAEB-g3151.t1	GH49.hmm	GHs	Glycoside Hydrolases	http://www.cazy.org/GH49.html
rna-gnl-WGS_SAEB-g3152.t1	GH13_40.hmm	GHs	Glycoside Hydrolases	http://www.cazy.org/GH13_40.html
rna-gnl-WGS_SAEB-g3157.t1	PL1_7.hmm	PLs	Polysaccharide Lyases	http://www.cazy.org/PL1_7.html
rna-gnl-WGS_SAEB-g3161.t1	GH16_3.hmm	GHs	Glycoside Hydrolases	http://www.cazy.org/GH16_3.html
rna-gnl-WGS_SAEB-g317.t1	GT4.hmm	GTs	GlycosyTransferases	http://www.cazy.org/GT4.html
rna-gnl-WGS_SAEB-g3202.t1	GH45.hmm	GHs	Glycoside Hydrolases	http://www.cazy.org/GH45.html
rna-gnl-WGS_SAEB-g3205.t1	GH76.hmm	GHs	Glycoside Hydrolases	http://www.cazy.org/GH76.html
rna-gnl-WGS_SAEB-g3294.t1	GT15.hmm	GTs	GlycosyTransferases	http://www.cazy.org/GT15.html
rna-gnl-WGS_SAEB-g3363.t1	GT20.hmm	GTs	GlycosyTransferases	http://www.cazy.org/GT20.html
rna-gnl-WGS_SAEB-g3372.t1	AA9.hmm	AAs	Auxiliary Activities	http://www.cazy.org/AA9.html
rna-gnl-WGS_SAEB-g338.t1	GT20.hmm	GTs	GlycosyTransferases	http://www.cazy.org/GT20.html
rna-gnl-WGS_SAEB-g3380.t1	GT4.hmm	GTs	GlycosyTransferases	http://www.cazy.org/GT4.html
rna-gnl-WGS_SAEB-g3385.t1	GH5_7.hmm	GHs	Glycoside Hydrolases	http://www.cazy.org/GH5_7.html
rna-gnl-WGS_SAEB-g3390.t1	GH16_18.hmm	GHs	Glycoside Hydrolases	http://www.cazy.org/GH16_18.html
rna-gnl-WGS_SAEB-g3417.t1	GH76.hmm	GHs	Glycoside Hydrolases	http://www.cazy.org/GH76.html
rna-gnl-WGS_SAEB-g3477.t1	AA12.hmm	AAs	Auxiliary Activities	http://www.cazy.org/AA12.html
rna-gnl-WGS_SAEB-g3526.t1	GH132.hmm	GHs	Glycoside Hydrolases	http://www.cazy.org/GH132.html
rna-gnl-WGS_SAEB-g3535.t1	GT22.hmm	GTs	GlycosyTransferases	http://www.cazy.org/GT22.html
rna-gnl-WGS_SAEB-g359.t1	GT24.hmm	GTs	GlycosyTransferases	http://www.cazy.org/GT24.html
rna-gnl-WGS_SAEB-g3622.t1	PL1_6.hmm	PLs	Polysaccharide Lyases	http://www.cazy.org/PL1_6.html
rna-gnl-WGS_SAEB-g3683.t1	GH65.hmm	GHs	Glycoside Hydrolases	http://www.cazy.org/GH65.html
rna-gnl-WGS_SAEB-g3684.t1	CE5.hmm	CEs	Carbohydrate Esterases	http://www.cazy.org/CE5.html
rna-gnl-WGS_SAEB-g3705.t1	GH47.hmm	GHs	Glycoside Hydrolases	http://www.cazy.org/GH47.html
rna-gnl-WGS_SAEB-g3710.t1	AA9.hmm	AAs	Auxiliary Activities	http://www.cazy.org/AA9.html
rna-gnl-WGS_SAEB-g3768.t1	GH76.hmm	GHs	Glycoside Hydrolases	http://www.cazy.org/GH76.html
rna-gnl-WGS_SAEB-g3784.t1	AA4.hmm	AAs	Auxiliary Activities	http://www.cazy.org/AA4.html
rna-gnl-WGS_SAEB-g3793.t1	GH5_15.hmm	GHs	Glycoside Hydrolases	http://www.cazy.org/GH5_15.html
rna-gnl-WGS_SAEB-g3821.t1	GH15.hmm	GHs	Glycoside Hydrolases	http://www.cazy.org/GH15.html
rna-gnl-WGS_SAEB-g3828.t1	GH72.hmm	GHs	Glycoside Hydrolases	http://www.cazy.org/GH72.html
rna-gnl-WGS_SAEB-g3833.t1	GH72.hmm	GHs	Glycoside Hydrolases	http://www.cazy.org/GH72.html
rna-gnl-WGS_SAEB-g3852.t1	CE16.hmm	CEs	Carbohydrate Esterases	http://www.cazy.org/CE16.html
rna-gnl-WGS_SAEB-g3882.t1	GT61.hmm	GTs	GlycosyTransferases	http://www.cazy.org/GT61.html
rna-gnl-WGS_SAEB-g3925.t1	CE16.hmm	CEs	Carbohydrate Esterases	http://www.cazy.org/CE16.html
rna-gnl-WGS_SAEB-g402.t1	AA3_2.hmm	AAs	Auxiliary Activities	http://www.cazy.org/AA3_2.html
rna-gnl-WGS_SAEB-g4026.t1	GT57.hmm	GTs	GlycosyTransferases	http://www.cazy.org/GT57.html
rna-gnl-WGS_SAEB-g4044.t1	CBM21.hmm	CBMs	Carbohydrate-Binding Modules	http://www.cazy.org/CBM21.html
rna-gnl-WGS_SAEB-g4065.t1	GT34.hmm	GTs	GlycosyTransferases	http://www.cazy.org/GT34.html
rna-gnl-WGS_SAEB-g4070.t2	GT61.hmm	GTs	GlycosyTransferases	http://www.cazy.org/GT61.html
rna-gnl-WGS_SAEB-g4100.t1	GH1.hmm	GHs	Glycoside Hydrolases	http://www.cazy.org/GH1.html
rna-gnl-WGS_SAEB-g4101.t1	GH95.hmm	GHs	Glycoside Hydrolases	http://www.cazy.org/GH95.html
rna-gnl-WGS_SAEB-g4110.t1	GT34.hmm	GTs	GlycosyTransferases	http://www.cazy.org/GT34.html
rna-gnl-WGS_SAEB-g4146.t1	GH45.hmm	GHs	Glycoside Hydrolases	http://www.cazy.org/GH45.html
rna-gnl-WGS_SAEB-g4200.t1	GT59.hmm	GTs	GlycosyTransferases	http://www.cazy.org/GT59.html
rna-gnl-WGS_SAEB-g4218.t1	GH135.hmm	GHs	Glycoside Hydrolases	http://www.cazy.org/GH135.html
rna-gnl-WGS_SAEB-g4230.t1	GH47.hmm	GHs	Glycoside Hydrolases	http://www.cazy.org/GH47.html
rna-gnl-WGS_SAEB-g4230.t1	GH47.hmm	GHs	Glycoside Hydrolases	http://www.cazy.org/GH47.html
rna-gnl-WGS_SAEB-g4251.t1	GH16_18.hmm	GHs	Glycoside Hydrolases	http://www.cazy.org/GH16_18.html
rna-gnl-WGS_SAEB-g4264.t1	GH20.hmm	GHs	Glycoside Hydrolases	http://www.cazy.org/GH20.html
rna-gnl-WGS_SAEB-g4316.t1	GH18.hmm	GHs	Glycoside Hydrolases	http://www.cazy.org/GH18.html
rna-gnl-WGS_SAEB-g4363.t1	GH135.hmm	GHs	Glycoside Hydrolases	http://www.cazy.org/GH135.html
rna-gnl-WGS_SAEB-g4364.t1	AA7.hmm	AAs	Auxiliary Activities	http://www.cazy.org/AA7.html
rna-gnl-WGS_SAEB-g4377.t1	GH18.hmm	GHs	Glycoside Hydrolases	http://www.cazy.org/GH18.html
rna-gnl-WGS_SAEB-g4378.t1	GH5_4.hmm	GHs	Glycoside Hydrolases	http://www.cazy.org/GH5_4.html
rna-gnl-WGS_SAEB-g4393.t1	GH71.hmm	GHs	Glycoside Hydrolases	http://www.cazy.org/GH71.html
rna-gnl-WGS_SAEB-g4393.t1	CBM24.hmm	CBMs	Carbohydrate-Binding Modules	http://www.cazy.org/CBM24.html
rna-gnl-WGS_SAEB-g4394.t1	GH71.hmm	GHs	Glycoside Hydrolases	http://www.cazy.org/GH71.html
rna-gnl-WGS_SAEB-g4396.t1	GH31.hmm	GHs	Glycoside Hydrolases	http://www.cazy.org/GH31.html
rna-gnl-WGS_SAEB-g4400.t1	GH134.hmm	GHs	Glycoside Hydrolases	http://www.cazy.org/GH134.html
rna-gnl-WGS_SAEB-g4401.t1	GH5_7.hmm	GHs	Glycoside Hydrolases	http://www.cazy.org/GH5_7.html
rna-gnl-WGS_SAEB-g4407.t1	CE5.hmm	CEs	Carbohydrate Esterases	http://www.cazy.org/CE5.html
rna-gnl-WGS_SAEB-g441.t1	GH5_5.hmm	GHs	Glycoside Hydrolases	http://www.cazy.org/GH5_5.html
rna-gnl-WGS_SAEB-g442.t1	CE1.hmm	CEs	Carbohydrate Esterases	http://www.cazy.org/CE1.html
rna-gnl-WGS_SAEB-g443.t1	GH7.hmm	GHs	Glycoside Hydrolases	http://www.cazy.org/GH7.html
rna-gnl-WGS_SAEB-g4457.t1	GT50.hmm	GTs	GlycosyTransferases	http://www.cazy.org/GT50.html
rna-gnl-WGS_SAEB-g448.t1	AA9.hmm	AAs	Auxiliary Activities	http://www.cazy.org/AA9.html
rna-gnl-WGS_SAEB-g4482.t1	AA9.hmm	AAs	Auxiliary Activities	http://www.cazy.org/AA9.html
rna-gnl-WGS_SAEB-g4504.t1	GH5_9.hmm	GHs	Glycoside Hydrolases	http://www.cazy.org/GH5_9.html
rna-gnl-WGS_SAEB-g4511.t1	PL3_2.hmm	PLs	Polysaccharide Lyases	http://www.cazy.org/PL3_2.html
rna-gnl-WGS_SAEB-g453.t1	AA3_3.hmm	AAs	Auxiliary Activities	http://www.cazy.org/AA3_3.html
rna-gnl-WGS_SAEB-g4556.t1	GH78.hmm	GHs	Glycoside Hydrolases	http://www.cazy.org/GH78.html
rna-gnl-WGS_SAEB-g4557.t2	GH43_13.hmm	GHs	Glycoside Hydrolases	http://www.cazy.org/GH43_13.html
rna-gnl-WGS_SAEB-g457.t1	GH12.hmm	GHs	Glycoside Hydrolases	http://www.cazy.org/GH12.html
rna-gnl-WGS_SAEB-g4583.t1	GH74.hmm	GHs	Glycoside Hydrolases	http://www.cazy.org/GH74.html
rna-gnl-WGS_SAEB-g46.t1	PL8.hmm	PLs	Polysaccharide Lyases	http://www.cazy.org/PL8.html
rna-gnl-WGS_SAEB-g4605.t1	GT2_Glycos_transf_2.hmm	GTs	GlycosyTransferases	http://www.cazy.org/GT2.html
rna-gnl-WGS_SAEB-g4674.t1	AA7.hmm	AAs	Auxiliary Activities	http://www.cazy.org/AA7.html
rna-gnl-WGS_SAEB-g4696.t1	GH5_9.hmm	GHs	Glycoside Hydrolases	http://www.cazy.org/GH5_9.html
rna-gnl-WGS_SAEB-g4700.t1	GH16_18.hmm	GHs	Glycoside Hydrolases	http://www.cazy.org/GH16_18.html
rna-gnl-WGS_SAEB-g4703.t1	GH18.hmm	GHs	Glycoside Hydrolases	http://www.cazy.org/GH18.html
rna-gnl-WGS_SAEB-g4731.t1	GH18.hmm	GHs	Glycoside Hydrolases	http://www.cazy.org/GH18.html
rna-gnl-WGS_SAEB-g4820.t1	GT90.hmm	GTs	GlycosyTransferases	http://www.cazy.org/GT90.html
rna-gnl-WGS_SAEB-g484.t1	AA3_2.hmm	AAs	Auxiliary Activities	http://www.cazy.org/AA3_2.html
rna-gnl-WGS_SAEB-g4881.t1	GT1.hmm	GTs	GlycosyTransferases	http://www.cazy.org/GT1.html
rna-gnl-WGS_SAEB-g4911.t1	CE16.hmm	CEs	Carbohydrate Esterases	http://www.cazy.org/CE16.html
rna-gnl-WGS_SAEB-g493.t1	GH45.hmm	GHs	Glycoside Hydrolases	http://www.cazy.org/GH45.html
rna-gnl-WGS_SAEB-g4932.t1	PL8.hmm	PLs	Polysaccharide Lyases	http://www.cazy.org/PL8.html
rna-gnl-WGS_SAEB-g497.t1	AA11.hmm	AAs	Auxiliary Activities	http://www.cazy.org/AA11.html
rna-gnl-WGS_SAEB-g4979.t1	AA8.hmm	AAs	Auxiliary Activities	http://www.cazy.org/AA8.html
rna-gnl-WGS_SAEB-g4979.t1	AA3_1.hmm	AAs	Auxiliary Activities	http://www.cazy.org/AA3_1.html
rna-gnl-WGS_SAEB-g5025.t1	AA7.hmm	AAs	Auxiliary Activities	http://www.cazy.org/AA7.html
rna-gnl-WGS_SAEB-g5074.t1	GH27.hmm	GHs	Glycoside Hydrolases	http://www.cazy.org/GH27.html
rna-gnl-WGS_SAEB-g5078.t2	AA7.hmm	AAs	Auxiliary Activities	http://www.cazy.org/AA7.html
rna-gnl-WGS_SAEB-g5084.t1	GH3.hmm	GHs	Glycoside Hydrolases	http://www.cazy.org/GH3.html
rna-gnl-WGS_SAEB-g5091.t1	GH1.hmm	GHs	Glycoside Hydrolases	http://www.cazy.org/GH1.html
rna-gnl-WGS_SAEB-g5111.t1	AA7.hmm	AAs	Auxiliary Activities	http://www.cazy.org/AA7.html
rna-gnl-WGS_SAEB-g5124.t1	GH78.hmm	GHs	Glycoside Hydrolases	http://www.cazy.org/GH78.html
rna-gnl-WGS_SAEB-g5164.t1	AA12.hmm	AAs	Auxiliary Activities	http://www.cazy.org/AA12.html
rna-gnl-WGS_SAEB-g5236.t1	GH5_9.hmm	GHs	Glycoside Hydrolases	http://www.cazy.org/GH5_9.html
rna-gnl-WGS_SAEB-g5246.t1	AA3.hmm	AAs	Auxiliary Activities	http://www.cazy.org/AA3.html
rna-gnl-WGS_SAEB-g5295.t2	AA9.hmm	AAs	Auxiliary Activities	http://www.cazy.org/AA9.html
rna-gnl-WGS_SAEB-g5301.t1	GH76.hmm	GHs	Glycoside Hydrolases	http://www.cazy.org/GH76.html
rna-gnl-WGS_SAEB-g5320.t1	GH16_19.hmm	GHs	Glycoside Hydrolases	http://www.cazy.org/GH16_19.html
rna-gnl-WGS_SAEB-g5397.t1	GH79.hmm	GHs	Glycoside Hydrolases	http://www.cazy.org/GH79.html
rna-gnl-WGS_SAEB-g5403.t1	AA12.hmm	AAs	Auxiliary Activities	http://www.cazy.org/AA12.html
rna-gnl-WGS_SAEB-g5405.t1	PL1_9.hmm	PLs	Polysaccharide Lyases	http://www.cazy.org/PL1_9.html
rna-gnl-WGS_SAEB-g5528.t1	GH5_22.hmm	GHs	Glycoside Hydrolases	http://www.cazy.org/GH5_22.html
rna-gnl-WGS_SAEB-g5601.t1	GH16_10.hmm	GHs	Glycoside Hydrolases	http://www.cazy.org/GH16_10.html
rna-gnl-WGS_SAEB-g5602.t1	GH30_7.hmm	GHs	Glycoside Hydrolases	http://www.cazy.org/GH30_7.html
rna-gnl-WGS_SAEB-g5612.t1	GT69.hmm	GTs	GlycosyTransferases	http://www.cazy.org/GT69.html
rna-gnl-WGS_SAEB-g5633.t1	GH5_12.hmm	GHs	Glycoside Hydrolases	http://www.cazy.org/GH5_12.html
rna-gnl-WGS_SAEB-g566.t1	PL1_4.hmm	PLs	Polysaccharide Lyases	http://www.cazy.org/PL1_4.html
rna-gnl-WGS_SAEB-g5681.t1	GT62.hmm	GTs	GlycosyTransferases	http://www.cazy.org/GT62.html
rna-gnl-WGS_SAEB-g5693.t1	GH72.hmm	GHs	Glycoside Hydrolases	http://www.cazy.org/GH72.html
rna-gnl-WGS_SAEB-g5702.t1	AA1.hmm	AAs	Auxiliary Activities	http://www.cazy.org/AA1.html
rna-gnl-WGS_SAEB-g5715.t1	AA1.hmm	AAs	Auxiliary Activities	http://www.cazy.org/AA1.html
rna-gnl-WGS_SAEB-g5721.t1	GT1.hmm	GTs	GlycosyTransferases	http://www.cazy.org/GT1.html
rna-gnl-WGS_SAEB-g5728.t1	GH7.hmm	GHs	Glycoside Hydrolases	http://www.cazy.org/GH7.html
rna-gnl-WGS_SAEB-g5731.t1	PL1_9.hmm	PLs	Polysaccharide Lyases	http://www.cazy.org/PL1_9.html
rna-gnl-WGS_SAEB-g5742.t1	AA9.hmm	AAs	Auxiliary Activities	http://www.cazy.org/AA9.html
rna-gnl-WGS_SAEB-g578.t1	AA3_4.hmm	AAs	Auxiliary Activities	http://www.cazy.org/AA3_4.html
rna-gnl-WGS_SAEB-g5780.t1	GH18.hmm	GHs	Glycoside Hydrolases	http://www.cazy.org/GH18.html
rna-gnl-WGS_SAEB-g5848.t1	AA3_2.hmm	AAs	Auxiliary Activities	http://www.cazy.org/AA3_2.html
rna-gnl-WGS_SAEB-g5860.t1	GH11.hmm	GHs	Glycoside Hydrolases	http://www.cazy.org/GH11.html
rna-gnl-WGS_SAEB-g5861.t1	AA9.hmm	AAs	Auxiliary Activities	http://www.cazy.org/AA9.html
rna-gnl-WGS_SAEB-g5885.t1	GT62.hmm	GTs	GlycosyTransferases	http://www.cazy.org/GT62.html
rna-gnl-WGS_SAEB-g5898.t1	GT8.hmm	GTs	GlycosyTransferases	http://www.cazy.org/GT8.html
rna-gnl-WGS_SAEB-g5935.t1	GH125.hmm	GHs	Glycoside Hydrolases	http://www.cazy.org/GH125.html
rna-gnl-WGS_SAEB-g5961.t1	GH31.hmm	GHs	Glycoside Hydrolases	http://www.cazy.org/GH31.html
rna-gnl-WGS_SAEB-g5963.t1	GH55.hmm	GHs	Glycoside Hydrolases	http://www.cazy.org/GH55.html
rna-gnl-WGS_SAEB-g6043.t1	AA9.hmm	AAs	Auxiliary Activities	http://www.cazy.org/AA9.html
rna-gnl-WGS_SAEB-g613.t1	GH18.hmm	GHs	Glycoside Hydrolases	http://www.cazy.org/GH18.html
rna-gnl-WGS_SAEB-g6194.t1	GT58.hmm	GTs	GlycosyTransferases	http://www.cazy.org/GT58.html
rna-gnl-WGS_SAEB-g6225.t1	GH5_12.hmm	GHs	Glycoside Hydrolases	http://www.cazy.org/GH5_12.html
rna-gnl-WGS_SAEB-g6242.t1	CE15.hmm	CEs	Carbohydrate Esterases	http://www.cazy.org/CE15.html
rna-gnl-WGS_SAEB-g6243.t1	GT17.hmm	GTs	GlycosyTransferases	http://www.cazy.org/GT17.html
rna-gnl-WGS_SAEB-g6262.t1	GT71.hmm	GTs	GlycosyTransferases	http://www.cazy.org/GT71.html
rna-gnl-WGS_SAEB-g6294.t1	GH115.hmm	GHs	Glycoside Hydrolases	http://www.cazy.org/GH115.html
rna-gnl-WGS_SAEB-g6377.t1	GH15.hmm	GHs	Glycoside Hydrolases	http://www.cazy.org/GH15.html
rna-gnl-WGS_SAEB-g64.t1	CE1.hmm	CEs	Carbohydrate Esterases	http://www.cazy.org/CE1.html
rna-gnl-WGS_SAEB-g6427.t1	GT2_Glycos_transf_2.hmm	GTs	GlycosyTransferases	http://www.cazy.org/GT2.html
rna-gnl-WGS_SAEB-g645.t1	CBM67.hmm	CBMs	Carbohydrate-Binding Modules	http://www.cazy.org/CBM67.html
rna-gnl-WGS_SAEB-g645.t1	GH78.hmm	GHs	Glycoside Hydrolases	http://www.cazy.org/GH78.html
rna-gnl-WGS_SAEB-g6493.t1	CE12.hmm	CEs	Carbohydrate Esterases	http://www.cazy.org/CE12.html
rna-gnl-WGS_SAEB-g6495.t1	GH55.hmm	GHs	Glycoside Hydrolases	http://www.cazy.org/GH55.html
rna-gnl-WGS_SAEB-g6498.t1	GH5_5.hmm	GHs	Glycoside Hydrolases	http://www.cazy.org/GH5_5.html
rna-gnl-WGS_SAEB-g6505.t1	GH53.hmm	GHs	Glycoside Hydrolases	http://www.cazy.org/GH53.html
rna-gnl-WGS_SAEB-g6506.t1	GH43_6.hmm	GHs	Glycoside Hydrolases	http://www.cazy.org/GH43_6.html
rna-gnl-WGS_SAEB-g6522.t1	CE16.hmm	CEs	Carbohydrate Esterases	http://www.cazy.org/CE16.html
rna-gnl-WGS_SAEB-g6531.t1	GH75.hmm	GHs	Glycoside Hydrolases	http://www.cazy.org/GH75.html
rna-gnl-WGS_SAEB-g654.t1	GH6.hmm	GHs	Glycoside Hydrolases	http://www.cazy.org/GH6.html
rna-gnl-WGS_SAEB-g6553.t1	AA9.hmm	AAs	Auxiliary Activities	http://www.cazy.org/AA9.html
rna-gnl-WGS_SAEB-g66.t1	GH15.hmm	GHs	Glycoside Hydrolases	http://www.cazy.org/GH15.html
rna-gnl-WGS_SAEB-g6633.t1	GH71.hmm	GHs	Glycoside Hydrolases	http://www.cazy.org/GH71.html
rna-gnl-WGS_SAEB-g6640.t1	GH28.hmm	GHs	Glycoside Hydrolases	http://www.cazy.org/GH28.html
rna-gnl-WGS_SAEB-g6641.t1	CE8.hmm	CEs	Carbohydrate Esterases	http://www.cazy.org/CE8.html
rna-gnl-WGS_SAEB-g6654.t1	GT15.hmm	GTs	GlycosyTransferases	http://www.cazy.org/GT15.html
rna-gnl-WGS_SAEB-g6723.t1	GT34.hmm	GTs	GlycosyTransferases	http://www.cazy.org/GT34.html
rna-gnl-WGS_SAEB-g673.t1	GH45.hmm	GHs	Glycoside Hydrolases	http://www.cazy.org/GH45.html
rna-gnl-WGS_SAEB-g6748.t1	GH5_5.hmm	GHs	Glycoside Hydrolases	http://www.cazy.org/GH5_5.html
rna-gnl-WGS_SAEB-g6871.t1	GT32.hmm	GTs	GlycosyTransferases	http://www.cazy.org/GT32.html
rna-gnl-WGS_SAEB-g6885.t1	GH17.hmm	GHs	Glycoside Hydrolases	http://www.cazy.org/GH17.html
rna-gnl-WGS_SAEB-g6904.t1	GH18.hmm	GHs	Glycoside Hydrolases	http://www.cazy.org/GH18.html
rna-gnl-WGS_SAEB-g697.t1	GH28.hmm	GHs	Glycoside Hydrolases	http://www.cazy.org/GH28.html
rna-gnl-WGS_SAEB-g6989.t1	GH3.hmm	GHs	Glycoside Hydrolases	http://www.cazy.org/GH3.html
rna-gnl-WGS_SAEB-g6992.t1	AA9.hmm	AAs	Auxiliary Activities	http://www.cazy.org/AA9.html
rna-gnl-WGS_SAEB-g6993.t1	GH3.hmm	GHs	Glycoside Hydrolases	http://www.cazy.org/GH3.html
rna-gnl-WGS_SAEB-g7001.t1	GH3.hmm	GHs	Glycoside Hydrolases	http://www.cazy.org/GH3.html
rna-gnl-WGS_SAEB-g7060.t1	AA7.hmm	AAs	Auxiliary Activities	http://www.cazy.org/AA7.html
rna-gnl-WGS_SAEB-g7082.t1	GT57.hmm	GTs	GlycosyTransferases	http://www.cazy.org/GT57.html
rna-gnl-WGS_SAEB-g7180.t1	GT39.hmm	GTs	GlycosyTransferases	http://www.cazy.org/GT39.html
rna-gnl-WGS_SAEB-g7308.t1	GT2_Chitin_synth_2.hmm	GTs	GlycosyTransferases	http://www.cazy.org/GT2.html
rna-gnl-WGS_SAEB-g747.t1	GH55.hmm	GHs	Glycoside Hydrolases	http://www.cazy.org/GH55.html
rna-gnl-WGS_SAEB-g7474.t1	PL1_2.hmm	PLs	Polysaccharide Lyases	http://www.cazy.org/PL1_2.html
rna-gnl-WGS_SAEB-g750.t1	GT2_Chitin_synth_2.hmm	GTs	GlycosyTransferases	http://www.cazy.org/GT2.html
rna-gnl-WGS_SAEB-g751.t1	GT2_Chitin_synth_2.hmm	GTs	GlycosyTransferases	http://www.cazy.org/GT2.html
rna-gnl-WGS_SAEB-g7518.t1	GH17.hmm	GHs	Glycoside Hydrolases	http://www.cazy.org/GH17.html
rna-gnl-WGS_SAEB-g7546.t1	AA7.hmm	AAs	Auxiliary Activities	http://www.cazy.org/AA7.html
rna-gnl-WGS_SAEB-g755.t1	GH128.hmm	GHs	Glycoside Hydrolases	http://www.cazy.org/GH128.html
rna-gnl-WGS_SAEB-g756.t1	GH81.hmm	GHs	Glycoside Hydrolases	http://www.cazy.org/GH81.html
rna-gnl-WGS_SAEB-g7566.t1	GH10.hmm	GHs	Glycoside Hydrolases	http://www.cazy.org/GH10.html
rna-gnl-WGS_SAEB-g7591.t1	GH5_49.hmm	GHs	Glycoside Hydrolases	http://www.cazy.org/GH5_49.html
rna-gnl-WGS_SAEB-g7598.t1	GH5_5.hmm	GHs	Glycoside Hydrolases	http://www.cazy.org/GH5_5.html
rna-gnl-WGS_SAEB-g7603.t1	AA12.hmm	AAs	Auxiliary Activities	http://www.cazy.org/AA12.html
rna-gnl-WGS_SAEB-g7615.t1	GH28.hmm	GHs	Glycoside Hydrolases	http://www.cazy.org/GH28.html
rna-gnl-WGS_SAEB-g7624.t1	GH5_27.hmm	GHs	Glycoside Hydrolases	http://www.cazy.org/GH5_27.html
rna-gnl-WGS_SAEB-g7694.t1	GH3.hmm	GHs	Glycoside Hydrolases	http://www.cazy.org/GH3.html
rna-gnl-WGS_SAEB-g7718.t1	GH63.hmm	GHs	Glycoside Hydrolases	http://www.cazy.org/GH63.html
rna-gnl-WGS_SAEB-g7782.t1	AA2.hmm	AAs	Auxiliary Activities	http://www.cazy.org/AA2.html
rna-gnl-WGS_SAEB-g7802.t1	CBM35.hmm	CBMs	Carbohydrate-Binding Modules	http://www.cazy.org/CBM35.html
rna-gnl-WGS_SAEB-g7802.t1	GH26.hmm	GHs	Glycoside Hydrolases	http://www.cazy.org/GH26.html
rna-gnl-WGS_SAEB-g7807.t1	GH11.hmm	GHs	Glycoside Hydrolases	http://www.cazy.org/GH11.html
rna-gnl-WGS_SAEB-g7844.t1	GH105.hmm	GHs	Glycoside Hydrolases	http://www.cazy.org/GH105.html
rna-gnl-WGS_SAEB-g7879.t1	GT20.hmm	GTs	GlycosyTransferases	http://www.cazy.org/GT20.html
rna-gnl-WGS_SAEB-g7882.t1	GT22.hmm	GTs	GlycosyTransferases	http://www.cazy.org/GT22.html
rna-gnl-WGS_SAEB-g7906.t1	AA7.hmm	AAs	Auxiliary Activities	http://www.cazy.org/AA7.html
rna-gnl-WGS_SAEB-g7985.t1	GT2_Glyco_tranf_2_3.hmm	GTs	GlycosyTransferases	http://www.cazy.org/GT2.html
rna-gnl-WGS_SAEB-g7999.t1	AA9.hmm	AAs	Auxiliary Activities	http://www.cazy.org/AA9.html
rna-gnl-WGS_SAEB-g800.t1	GT35.hmm	GTs	GlycosyTransferases	http://www.cazy.org/GT35.html
rna-gnl-WGS_SAEB-g8003.t1	AA9.hmm	AAs	Auxiliary Activities	http://www.cazy.org/AA9.html
rna-gnl-WGS_SAEB-g8033.t1	GH17.hmm	GHs	Glycoside Hydrolases	http://www.cazy.org/GH17.html
rna-gnl-WGS_SAEB-g8042.t1	GH3.hmm	GHs	Glycoside Hydrolases	http://www.cazy.org/GH3.html
rna-gnl-WGS_SAEB-g8057.t1	GH62.hmm	GHs	Glycoside Hydrolases	http://www.cazy.org/GH62.html
rna-gnl-WGS_SAEB-g8066.t1	GH64.hmm	GHs	Glycoside Hydrolases	http://www.cazy.org/GH64.html
rna-gnl-WGS_SAEB-g8067.t1	GH5_7.hmm	GHs	Glycoside Hydrolases	http://www.cazy.org/GH5_7.html
rna-gnl-WGS_SAEB-g8069.t1	CE16.hmm	CEs	Carbohydrate Esterases	http://www.cazy.org/CE16.html
rna-gnl-WGS_SAEB-g808.t1	GH16_2.hmm	GHs	Glycoside Hydrolases	http://www.cazy.org/GH16_2.html
rna-gnl-WGS_SAEB-g8092.t1	AA9.hmm	AAs	Auxiliary Activities	http://www.cazy.org/AA9.html
rna-gnl-WGS_SAEB-g8129.t1	AA9.hmm	AAs	Auxiliary Activities	http://www.cazy.org/AA9.html
rna-gnl-WGS_SAEB-g8147.t1	GH47.hmm	GHs	Glycoside Hydrolases	http://www.cazy.org/GH47.html
rna-gnl-WGS_SAEB-g82.t1	GH28.hmm	GHs	Glycoside Hydrolases	http://www.cazy.org/GH28.html
rna-gnl-WGS_SAEB-g8257.t1	GH47.hmm	GHs	Glycoside Hydrolases	http://www.cazy.org/GH47.html
rna-gnl-WGS_SAEB-g8267.t1	GT8.hmm	GTs	GlycosyTransferases	http://www.cazy.org/GT8.html
rna-gnl-WGS_SAEB-g8284.t1	AA3_2.hmm	AAs	Auxiliary Activities	http://www.cazy.org/AA3_2.html
rna-gnl-WGS_SAEB-g8289.t1	GH7.hmm	GHs	Glycoside Hydrolases	http://www.cazy.org/GH7.html
rna-gnl-WGS_SAEB-g8304.t1	GH55.hmm	GHs	Glycoside Hydrolases	http://www.cazy.org/GH55.html
rna-gnl-WGS_SAEB-g832.t1	GH109.hmm	GHs	Glycoside Hydrolases	http://www.cazy.org/GH109.html
rna-gnl-WGS_SAEB-g8328.t1	CE16.hmm	CEs	Carbohydrate Esterases	http://www.cazy.org/CE16.html
rna-gnl-WGS_SAEB-g8343.t1	GT33.hmm	GTs	GlycosyTransferases	http://www.cazy.org/GT33.html
rna-gnl-WGS_SAEB-g8353.t1	PL4_1.hmm	PLs	Polysaccharide Lyases	http://www.cazy.org/PL4_1.html
rna-gnl-WGS_SAEB-g8365.t1	GH11.hmm	GHs	Glycoside Hydrolases	http://www.cazy.org/GH11.html
rna-gnl-WGS_SAEB-g840.t1	GH5_22.hmm	GHs	Glycoside Hydrolases	http://www.cazy.org/GH5_22.html
rna-gnl-WGS_SAEB-g8403.t1	GH72.hmm	GHs	Glycoside Hydrolases	http://www.cazy.org/GH72.html
rna-gnl-WGS_SAEB-g8407.t1	GH28.hmm	GHs	Glycoside Hydrolases	http://www.cazy.org/GH28.html
rna-gnl-WGS_SAEB-g8408.t1	GH74.hmm	GHs	Glycoside Hydrolases	http://www.cazy.org/GH74.html
rna-gnl-WGS_SAEB-g8418.t1	CE8.hmm	CEs	Carbohydrate Esterases	http://www.cazy.org/CE8.html
rna-gnl-WGS_SAEB-g8418.t1	CE8.hmm	CEs	Carbohydrate Esterases	http://www.cazy.org/CE8.html
rna-gnl-WGS_SAEB-g8445.t1	CE12.hmm	CEs	Carbohydrate Esterases	http://www.cazy.org/CE12.html
rna-gnl-WGS_SAEB-g8459.t1	GH78.hmm	GHs	Glycoside Hydrolases	http://www.cazy.org/GH78.html
rna-gnl-WGS_SAEB-g8461.t1	AA9.hmm	AAs	Auxiliary Activities	http://www.cazy.org/AA9.html
rna-gnl-WGS_SAEB-g8491.t1	GT8.hmm	GTs	GlycosyTransferases	http://www.cazy.org/GT8.html
rna-gnl-WGS_SAEB-g8525.t1	GH13_8.hmm	GHs	Glycoside Hydrolases	http://www.cazy.org/GH13_8.html
rna-gnl-WGS_SAEB-g8653.t1	GT1.hmm	GTs	GlycosyTransferases	http://www.cazy.org/GT1.html
rna-gnl-WGS_SAEB-g8658.t1	GT48.hmm	GTs	GlycosyTransferases	http://www.cazy.org/GT48.html
rna-gnl-WGS_SAEB-g8659.t1	GH72.hmm	GHs	Glycoside Hydrolases	http://www.cazy.org/GH72.html
rna-gnl-WGS_SAEB-g8722.t1	GT22.hmm	GTs	GlycosyTransferases	http://www.cazy.org/GT22.html
rna-gnl-WGS_SAEB-g8759.t1	GH85.hmm	GHs	Glycoside Hydrolases	http://www.cazy.org/GH85.html
rna-gnl-WGS_SAEB-g8760.t1	AA7.hmm	AAs	Auxiliary Activities	http://www.cazy.org/AA7.html
rna-gnl-WGS_SAEB-g8764.t1	CE8.hmm	CEs	Carbohydrate Esterases	http://www.cazy.org/CE8.html
rna-gnl-WGS_SAEB-g8782.t1	GH47.hmm	GHs	Glycoside Hydrolases	http://www.cazy.org/GH47.html
rna-gnl-WGS_SAEB-g8798.t1	GH3.hmm	GHs	Glycoside Hydrolases	http://www.cazy.org/GH3.html
rna-gnl-WGS_SAEB-g8809.t1	GH17.hmm	GHs	Glycoside Hydrolases	http://www.cazy.org/GH17.html
rna-gnl-WGS_SAEB-g8873.t1	AA9.hmm	AAs	Auxiliary Activities	http://www.cazy.org/AA9.html
rna-gnl-WGS_SAEB-g8885.t1	GH13_25.hmm	GHs	Glycoside Hydrolases	http://www.cazy.org/GH13_25.html
rna-gnl-WGS_SAEB-g8896.t1	CE8.hmm	CEs	Carbohydrate Esterases	http://www.cazy.org/CE8.html
rna-gnl-WGS_SAEB-g9054.t1	AA7.hmm	AAs	Auxiliary Activities	http://www.cazy.org/AA7.html
rna-gnl-WGS_SAEB-g9055.t1	GH78.hmm	GHs	Glycoside Hydrolases	http://www.cazy.org/GH78.html
rna-gnl-WGS_SAEB-g918.t1	GH16_1.hmm	GHs	Glycoside Hydrolases	http://www.cazy.org/GH16_1.html
rna-gnl-WGS_SAEB-g9191.t1	CE1.hmm	CEs	Carbohydrate Esterases	http://www.cazy.org/CE1.html
rna-gnl-WGS_SAEB-g9230.t1	GT90.hmm	GTs	GlycosyTransferases	http://www.cazy.org/GT90.html
rna-gnl-WGS_SAEB-g9234.t1	AA6.hmm	AAs	Auxiliary Activities	http://www.cazy.org/AA6.html
rna-gnl-WGS_SAEB-g9329.t1	AA13.hmm	AAs	Auxiliary Activities	http://www.cazy.org/AA13.html
rna-gnl-WGS_SAEB-g9329.t1	CBM20.hmm	CBMs	Carbohydrate-Binding Modules	http://www.cazy.org/CBM20.html
rna-gnl-WGS_SAEB-g9336.t1	AA9.hmm	AAs	Auxiliary Activities	http://www.cazy.org/AA9.html
rna-gnl-WGS_SAEB-g9393.t1	GT76.hmm	GTs	GlycosyTransferases	http://www.cazy.org/GT76.html
rna-gnl-WGS_SAEB-g9397.t1	CE12.hmm	CEs	Carbohydrate Esterases	http://www.cazy.org/CE12.html
rna-gnl-WGS_SAEB-g9398.t1	GH76.hmm	GHs	Glycoside Hydrolases	http://www.cazy.org/GH76.html
rna-gnl-WGS_SAEB-g9411.t1	GH37.hmm	GHs	Glycoside Hydrolases	http://www.cazy.org/GH37.html
rna-gnl-WGS_SAEB-g9433.t1	GH3.hmm	GHs	Glycoside Hydrolases	http://www.cazy.org/GH3.html
rna-gnl-WGS_SAEB-g9443.t1	GT2_Chitin_synth_1.hmm	GTs	GlycosyTransferases	http://www.cazy.org/GT2.html
rna-gnl-WGS_SAEB-g9455.t1	GH31.hmm	GHs	Glycoside Hydrolases	http://www.cazy.org/GH31.html
rna-gnl-WGS_SAEB-g9475.t1	GT2_Chitin_synth_1.hmm	GTs	GlycosyTransferases	http://www.cazy.org/GT2.html
rna-gnl-WGS_SAEB-g9613.t1	AA9.hmm	AAs	Auxiliary Activities	http://www.cazy.org/AA9.html
rna-gnl-WGS_SAEB-g9677.t1	GH16_3.hmm	GHs	Glycoside Hydrolases	http://www.cazy.org/GH16_3.html
rna-gnl-WGS_SAEB-g9734.t1	GH43_36.hmm	GHs	Glycoside Hydrolases	http://www.cazy.org/GH43_36.html
rna-gnl-WGS_SAEB-g9756.t1	GH13_32.hmm	GHs	Glycoside Hydrolases	http://www.cazy.org/GH13_32.html
rna-gnl-WGS_SAEB-g9790.t1	GT4.hmm	GTs	GlycosyTransferases	http://www.cazy.org/GT4.html
rna-gnl-WGS_SAEB-g9798.t1	AA9.hmm	AAs	Auxiliary Activities	http://www.cazy.org/AA9.html
rna-gnl-WGS_SAEB-g9852.t1	GT25.hmm	GTs	GlycosyTransferases	http://www.cazy.org/GT25.html
rna-gnl-WGS_SAEB-g9858.t1	GH43_13.hmm	GHs	Glycoside Hydrolases	http://www.cazy.org/GH43_13.html
rna-gnl-WGS_SAEB-g986.t1	AA3_2.hmm	AAs	Auxiliary Activities	http://www.cazy.org/AA3_2.html
rna-gnl-WGS_SAEB-g9882.t1	GH7.hmm	GHs	Glycoside Hydrolases	http://www.cazy.org/GH7.html
rna-gnl-WGS_SAEB-g99.t1	GH43_1.hmm	GHs	Glycoside Hydrolases	http://www.cazy.org/GH43_1.html
rna-gnl-WGS_SAEB-g9909.t1	CE8.hmm	CEs	Carbohydrate Esterases	http://www.cazy.org/CE8.html

## Sheet: Anid.cazy
Table S4 The CAZYs informations in Aspergillus nidulans FGSC A4
SeqID	Domain	Class	ClassInfo	DomainDescription
rna-ANIA_00012	PL20.hmm	PLs	Polysaccharide Lyases	http://www.cazy.org/PL20.html
rna-ANIA_00022	GH27.hmm	GHs	Glycoside Hydrolases	http://www.cazy.org/GH27.html
rna-ANIA_00031	GH16_3.hmm	GHs	Glycoside Hydrolases	http://www.cazy.org/GH16_3.html
rna-ANIA_00086	GT15.hmm	GTs	GlycosyTransferases	http://www.cazy.org/GT15.html
rna-ANIA_00104	GT58.hmm	GTs	GlycosyTransferases	http://www.cazy.org/GT58.html
rna-ANIA_00221	GH18.hmm	GHs	Glycoside Hydrolases	http://www.cazy.org/GH18.html
rna-ANIA_00245	GH16_1.hmm	GHs	Glycoside Hydrolases	http://www.cazy.org/GH16_1.html
rna-ANIA_00246	GT90.hmm	GTs	GlycosyTransferases	http://www.cazy.org/GT90.html
rna-ANIA_00280	GH31.hmm	GHs	Glycoside Hydrolases	http://www.cazy.org/GH31.html
rna-ANIA_00297	AA6.hmm	AAs	Auxiliary Activities	http://www.cazy.org/AA6.html
rna-ANIA_00299	GH18.hmm	GHs	Glycoside Hydrolases	http://www.cazy.org/GH18.html
rna-ANIA_00367	GT109.hmm	GTs	GlycosyTransferases	http://www.cazy.org/GT109.html
rna-ANIA_00393	GH76.hmm	GHs	Glycoside Hydrolases	http://www.cazy.org/GH76.html
rna-ANIA_00452	GH12.hmm	GHs	Glycoside Hydrolases	http://www.cazy.org/GH12.html
rna-ANIA_00472	GH81.hmm	GHs	Glycoside Hydrolases	http://www.cazy.org/GH81.html
rna-ANIA_00487	GT1.hmm	GTs	GlycosyTransferases	http://www.cazy.org/GT1.html
rna-ANIA_00494	GH7.hmm	GHs	Glycoside Hydrolases	http://www.cazy.org/GH7.html
rna-ANIA_00509	GH18.hmm	GHs	Glycoside Hydrolases	http://www.cazy.org/GH18.html
rna-ANIA_00517	GH18.hmm	GHs	Glycoside Hydrolases	http://www.cazy.org/GH18.html
rna-ANIA_00541	GH18.hmm	GHs	Glycoside Hydrolases	http://www.cazy.org/GH18.html
rna-ANIA_00549	GH18.hmm	GHs	Glycoside Hydrolases	http://www.cazy.org/GH18.html
rna-ANIA_00550	GH55.hmm	GHs	Glycoside Hydrolases	http://www.cazy.org/GH55.html
rna-ANIA_00551	GH47.hmm	GHs	Glycoside Hydrolases	http://www.cazy.org/GH47.html
rna-ANIA_00558	GH72.hmm	GHs	Glycoside Hydrolases	http://www.cazy.org/GH72.html
rna-ANIA_00567	AA3_3.hmm	AAs	Auxiliary Activities	http://www.cazy.org/AA3_3.html
rna-ANIA_00602	AA11.hmm	AAs	Auxiliary Activities	http://www.cazy.org/AA11.html
rna-ANIA_00623	AA3.hmm	AAs	Auxiliary Activities	http://www.cazy.org/AA3.html
rna-ANIA_00636	GT4.hmm	GTs	GlycosyTransferases	http://www.cazy.org/GT4.html
rna-ANIA_00711	CBM67.hmm	CBMs	Carbohydrate-Binding Modules	http://www.cazy.org/CBM67.html
rna-ANIA_00711	GH78.hmm	GHs	Glycoside Hydrolases	http://www.cazy.org/GH78.html
rna-ANIA_00712	GH3.hmm	GHs	Glycoside Hydrolases	http://www.cazy.org/GH3.html
rna-ANIA_00726	GH132.hmm	GHs	Glycoside Hydrolases	http://www.cazy.org/GH132.html
rna-ANIA_00741	PL1_7.hmm	PLs	Polysaccharide Lyases	http://www.cazy.org/PL1_7.html
rna-ANIA_00756	GH35.hmm	GHs	Glycoside Hydrolases	http://www.cazy.org/GH35.html
rna-ANIA_00778	AA16.hmm	AAs	Auxiliary Activities	http://www.cazy.org/AA16.html
rna-ANIA_00779	GH55.hmm	GHs	Glycoside Hydrolases	http://www.cazy.org/GH55.html
rna-ANIA_00787	GH47.hmm	GHs	Glycoside Hydrolases	http://www.cazy.org/GH47.html
rna-ANIA_00799	GT2_Chitin_synth_1.hmm	GTs	GlycosyTransferases	http://www.cazy.org/GT2.html
rna-ANIA_00836	AA7.hmm	AAs	Auxiliary Activities	http://www.cazy.org/AA7.html
rna-ANIA_00878	AA1.hmm	AAs	Auxiliary Activities	http://www.cazy.org/AA1.html
rna-ANIA_00901	AA1.hmm	AAs	Auxiliary Activities	http://www.cazy.org/AA1.html
rna-ANIA_00933	GH16_18.hmm	GHs	Glycoside Hydrolases	http://www.cazy.org/GH16_18.html
rna-ANIA_00941	GH31.hmm	GHs	Glycoside Hydrolases	http://www.cazy.org/GH31.html
rna-ANIA_00980	GH35.hmm	GHs	Glycoside Hydrolases	http://www.cazy.org/GH35.html
rna-ANIA_01015	GT35.hmm	GTs	GlycosyTransferases	http://www.cazy.org/GT35.html
rna-ANIA_01035	AA7.hmm	AAs	Auxiliary Activities	http://www.cazy.org/AA7.html
rna-ANIA_01041	AA9.hmm	AAs	Auxiliary Activities	http://www.cazy.org/AA9.html
rna-ANIA_01043	GH43_14.hmm	GHs	Glycoside Hydrolases	http://www.cazy.org/GH43_14.html
rna-ANIA_01046	GT2_Chitin_synth_2.hmm	GTs	GlycosyTransferases	http://www.cazy.org/GT2.html
rna-ANIA_01142	AA7.hmm	AAs	Auxiliary Activities	http://www.cazy.org/AA7.html
rna-ANIA_01197	GH92.hmm	GHs	Glycoside Hydrolases	http://www.cazy.org/GH92.html
rna-ANIA_01257	GT8.hmm	GTs	GlycosyTransferases	http://www.cazy.org/GT8.html
rna-ANIA_01273	GH6.hmm	GHs	Glycoside Hydrolases	http://www.cazy.org/GH6.html
rna-ANIA_01277	GH51.hmm	GHs	Glycoside Hydrolases	http://www.cazy.org/GH51.html
rna-ANIA_01285	GH5_5.hmm	GHs	Glycoside Hydrolases	http://www.cazy.org/GH5_5.html
rna-ANIA_01329	AA7.hmm	AAs	Auxiliary Activities	http://www.cazy.org/AA7.html
rna-ANIA_01332	GH5_23.hmm	GHs	Glycoside Hydrolases	http://www.cazy.org/GH5_23.html
rna-ANIA_01416	GH3.hmm	GHs	Glycoside Hydrolases	http://www.cazy.org/GH3.html
rna-ANIA_01428	CE9.hmm	CEs	Carbohydrate Esterases	http://www.cazy.org/CE9.html
rna-ANIA_01429	AA3.hmm	AAs	Auxiliary Activities	http://www.cazy.org/AA3.html
rna-ANIA_01455	GT66.hmm	GTs	GlycosyTransferases	http://www.cazy.org/GT66.html
rna-ANIA_01459	GT39.hmm	GTs	GlycosyTransferases	http://www.cazy.org/GT39.html
rna-ANIA_01477	GH43_1.hmm	GHs	Glycoside Hydrolases	http://www.cazy.org/GH43_1.html
rna-ANIA_01502	GH20.hmm	GHs	Glycoside Hydrolases	http://www.cazy.org/GH20.html
rna-ANIA_01555	GT2_Chitin_synth_2.hmm	GTs	GlycosyTransferases	http://www.cazy.org/GT2.html
rna-ANIA_01571	GH54.hmm	GHs	Glycoside Hydrolases	http://www.cazy.org/GH54.html
rna-ANIA_01571	CBM42.hmm	CBMs	Carbohydrate-Binding Modules	http://www.cazy.org/CBM42.html
rna-ANIA_01602	AA9.hmm	AAs	Auxiliary Activities	http://www.cazy.org/AA9.html
rna-ANIA_01604	GH71.hmm	GHs	Glycoside Hydrolases	http://www.cazy.org/GH71.html
rna-ANIA_01607	GT1.hmm	GTs	GlycosyTransferases	http://www.cazy.org/GT1.html
rna-ANIA_01642	AA4.hmm	AAs	Auxiliary Activities	http://www.cazy.org/AA4.html
rna-ANIA_01742	GH2.hmm	GHs	Glycoside Hydrolases	http://www.cazy.org/GH2.html
rna-ANIA_01787	AA7.hmm	AAs	Auxiliary Activities	http://www.cazy.org/AA7.html
rna-ANIA_01792	CE16.hmm	CEs	Carbohydrate Esterases	http://www.cazy.org/CE16.html
rna-ANIA_01804	GH3.hmm	GHs	Glycoside Hydrolases	http://www.cazy.org/GH3.html
rna-ANIA_01811	GT22.hmm	GTs	GlycosyTransferases	http://www.cazy.org/GT22.html
rna-ANIA_01818	GH10.hmm	GHs	Glycoside Hydrolases	http://www.cazy.org/GH10.html
rna-ANIA_01852	CE4.hmm	CEs	Carbohydrate Esterases	http://www.cazy.org/CE4.html
rna-ANIA_01870	GH43_34.hmm	GHs	Glycoside Hydrolases	http://www.cazy.org/GH43_34.html
rna-ANIA_01969	GT34.hmm	GTs	GlycosyTransferases	http://www.cazy.org/GT34.html
rna-ANIA_02017	GH31.hmm	GHs	Glycoside Hydrolases	http://www.cazy.org/GH31.html
rna-ANIA_02018	GH13_1.hmm	GHs	Glycoside Hydrolases	http://www.cazy.org/GH13_1.html
rna-ANIA_02045	GH47.hmm	GHs	Glycoside Hydrolases	http://www.cazy.org/GH47.html
rna-ANIA_02060	GH93.hmm	GHs	Glycoside Hydrolases	http://www.cazy.org/GH93.html
rna-ANIA_02175	AA3_2.hmm	AAs	Auxiliary Activities	http://www.cazy.org/AA3_2.html
rna-ANIA_02217	GH3.hmm	GHs	Glycoside Hydrolases	http://www.cazy.org/GH3.html
rna-ANIA_02227	GH3.hmm	GHs	Glycoside Hydrolases	http://www.cazy.org/GH3.html
rna-ANIA_02303	GT22.hmm	GTs	GlycosyTransferases	http://www.cazy.org/GT22.html
rna-ANIA_02314	GH13_8.hmm	GHs	Glycoside Hydrolases	http://www.cazy.org/GH13_8.html
rna-ANIA_02325	GH92.hmm	GHs	Glycoside Hydrolases	http://www.cazy.org/GH92.html
rna-ANIA_02331	PL1_4.hmm	PLs	Polysaccharide Lyases	http://www.cazy.org/PL1_4.html
rna-ANIA_02356	GH10.hmm	GHs	Glycoside Hydrolases	http://www.cazy.org/GH10.html
rna-ANIA_02359	GH3.hmm	GHs	Glycoside Hydrolases	http://www.cazy.org/GH3.html
rna-ANIA_02378	GH109.hmm	GHs	Glycoside Hydrolases	http://www.cazy.org/GH109.html
rna-ANIA_02385	GH16_1.hmm	GHs	Glycoside Hydrolases	http://www.cazy.org/GH16_1.html
rna-ANIA_02387	AA7.hmm	AAs	Auxiliary Activities	http://www.cazy.org/AA7.html
rna-ANIA_02388	AA9.hmm	AAs	Auxiliary Activities	http://www.cazy.org/AA9.html
rna-ANIA_02395	GH2.hmm	GHs	Glycoside Hydrolases	http://www.cazy.org/GH2.html
rna-ANIA_02424	GH20.hmm	GHs	Glycoside Hydrolases	http://www.cazy.org/GH20.html
rna-ANIA_02425	CBM21.hmm	CBMs	Carbohydrate-Binding Modules	http://www.cazy.org/CBM21.html
rna-ANIA_02463	GH2.hmm	GHs	Glycoside Hydrolases	http://www.cazy.org/GH2.html
rna-ANIA_02523	GT2_Chitin_synth_1.hmm	GTs	GlycosyTransferases	http://www.cazy.org/GT2.html
rna-ANIA_02528	CE12.hmm	CEs	Carbohydrate Esterases	http://www.cazy.org/CE12.html
rna-ANIA_02533	GH43_26.hmm	GHs	Glycoside Hydrolases	http://www.cazy.org/GH43_26.html
rna-ANIA_02534	GH43_6.hmm	GHs	Glycoside Hydrolases	http://www.cazy.org/GH43_6.html
rna-ANIA_02537	PL9_3.hmm	PLs	Polysaccharide Lyases	http://www.cazy.org/PL9_3.html
rna-ANIA_02541	GH51.hmm	GHs	Glycoside Hydrolases	http://www.cazy.org/GH51.html
rna-ANIA_02542	PL3_2.hmm	PLs	Polysaccharide Lyases	http://www.cazy.org/PL3_2.html
rna-ANIA_02543	PL11_2.hmm	PLs	Polysaccharide Lyases	http://www.cazy.org/PL11_2.html
rna-ANIA_02569	PL1_4.hmm	PLs	Polysaccharide Lyases	http://www.cazy.org/PL1_4.html
rna-ANIA_02574	AA7.hmm	AAs	Auxiliary Activities	http://www.cazy.org/AA7.html
rna-ANIA_02612	GH3.hmm	GHs	Glycoside Hydrolases	http://www.cazy.org/GH3.html
rna-ANIA_02632	GH62.hmm	GHs	Glycoside Hydrolases	http://www.cazy.org/GH62.html
rna-ANIA_02648	AA7.hmm	AAs	Auxiliary Activities	http://www.cazy.org/AA7.html
rna-ANIA_02664	GH43_24.hmm	GHs	Glycoside Hydrolases	http://www.cazy.org/GH43_24.html
rna-ANIA_02690	GH16_22.hmm	GHs	Glycoside Hydrolases	http://www.cazy.org/GH16_22.html
rna-ANIA_02704	AA3_2.hmm	AAs	Auxiliary Activities	http://www.cazy.org/AA3_2.html
rna-ANIA_02709	GH5_7.hmm	GHs	Glycoside Hydrolases	http://www.cazy.org/GH5_7.html
rna-ANIA_02710	GH134.hmm	GHs	Glycoside Hydrolases	http://www.cazy.org/GH134.html
rna-ANIA_02719	GH24.hmm	GHs	Glycoside Hydrolases	http://www.cazy.org/GH24.html
rna-ANIA_02752	GT15.hmm	GTs	GlycosyTransferases	http://www.cazy.org/GT15.html
rna-ANIA_02774	GT8.hmm	GTs	GlycosyTransferases	http://www.cazy.org/GT8.html
rna-ANIA_02804	GH35.hmm	GHs	Glycoside Hydrolases	http://www.cazy.org/GH35.html
rna-ANIA_02824	GH2.hmm	GHs	Glycoside Hydrolases	http://www.cazy.org/GH2.html
rna-ANIA_02828	GH3.hmm	GHs	Glycoside Hydrolases	http://www.cazy.org/GH3.html
rna-ANIA_02834	CE12.hmm	CEs	Carbohydrate Esterases	http://www.cazy.org/CE12.html
rna-ANIA_02936	GH38.hmm	GHs	Glycoside Hydrolases	http://www.cazy.org/GH38.html
rna-ANIA_02952	GH135.hmm	GHs	Glycoside Hydrolases	http://www.cazy.org/GH135.html
rna-ANIA_02953	GH114.hmm	GHs	Glycoside Hydrolases	http://www.cazy.org/GH114.html
rna-ANIA_02954	CBM87.hmm	CBMs	Carbohydrate-Binding Modules	http://www.cazy.org/CBM87.html
rna-ANIA_02954	CE18.hmm	CEs	Carbohydrate Esterases	http://www.cazy.org/CE18.html
rna-ANIA_03013	GH5_12.hmm	GHs	Glycoside Hydrolases	http://www.cazy.org/GH5_12.html
rna-ANIA_03044	GH43_6.hmm	GHs	Glycoside Hydrolases	http://www.cazy.org/GH43_6.html
rna-ANIA_03046	AA9.hmm	AAs	Auxiliary Activities	http://www.cazy.org/AA9.html
rna-ANIA_03049	GH76.hmm	GHs	Glycoside Hydrolases	http://www.cazy.org/GH76.html
rna-ANIA_03053	GH16_18.hmm	GHs	Glycoside Hydrolases	http://www.cazy.org/GH16_18.html
rna-ANIA_03054	GH92.hmm	GHs	Glycoside Hydrolases	http://www.cazy.org/GH92.html
rna-ANIA_03083	AA7.hmm	AAs	Auxiliary Activities	http://www.cazy.org/AA7.html
rna-ANIA_03196	GH105.hmm	GHs	Glycoside Hydrolases	http://www.cazy.org/GH105.html
rna-ANIA_03200	GH2.hmm	GHs	Glycoside Hydrolases	http://www.cazy.org/GH2.html
rna-ANIA_03201	GH2.hmm	GHs	Glycoside Hydrolases	http://www.cazy.org/GH2.html
rna-ANIA_03206	AA3_2.hmm	AAs	Auxiliary Activities	http://www.cazy.org/AA3_2.html
rna-ANIA_03229	AA3_2.hmm	AAs	Auxiliary Activities	http://www.cazy.org/AA3_2.html
rna-ANIA_03297	GH5_7.hmm	GHs	Glycoside Hydrolases	http://www.cazy.org/GH5_7.html
rna-ANIA_03307	GH13_22.hmm	GHs	Glycoside Hydrolases	http://www.cazy.org/GH13_22.html
rna-ANIA_03307	GH13_22.hmm	GHs	Glycoside Hydrolases	http://www.cazy.org/GH13_22.html
rna-ANIA_03308	GH13_1.hmm	GHs	Glycoside Hydrolases	http://www.cazy.org/GH13_1.html
rna-ANIA_03309	GH13_5.hmm	GHs	Glycoside Hydrolases	http://www.cazy.org/GH13_5.html
rna-ANIA_03326	GH26.hmm	GHs	Glycoside Hydrolases	http://www.cazy.org/GH26.html
rna-ANIA_03336	GH26.hmm	GHs	Glycoside Hydrolases	http://www.cazy.org/GH26.html
rna-ANIA_03337	PL3_2.hmm	PLs	Polysaccharide Lyases	http://www.cazy.org/PL3_2.html
rna-ANIA_03351	AA7.hmm	AAs	Auxiliary Activities	http://www.cazy.org/AA7.html
rna-ANIA_03358	GH5_7.hmm	GHs	Glycoside Hydrolases	http://www.cazy.org/GH5_7.html
rna-ANIA_03360	GH3.hmm	GHs	Glycoside Hydrolases	http://www.cazy.org/GH3.html
rna-ANIA_03368	GH2.hmm	GHs	Glycoside Hydrolases	http://www.cazy.org/GH2.html
rna-ANIA_03370	GT50.hmm	GTs	GlycosyTransferases	http://www.cazy.org/GT50.html
rna-ANIA_03388	GH13_1.hmm	GHs	Glycoside Hydrolases	http://www.cazy.org/GH13_1.html
rna-ANIA_03389	GH28.hmm	GHs	Glycoside Hydrolases	http://www.cazy.org/GH28.html
rna-ANIA_03390	CE8.hmm	CEs	Carbohydrate Esterases	http://www.cazy.org/CE8.html
rna-ANIA_03399	AA7.hmm	AAs	Auxiliary Activities	http://www.cazy.org/AA7.html
rna-ANIA_03402	GH13_1.hmm	GHs	Glycoside Hydrolases	http://www.cazy.org/GH13_1.html
rna-ANIA_03402	CBM20.hmm	CBMs	Carbohydrate-Binding Modules	http://www.cazy.org/CBM20.html
rna-ANIA_03418	GH7.hmm	GHs	Glycoside Hydrolases	http://www.cazy.org/GH7.html
rna-ANIA_03441	GT20.hmm	GTs	GlycosyTransferases	http://www.cazy.org/GT20.html
rna-ANIA_03504	GH31.hmm	GHs	Glycoside Hydrolases	http://www.cazy.org/GH31.html
rna-ANIA_03531	AA3_2.hmm	AAs	Auxiliary Activities	http://www.cazy.org/AA3_2.html
rna-ANIA_03566	GH47.hmm	GHs	Glycoside Hydrolases	http://www.cazy.org/GH47.html
rna-ANIA_03588	GT22.hmm	GTs	GlycosyTransferases	http://www.cazy.org/GT22.html
rna-ANIA_03613	GH11.hmm	GHs	Glycoside Hydrolases	http://www.cazy.org/GH11.html
rna-ANIA_03727	GH17.hmm	GHs	Glycoside Hydrolases	http://www.cazy.org/GH17.html
rna-ANIA_03729	GT48.hmm	GTs	GlycosyTransferases	http://www.cazy.org/GT48.html
rna-ANIA_03730	GH72.hmm	GHs	Glycoside Hydrolases	http://www.cazy.org/GH72.html
rna-ANIA_03733	GH47.hmm	GHs	Glycoside Hydrolases	http://www.cazy.org/GH47.html
rna-ANIA_03764	GH92.hmm	GHs	Glycoside Hydrolases	http://www.cazy.org/GH92.html
rna-ANIA_03777	GH5_15.hmm	GHs	Glycoside Hydrolases	http://www.cazy.org/GH5_15.html
rna-ANIA_03780	CBM67.hmm	CBMs	Carbohydrate-Binding Modules	http://www.cazy.org/CBM67.html
rna-ANIA_03780	GH78.hmm	GHs	Glycoside Hydrolases	http://www.cazy.org/GH78.html
rna-ANIA_03790	GH71.hmm	GHs	Glycoside Hydrolases	http://www.cazy.org/GH71.html
rna-ANIA_03837	GH32.hmm	GHs	Glycoside Hydrolases	http://www.cazy.org/GH32.html
rna-ANIA_03860	AA9.hmm	AAs	Auxiliary Activities	http://www.cazy.org/AA9.html
rna-ANIA_03883	GH16_1.hmm	GHs	Glycoside Hydrolases	http://www.cazy.org/GH16_1.html
rna-ANIA_03902	AA7.hmm	AAs	Auxiliary Activities	http://www.cazy.org/AA7.html
rna-ANIA_03903	GH3.hmm	GHs	Glycoside Hydrolases	http://www.cazy.org/GH3.html
rna-ANIA_03914	GH16_18.hmm	GHs	Glycoside Hydrolases	http://www.cazy.org/GH16_18.html
rna-ANIA_03925	GH128.hmm	GHs	Glycoside Hydrolases	http://www.cazy.org/GH128.html
rna-ANIA_03950	PL4_1.hmm	PLs	Polysaccharide Lyases	http://www.cazy.org/PL4_1.html
rna-ANIA_03960	AA3_2.hmm	AAs	Auxiliary Activities	http://www.cazy.org/AA3_2.html
rna-ANIA_03991	GH88.hmm	GHs	Glycoside Hydrolases	http://www.cazy.org/GH88.html
rna-ANIA_03992	GH154.hmm	GHs	Glycoside Hydrolases	http://www.cazy.org/GH154.html
rna-ANIA_04006	AA3_2.hmm	AAs	Auxiliary Activities	http://www.cazy.org/AA3_2.html
rna-ANIA_04052	GH5_9.hmm	GHs	Glycoside Hydrolases	http://www.cazy.org/GH5_9.html
rna-ANIA_04082	GT8.hmm	GTs	GlycosyTransferases	http://www.cazy.org/GT8.html
rna-ANIA_04084	GT90.hmm	GTs	GlycosyTransferases	http://www.cazy.org/GT90.html
rna-ANIA_04092	GT69.hmm	GTs	GlycosyTransferases	http://www.cazy.org/GT69.html
rna-ANIA_04102	GH3.hmm	GHs	Glycoside Hydrolases	http://www.cazy.org/GH3.html
rna-ANIA_04139	PL4_3.hmm	PLs	Polysaccharide Lyases	http://www.cazy.org/PL4_3.html
rna-ANIA_04212	AA3_2.hmm	AAs	Auxiliary Activities	http://www.cazy.org/AA3_2.html
rna-ANIA_04363	AA7.hmm	AAs	Auxiliary Activities	http://www.cazy.org/AA7.html
rna-ANIA_04367	GT2_Chitin_synth_1.hmm	GTs	GlycosyTransferases	http://www.cazy.org/GT2.html
rna-ANIA_04372	GH28.hmm	GHs	Glycoside Hydrolases	http://www.cazy.org/GH28.html
rna-ANIA_04395	GT62.hmm	GTs	GlycosyTransferases	http://www.cazy.org/GT62.html
rna-ANIA_04504	GH76.hmm	GHs	Glycoside Hydrolases	http://www.cazy.org/GH76.html
rna-ANIA_04507	GH13_1.hmm	GHs	Glycoside Hydrolases	http://www.cazy.org/GH13_1.html
rna-ANIA_04515	GH16_19.hmm	GHs	Glycoside Hydrolases	http://www.cazy.org/GH16_19.html
rna-ANIA_04566	GT2_Chitin_synth_1.hmm	GTs	GlycosyTransferases	http://www.cazy.org/GT2.html
rna-ANIA_04566	GT2_Chitin_synth_2.hmm	GTs	GlycosyTransferases	http://www.cazy.org/GT2.html
rna-ANIA_04573	CE3.hmm	CEs	Carbohydrate Esterases	http://www.cazy.org/CE3.html
rna-ANIA_04601	GT1.hmm	GTs	GlycosyTransferases	http://www.cazy.org/GT1.html
rna-ANIA_04623	GT24.hmm	GTs	GlycosyTransferases	http://www.cazy.org/GT24.html
rna-ANIA_04686	GH75.hmm	GHs	Glycoside Hydrolases	http://www.cazy.org/GH75.html
rna-ANIA_04700	GH17.hmm	GHs	Glycoside Hydrolases	http://www.cazy.org/GH17.html
rna-ANIA_04716	GT32.hmm	GTs	GlycosyTransferases	http://www.cazy.org/GT32.html
rna-ANIA_04738	GT69.hmm	GTs	GlycosyTransferases	http://www.cazy.org/GT69.html
rna-ANIA_04761	GT39.hmm	GTs	GlycosyTransferases	http://www.cazy.org/GT39.html
rna-ANIA_04823	CE4.hmm	CEs	Carbohydrate Esterases	http://www.cazy.org/CE4.html
rna-ANIA_04825	GH55.hmm	GHs	Glycoside Hydrolases	http://www.cazy.org/GH55.html
rna-ANIA_04843	GH13_40.hmm	GHs	Glycoside Hydrolases	http://www.cazy.org/GH13_40.html
rna-ANIA_04852	GH55.hmm	GHs	Glycoside Hydrolases	http://www.cazy.org/GH55.html
rna-ANIA_04860	CE8.hmm	CEs	Carbohydrate Esterases	http://www.cazy.org/CE8.html
rna-ANIA_04864	GT57.hmm	GTs	GlycosyTransferases	http://www.cazy.org/GT57.html
rna-ANIA_04871	GH18.hmm	GHs	Glycoside Hydrolases	http://www.cazy.org/GH18.html
rna-ANIA_04882	PL1_4.hmm	PLs	Polysaccharide Lyases	http://www.cazy.org/PL1_4.html
rna-ANIA_04947	GT2_Glycos_transf_2.hmm	GTs	GlycosyTransferases	http://www.cazy.org/GT2.html
rna-ANIA_05012	GH32.hmm	GHs	Glycoside Hydrolases	http://www.cazy.org/GH32.html
rna-ANIA_05021	GT4.hmm	GTs	GlycosyTransferases	http://www.cazy.org/GT4.html
rna-ANIA_05037	AA3.hmm	AAs	Auxiliary Activities	http://www.cazy.org/AA3.html
rna-ANIA_05061	GH74.hmm	GHs	Glycoside Hydrolases	http://www.cazy.org/GH74.html
rna-ANIA_05077	GH18.hmm	GHs	Glycoside Hydrolases	http://www.cazy.org/GH18.html
rna-ANIA_05105	GT39.hmm	GTs	GlycosyTransferases	http://www.cazy.org/GT39.html
rna-ANIA_05176	GH7.hmm	GHs	Glycoside Hydrolases	http://www.cazy.org/GH7.html
rna-ANIA_05214	GH5_5.hmm	GHs	Glycoside Hydrolases	http://www.cazy.org/GH5_5.html
rna-ANIA_05231	GH93.hmm	GHs	Glycoside Hydrolases	http://www.cazy.org/GH93.html
rna-ANIA_05258	AA7.hmm	AAs	Auxiliary Activities	http://www.cazy.org/AA7.html
rna-ANIA_05267	CE1.hmm	CEs	Carbohydrate Esterases	http://www.cazy.org/CE1.html
rna-ANIA_05281	AA3_4.hmm	AAs	Auxiliary Activities	http://www.cazy.org/AA3_4.html
rna-ANIA_05282	GH6.hmm	GHs	Glycoside Hydrolases	http://www.cazy.org/GH6.html
rna-ANIA_05305	GH127.hmm	GHs	Glycoside Hydrolases	http://www.cazy.org/GH127.html
rna-ANIA_05306	CBM67.hmm	CBMs	Carbohydrate-Binding Modules	http://www.cazy.org/CBM67.html
rna-ANIA_05306	GH78.hmm	GHs	Glycoside Hydrolases	http://www.cazy.org/GH78.html
rna-ANIA_05309	CE5.hmm	CEs	Carbohydrate Esterases	http://www.cazy.org/CE5.html
rna-ANIA_05320	CE2.hmm	CEs	Carbohydrate Esterases	http://www.cazy.org/CE2.html
rna-ANIA_05333	PL1_2.hmm	PLs	Polysaccharide Lyases	http://www.cazy.org/PL1_2.html
rna-ANIA_05346	GT33.hmm	GTs	GlycosyTransferases	http://www.cazy.org/GT33.html
rna-ANIA_05361	GH2.hmm	GHs	Glycoside Hydrolases	http://www.cazy.org/GH2.html
rna-ANIA_05397	AA1_3.hmm	AAs	Auxiliary Activities	http://www.cazy.org/AA1_3.html
rna-ANIA_05414	GT109.hmm	GTs	GlycosyTransferases	http://www.cazy.org/GT109.html
rna-ANIA_05417	AA7.hmm	AAs	Auxiliary Activities	http://www.cazy.org/AA7.html
rna-ANIA_05440	AA2.hmm	AAs	Auxiliary Activities	http://www.cazy.org/AA2.html
rna-ANIA_05454	GH18.hmm	GHs	Glycoside Hydrolases	http://www.cazy.org/GH18.html
rna-ANIA_05463	AA13.hmm	AAs	Auxiliary Activities	http://www.cazy.org/AA13.html
rna-ANIA_05463	CBM20.hmm	CBMs	Carbohydrate-Binding Modules	http://www.cazy.org/CBM20.html
rna-ANIA_05523	GT20.hmm	GTs	GlycosyTransferases	http://www.cazy.org/GT20.html
rna-ANIA_05550	AA7.hmm	AAs	Auxiliary Activities	http://www.cazy.org/AA7.html
rna-ANIA_05635	GH37.hmm	GHs	Glycoside Hydrolases	http://www.cazy.org/GH37.html
rna-ANIA_05725	GT4.hmm	GTs	GlycosyTransferases	http://www.cazy.org/GT4.html
rna-ANIA_05727	GH53.hmm	GHs	Glycoside Hydrolases	http://www.cazy.org/GH53.html
rna-ANIA_05733	GH154.hmm	GHs	Glycoside Hydrolases	http://www.cazy.org/GH154.html
rna-ANIA_05748	GH47.hmm	GHs	Glycoside Hydrolases	http://www.cazy.org/GH47.html
rna-ANIA_05846	AA7.hmm	AAs	Auxiliary Activities	http://www.cazy.org/AA7.html
rna-ANIA_05885	GH13_22.hmm	GHs	Glycoside Hydrolases	http://www.cazy.org/GH13_22.html
rna-ANIA_05885	GH13_22.hmm	GHs	Glycoside Hydrolases	http://www.cazy.org/GH13_22.html
rna-ANIA_05902	GT59.hmm	GTs	GlycosyTransferases	http://www.cazy.org/GT59.html
rna-ANIA_05930	CE16.hmm	CEs	Carbohydrate Esterases	http://www.cazy.org/CE16.html
rna-ANIA_05976	GH3.hmm	GHs	Glycoside Hydrolases	http://www.cazy.org/GH3.html
rna-ANIA_06093	CE1.hmm	CEs	Carbohydrate Esterases	http://www.cazy.org/CE1.html
rna-ANIA_06103	AA13.hmm	AAs	Auxiliary Activities	http://www.cazy.org/AA13.html
rna-ANIA_06106	PL3_2.hmm	PLs	Polysaccharide Lyases	http://www.cazy.org/PL3_2.html
rna-ANIA_06128	GT109.hmm	GTs	GlycosyTransferases	http://www.cazy.org/GT109.html
rna-ANIA_06317	GT2_Chitin_synth_2.hmm	GTs	GlycosyTransferases	http://www.cazy.org/GT2.html
rna-ANIA_06318	GT2_Chitin_synth_2.hmm	GTs	GlycosyTransferases	http://www.cazy.org/GT2.html
rna-ANIA_06324	GH13_1.hmm	GHs	Glycoside Hydrolases	http://www.cazy.org/GH13_1.html
rna-ANIA_06352	GH43_6.hmm	GHs	Glycoside Hydrolases	http://www.cazy.org/GH43_6.html
rna-ANIA_06388	GH2.hmm	GHs	Glycoside Hydrolases	http://www.cazy.org/GH2.html
rna-ANIA_06395	PL4_3.hmm	PLs	Polysaccharide Lyases	http://www.cazy.org/PL4_3.html
rna-ANIA_06405	GH25.hmm	GHs	Glycoside Hydrolases	http://www.cazy.org/GH25.html
rna-ANIA_06422	CE16.hmm	CEs	Carbohydrate Esterases	http://www.cazy.org/CE16.html
rna-ANIA_06427	GH5_7.hmm	GHs	Glycoside Hydrolases	http://www.cazy.org/GH5_7.html
rna-ANIA_06428	AA9.hmm	AAs	Auxiliary Activities	http://www.cazy.org/AA9.html
rna-ANIA_06433	GT1.hmm	GTs	GlycosyTransferases	http://www.cazy.org/GT1.html
rna-ANIA_06445	AA3_2.hmm	AAs	Auxiliary Activities	http://www.cazy.org/AA3_2.html
rna-ANIA_06459	AA7.hmm	AAs	Auxiliary Activities	http://www.cazy.org/AA7.html
rna-ANIA_06464	CE3.hmm	CEs	Carbohydrate Esterases	http://www.cazy.org/CE3.html
rna-ANIA_06470	GH25.hmm	GHs	Glycoside Hydrolases	http://www.cazy.org/GH25.html
rna-ANIA_06472	GH76.hmm	GHs	Glycoside Hydrolases	http://www.cazy.org/GH76.html
rna-ANIA_06518	CE4.hmm	CEs	Carbohydrate Esterases	http://www.cazy.org/CE4.html
rna-ANIA_06534	GT32.hmm	GTs	GlycosyTransferases	http://www.cazy.org/GT32.html
rna-ANIA_06571	GT71.hmm	GTs	GlycosyTransferases	http://www.cazy.org/GT71.html
rna-ANIA_06606	GH63.hmm	GHs	Glycoside Hydrolases	http://www.cazy.org/GH63.html
rna-ANIA_06620	GH16_3.hmm	GHs	Glycoside Hydrolases	http://www.cazy.org/GH16_3.html
rna-ANIA_06635	AA1.hmm	AAs	Auxiliary Activities	http://www.cazy.org/AA1.html
rna-ANIA_06652	GH3.hmm	GHs	Glycoside Hydrolases	http://www.cazy.org/GH3.html
rna-ANIA_06656	GH28.hmm	GHs	Glycoside Hydrolases	http://www.cazy.org/GH28.html
rna-ANIA_06673	GH95.hmm	GHs	Glycoside Hydrolases	http://www.cazy.org/GH95.html
rna-ANIA_06697	GH132.hmm	GHs	Glycoside Hydrolases	http://www.cazy.org/GH132.html
rna-ANIA_06748	PL3_2.hmm	PLs	Polysaccharide Lyases	http://www.cazy.org/PL3_2.html
rna-ANIA_06751	GH43_13.hmm	GHs	Glycoside Hydrolases	http://www.cazy.org/GH43_13.html
rna-ANIA_06807	AA7.hmm	AAs	Auxiliary Activities	http://www.cazy.org/AA7.html
rna-ANIA_06819	GH16_22.hmm	GHs	Glycoside Hydrolases	http://www.cazy.org/GH16_22.html
rna-ANIA_06830	AA1_3.hmm	AAs	Auxiliary Activities	http://www.cazy.org/AA1_3.html
rna-ANIA_06833	GH134.hmm	GHs	Glycoside Hydrolases	http://www.cazy.org/GH134.html
rna-ANIA_06857	GT71.hmm	GTs	GlycosyTransferases	http://www.cazy.org/GT71.html
rna-ANIA_06874	GT4.hmm	GTs	GlycosyTransferases	http://www.cazy.org/GT4.html
rna-ANIA_06876	AA7.hmm	AAs	Auxiliary Activities	http://www.cazy.org/AA7.html
rna-ANIA_06948	GH16_18.hmm	GHs	Glycoside Hydrolases	http://www.cazy.org/GH16_18.html
rna-ANIA_06951	GH134.hmm	GHs	Glycoside Hydrolases	http://www.cazy.org/GH134.html
rna-ANIA_07032	GT2_Chitin_synth_1.hmm	GTs	GlycosyTransferases	http://www.cazy.org/GT2.html
rna-ANIA_07032	GT2_Chitin_synth_2.hmm	GTs	GlycosyTransferases	http://www.cazy.org/GT2.html
rna-ANIA_07056	AA3.hmm	AAs	Auxiliary Activities	http://www.cazy.org/AA3.html
rna-ANIA_07068	AA4.hmm	AAs	Auxiliary Activities	http://www.cazy.org/AA4.html
rna-ANIA_07075	AA7.hmm	AAs	Auxiliary Activities	http://www.cazy.org/AA7.html
rna-ANIA_07081	AA7.hmm	AAs	Auxiliary Activities	http://www.cazy.org/AA7.html
rna-ANIA_07089	GH154.hmm	GHs	Glycoside Hydrolases	http://www.cazy.org/GH154.html
rna-ANIA_07120	GH31.hmm	GHs	Glycoside Hydrolases	http://www.cazy.org/GH31.html
rna-ANIA_07135	PL4_1.hmm	PLs	Polysaccharide Lyases	http://www.cazy.org/PL4_1.html
rna-ANIA_07151	CBM67.hmm	CBMs	Carbohydrate-Binding Modules	http://www.cazy.org/CBM67.html
rna-ANIA_07151	GH78.hmm	GHs	Glycoside Hydrolases	http://www.cazy.org/GH78.html
rna-ANIA_07152	GH27.hmm	GHs	Glycoside Hydrolases	http://www.cazy.org/GH27.html
rna-ANIA_07153	AA7.hmm	AAs	Auxiliary Activities	http://www.cazy.org/AA7.html
rna-ANIA_07156	GH109.hmm	GHs	Glycoside Hydrolases	http://www.cazy.org/GH109.html
rna-ANIA_07158	CE3.hmm	CEs	Carbohydrate Esterases	http://www.cazy.org/CE3.html
rna-ANIA_07180	CE5.hmm	CEs	Carbohydrate Esterases	http://www.cazy.org/CE5.html
rna-ANIA_07230	AA8.hmm	AAs	Auxiliary Activities	http://www.cazy.org/AA8.html
rna-ANIA_07230	AA3_1.hmm	AAs	Auxiliary Activities	http://www.cazy.org/AA3_1.html
rna-ANIA_07241	PL27.hmm	PLs	Polysaccharide Lyases	http://www.cazy.org/PL27.html
rna-ANIA_07267	AA3_2.hmm	AAs	Auxiliary Activities	http://www.cazy.org/AA3_2.html
rna-ANIA_07269	AA7.hmm	AAs	Auxiliary Activities	http://www.cazy.org/AA7.html
rna-ANIA_07274	AA7.hmm	AAs	Auxiliary Activities	http://www.cazy.org/AA7.html
rna-ANIA_07275	GH43_36.hmm	GHs	Glycoside Hydrolases	http://www.cazy.org/GH43_36.html
rna-ANIA_07301	GT57.hmm	GTs	GlycosyTransferases	http://www.cazy.org/GT57.html
rna-ANIA_07307	GH125.hmm	GHs	Glycoside Hydrolases	http://www.cazy.org/GH125.html
rna-ANIA_07313	GH43_24.hmm	GHs	Glycoside Hydrolases	http://www.cazy.org/GH43_24.html
rna-ANIA_07345	GH31.hmm	GHs	Glycoside Hydrolases	http://www.cazy.org/GH31.html
rna-ANIA_07349	GH71.hmm	GHs	Glycoside Hydrolases	http://www.cazy.org/GH71.html
rna-ANIA_07389	AA1.hmm	AAs	Auxiliary Activities	http://www.cazy.org/AA1.html
rna-ANIA_07396	GH3.hmm	GHs	Glycoside Hydrolases	http://www.cazy.org/GH3.html
rna-ANIA_07401	GH10.hmm	GHs	Glycoside Hydrolases	http://www.cazy.org/GH10.html
rna-ANIA_07401	GH10.hmm	GHs	Glycoside Hydrolases	http://www.cazy.org/GH10.html
rna-ANIA_07402	GH15.hmm	GHs	Glycoside Hydrolases	http://www.cazy.org/GH15.html
rna-ANIA_07402	CBM20.hmm	CBMs	Carbohydrate-Binding Modules	http://www.cazy.org/CBM20.html
rna-ANIA_07413	GH26.hmm	GHs	Glycoside Hydrolases	http://www.cazy.org/GH26.html
rna-ANIA_07483	GT69.hmm	GTs	GlycosyTransferases	http://www.cazy.org/GT69.html
rna-ANIA_07505	GH31.hmm	GHs	Glycoside Hydrolases	http://www.cazy.org/GH31.html
rna-ANIA_07511	GH72.hmm	GHs	Glycoside Hydrolases	http://www.cazy.org/GH72.html
rna-ANIA_07533	GH5_9.hmm	GHs	Glycoside Hydrolases	http://www.cazy.org/GH5_9.html
rna-ANIA_07534	GT32.hmm	GTs	GlycosyTransferases	http://www.cazy.org/GT32.html
rna-ANIA_07541	CE5.hmm	CEs	Carbohydrate Esterases	http://www.cazy.org/CE5.html
rna-ANIA_07548	GT90.hmm	GTs	GlycosyTransferases	http://www.cazy.org/GT90.html
rna-ANIA_07562	GT34.hmm	GTs	GlycosyTransferases	http://www.cazy.org/GT34.html
rna-ANIA_07598	GH131.hmm	GHs	Glycoside Hydrolases	http://www.cazy.org/GH131.html
rna-ANIA_07613	GH18.hmm	GHs	Glycoside Hydrolases	http://www.cazy.org/GH18.html
rna-ANIA_07624	GH27.hmm	GHs	Glycoside Hydrolases	http://www.cazy.org/GH27.html
rna-ANIA_07638	GH134.hmm	GHs	Glycoside Hydrolases	http://www.cazy.org/GH134.html
rna-ANIA_07639	GH5_7.hmm	GHs	Glycoside Hydrolases	http://www.cazy.org/GH5_7.html
rna-ANIA_07646	PL1_7.hmm	PLs	Polysaccharide Lyases	http://www.cazy.org/PL1_7.html
rna-ANIA_07657	GH72.hmm	GHs	Glycoside Hydrolases	http://www.cazy.org/GH72.html
rna-ANIA_07672	GT62.hmm	GTs	GlycosyTransferases	http://www.cazy.org/GT62.html
rna-ANIA_07715	GT2_Glycos_transf_2.hmm	GTs	GlycosyTransferases	http://www.cazy.org/GT2.html
rna-ANIA_07735	CBM63.hmm	CBMs	Carbohydrate-Binding Modules	http://www.cazy.org/CBM63.html
rna-ANIA_07781	GH43_21.hmm	GHs	Glycoside Hydrolases	http://www.cazy.org/GH43_21.html
rna-ANIA_07812	AA3_2.hmm	AAs	Auxiliary Activities	http://www.cazy.org/AA3_2.html
rna-ANIA_07828	GH105.hmm	GHs	Glycoside Hydrolases	http://www.cazy.org/GH105.html
rna-ANIA_07832	AA3_2.hmm	AAs	Auxiliary Activities	http://www.cazy.org/AA3_2.html
rna-ANIA_07849	PL20.hmm	PLs	Polysaccharide Lyases	http://www.cazy.org/PL20.html
rna-ANIA_07863	GH135.hmm	GHs	Glycoside Hydrolases	http://www.cazy.org/GH135.html
rna-ANIA_07864	GH43_11.hmm	GHs	Glycoside Hydrolases	http://www.cazy.org/GH43_11.html
rna-ANIA_07865	GH3.hmm	GHs	Glycoside Hydrolases	http://www.cazy.org/GH3.html
rna-ANIA_07871	GH128.hmm	GHs	Glycoside Hydrolases	http://www.cazy.org/GH128.html
rna-ANIA_07890	AA3_2.hmm	AAs	Auxiliary Activities	http://www.cazy.org/AA3_2.html
rna-ANIA_07891	AA9.hmm	AAs	Auxiliary Activities	http://www.cazy.org/AA9.html
rna-ANIA_07908	GH62.hmm	GHs	Glycoside Hydrolases	http://www.cazy.org/GH62.html
rna-ANIA_07915	GH3.hmm	GHs	Glycoside Hydrolases	http://www.cazy.org/GH3.html
rna-ANIA_07949	PL26.hmm	PLs	Polysaccharide Lyases	http://www.cazy.org/PL26.html
rna-ANIA_07998	AA3_2.hmm	AAs	Auxiliary Activities	http://www.cazy.org/AA3_2.html
rna-ANIA_08007	GH43_6.hmm	GHs	Glycoside Hydrolases	http://www.cazy.org/GH43_6.html
rna-ANIA_08010	GT3.hmm	GTs	GlycosyTransferases	http://www.cazy.org/GT3.html
rna-ANIA_08027	GT2_Glyco_trans_2_3.hmm	GTs	GlycosyTransferases	http://www.cazy.org/GT2.html
rna-ANIA_08068	GH5_4.hmm	GHs	Glycoside Hydrolases	http://www.cazy.org/GH5_4.html
rna-ANIA_08119	GT15.hmm	GTs	GlycosyTransferases	http://www.cazy.org/GT15.html
rna-ANIA_08138	GH36.hmm	GHs	Glycoside Hydrolases	http://www.cazy.org/GH36.html
rna-ANIA_08149	GH95.hmm	GHs	Glycoside Hydrolases	http://www.cazy.org/GH95.html
rna-ANIA_08152	AA7.hmm	AAs	Auxiliary Activities	http://www.cazy.org/AA7.html
rna-ANIA_08154	GH114.hmm	GHs	Glycoside Hydrolases	http://www.cazy.org/GH114.html
rna-ANIA_08175	AA11.hmm	AAs	Auxiliary Activities	http://www.cazy.org/AA11.html
rna-ANIA_08241	GH18.hmm	GHs	Glycoside Hydrolases	http://www.cazy.org/GH18.html
rna-ANIA_08314	CE3.hmm	CEs	Carbohydrate Esterases	http://www.cazy.org/CE3.html
rna-ANIA_08317	AA4.hmm	AAs	Auxiliary Activities	http://www.cazy.org/AA4.html
rna-ANIA_08327	GH28.hmm	GHs	Glycoside Hydrolases	http://www.cazy.org/GH28.html
rna-ANIA_08329	AA3_2.hmm	AAs	Auxiliary Activities	http://www.cazy.org/AA3_2.html
rna-ANIA_08367	GH135.hmm	GHs	Glycoside Hydrolases	http://www.cazy.org/GH135.html
rna-ANIA_08368	GH135.hmm	GHs	Glycoside Hydrolases	http://www.cazy.org/GH135.html
rna-ANIA_08392	GH36.hmm	GHs	Glycoside Hydrolases	http://www.cazy.org/GH36.html
rna-ANIA_08401	GH3.hmm	GHs	Glycoside Hydrolases	http://www.cazy.org/GH3.html
rna-ANIA_08405	AA7.hmm	AAs	Auxiliary Activities	http://www.cazy.org/AA7.html
rna-ANIA_08421	GH76.hmm	GHs	Glycoside Hydrolases	http://www.cazy.org/GH76.html
rna-ANIA_08424	GH154.hmm	GHs	Glycoside Hydrolases	http://www.cazy.org/GH154.html
rna-ANIA_08432	GH142.hmm	GHs	Glycoside Hydrolases	http://www.cazy.org/GH142.html
rna-ANIA_08444	GT2_Glyco_trans_2_3.hmm	GTs	GlycosyTransferases	http://www.cazy.org/GT2.html
rna-ANIA_08453	PL3_2.hmm	PLs	Polysaccharide Lyases	http://www.cazy.org/PL3_2.html
rna-ANIA_08465	CBM67.hmm	CBMs	Carbohydrate-Binding Modules	http://www.cazy.org/CBM67.html
rna-ANIA_08465	GH78.hmm	GHs	Glycoside Hydrolases	http://www.cazy.org/GH78.html
rna-ANIA_08472	GH43_21.hmm	GHs	Glycoside Hydrolases	http://www.cazy.org/GH43_21.html
rna-ANIA_08477	GH43_14.hmm	GHs	Glycoside Hydrolases	http://www.cazy.org/GH43_14.html
rna-ANIA_08480	GH55.hmm	GHs	Glycoside Hydrolases	http://www.cazy.org/GH55.html
rna-ANIA_08481	GH18.hmm	GHs	Glycoside Hydrolases	http://www.cazy.org/GH18.html
rna-ANIA_08547	AA3_2.hmm	AAs	Auxiliary Activities	http://www.cazy.org/AA3_2.html
rna-ANIA_08581	AA1.hmm	AAs	Auxiliary Activities	http://www.cazy.org/AA1.html
rna-ANIA_08639	GT20.hmm	GTs	GlycosyTransferases	http://www.cazy.org/GT20.html
rna-ANIA_08761	GH28.hmm	GHs	Glycoside Hydrolases	http://www.cazy.org/GH28.html
rna-ANIA_08782	CE1.hmm	CEs	Carbohydrate Esterases	http://www.cazy.org/CE1.html
rna-ANIA_08806	GT21.hmm	GTs	GlycosyTransferases	http://www.cazy.org/GT21.html
rna-ANIA_08891	GH28.hmm	GHs	Glycoside Hydrolases	http://www.cazy.org/GH28.html
rna-ANIA_08947	GH5_23.hmm	GHs	Glycoside Hydrolases	http://www.cazy.org/GH5_23.html
rna-ANIA_08953	GH31.hmm	GHs	Glycoside Hydrolases	http://www.cazy.org/GH31.html
rna-ANIA_08964	AA7.hmm	AAs	Auxiliary Activities	http://www.cazy.org/AA7.html
rna-ANIA_08969	GH25.hmm	GHs	Glycoside Hydrolases	http://www.cazy.org/GH25.html
rna-ANIA_08986	GT32.hmm	GTs	GlycosyTransferases	http://www.cazy.org/GT32.html
rna-ANIA_09011	AA3_2.hmm	AAs	Auxiliary Activities	http://www.cazy.org/AA3_2.html
rna-ANIA_09035	GH36.hmm	GHs	Glycoside Hydrolases	http://www.cazy.org/GH36.html
rna-ANIA_09042	GH71.hmm	GHs	Glycoside Hydrolases	http://www.cazy.org/GH71.html
rna-ANIA_09042	CBM24.hmm	CBMs	Carbohydrate-Binding Modules	http://www.cazy.org/CBM24.html
rna-ANIA_09045	GH28.hmm	GHs	Glycoside Hydrolases	http://www.cazy.org/GH28.html
rna-ANIA_09069	GT2_Glyco_tranf_2_3.hmm	GTs	GlycosyTransferases	http://www.cazy.org/GT2.html
rna-ANIA_09134	GH28.hmm	GHs	Glycoside Hydrolases	http://www.cazy.org/GH28.html
rna-ANIA_09166	GH5_16.hmm	GHs	Glycoside Hydrolases	http://www.cazy.org/GH5_16.html
rna-ANIA_09170	AA1_3.hmm	AAs	Auxiliary Activities	http://www.cazy.org/AA1_3.html
rna-ANIA_09183	GH1.hmm	GHs	Glycoside Hydrolases	http://www.cazy.org/GH1.html
rna-ANIA_09213	CE3.hmm	CEs	Carbohydrate Esterases	http://www.cazy.org/CE3.html
rna-ANIA_09231	AA7.hmm	AAs	Auxiliary Activities	http://www.cazy.org/AA7.html
rna-ANIA_09260	CE3.hmm	CEs	Carbohydrate Esterases	http://www.cazy.org/CE3.html
rna-ANIA_09276	GH5_7.hmm	GHs	Glycoside Hydrolases	http://www.cazy.org/GH5_7.html
rna-ANIA_09286	GH67.hmm	GHs	Glycoside Hydrolases	http://www.cazy.org/GH67.html
rna-ANIA_09308	AA7.hmm	AAs	Auxiliary Activities	http://www.cazy.org/AA7.html
rna-ANIA_09329	GH115.hmm	GHs	Glycoside Hydrolases	http://www.cazy.org/GH115.html
rna-ANIA_09340	GH65.hmm	GHs	Glycoside Hydrolases	http://www.cazy.org/GH65.html
rna-ANIA_09348	AA3_2.hmm	AAs	Auxiliary Activities	http://www.cazy.org/AA3_2.html
rna-ANIA_09365	GH11.hmm	GHs	Glycoside Hydrolases	http://www.cazy.org/GH11.html
rna-ANIA_09380	CE4.hmm	CEs	Carbohydrate Esterases	http://www.cazy.org/CE4.html
rna-ANIA_09383	GH105.hmm	GHs	Glycoside Hydrolases	http://www.cazy.org/GH105.html
rna-ANIA_09390	GH18.hmm	GHs	Glycoside Hydrolases	http://www.cazy.org/GH18.html
rna-ANIA_09439	PL1_4.hmm	PLs	Polysaccharide Lyases	http://www.cazy.org/PL1_4.html
rna-ANIA_09442	CE16.hmm	CEs	Carbohydrate Esterases	http://www.cazy.org/CE16.html
rna-ANIA_09503	GT2_Glyco_tranf_2_3.hmm	GTs	GlycosyTransferases	http://www.cazy.org/GT2.html
rna-ANIA_09524	AA9.hmm	AAs	Auxiliary Activities	http://www.cazy.org/AA9.html
rna-ANIA_10041	GT34.hmm	GTs	GlycosyTransferases	http://www.cazy.org/GT34.html
rna-ANIA_10060	GH13_25.hmm	GHs	Glycoside Hydrolases	http://www.cazy.org/GH13_25.html
rna-ANIA_10118	GT22.hmm	GTs	GlycosyTransferases	http://www.cazy.org/GT22.html
rna-ANIA_10124	GH1.hmm	GHs	Glycoside Hydrolases	http://www.cazy.org/GH1.html
rna-ANIA_10147	PL1_4.hmm	PLs	Polysaccharide Lyases	http://www.cazy.org/PL1_4.html
rna-ANIA_10150	GH17.hmm	GHs	Glycoside Hydrolases	http://www.cazy.org/GH17.html
rna-ANIA_10220	AA2.hmm	AAs	Auxiliary Activities	http://www.cazy.org/AA2.html
rna-ANIA_10265	GT62.hmm	GTs	GlycosyTransferases	http://www.cazy.org/GT62.html
rna-ANIA_10274	GH28.hmm	GHs	Glycoside Hydrolases	http://www.cazy.org/GH28.html
rna-ANIA_10277	GH78.hmm	GHs	Glycoside Hydrolases	http://www.cazy.org/GH78.html
rna-ANIA_10309	CE4.hmm	CEs	Carbohydrate Esterases	http://www.cazy.org/CE4.html
rna-ANIA_10345	GH76.hmm	GHs	Glycoside Hydrolases	http://www.cazy.org/GH76.html
rna-ANIA_10346	CE5.hmm	CEs	Carbohydrate Esterases	http://www.cazy.org/CE5.html
rna-ANIA_10375	GH1.hmm	GHs	Glycoside Hydrolases	http://www.cazy.org/GH1.html
rna-ANIA_10376	GH95.hmm	GHs	Glycoside Hydrolases	http://www.cazy.org/GH95.html
rna-ANIA_10388	AA7.hmm	AAs	Auxiliary Activities	http://www.cazy.org/AA7.html
rna-ANIA_10392	AA7.hmm	AAs	Auxiliary Activities	http://www.cazy.org/AA7.html
rna-ANIA_10402	AA7.hmm	AAs	Auxiliary Activities	http://www.cazy.org/AA7.html
rna-ANIA_10419	AA9.hmm	AAs	Auxiliary Activities	http://www.cazy.org/AA9.html
rna-ANIA_10420	GH13_40.hmm	GHs	Glycoside Hydrolases	http://www.cazy.org/GH13_40.html
rna-ANIA_10482	GH3.hmm	GHs	Glycoside Hydrolases	http://www.cazy.org/GH3.html
rna-ANIA_10488	AA8.hmm	AAs	Auxiliary Activities	http://www.cazy.org/AA8.html
rna-ANIA_10502	GH18.hmm	GHs	Glycoside Hydrolases	http://www.cazy.org/GH18.html
rna-ANIA_10505	GH105.hmm	GHs	Glycoside Hydrolases	http://www.cazy.org/GH105.html
rna-ANIA_10533	GT20.hmm	GTs	GlycosyTransferases	http://www.cazy.org/GT20.html
rna-ANIA_10601	GT25.hmm	GTs	GlycosyTransferases	http://www.cazy.org/GT25.html
rna-ANIA_10672	GH92.hmm	GHs	Glycoside Hydrolases	http://www.cazy.org/GH92.html
rna-ANIA_10777	GT1.hmm	GTs	GlycosyTransferases	http://www.cazy.org/GT1.html
rna-ANIA_10779	GH16_2.hmm	GHs	Glycoside Hydrolases	http://www.cazy.org/GH16_2.html
rna-ANIA_10838	GH18.hmm	GHs	Glycoside Hydrolases	http://www.cazy.org/GH18.html
rna-ANIA_10867	CBM67.hmm	CBMs	Carbohydrate-Binding Modules	http://www.cazy.org/CBM67.html
rna-ANIA_10867	GH78.hmm	GHs	Glycoside Hydrolases	http://www.cazy.org/GH78.html
rna-ANIA_10868	GH79.hmm	GHs	Glycoside Hydrolases	http://www.cazy.org/GH79.html
rna-ANIA_10919	GH43_29.hmm	GHs	Glycoside Hydrolases	http://www.cazy.org/GH43_29.html
rna-ANIA_10930	AA7.hmm	AAs	Auxiliary Activities	http://www.cazy.org/AA7.html
rna-ANIA_10931	AA3_2.hmm	AAs	Auxiliary Activities	http://www.cazy.org/AA3_2.html
rna-ANIA_10935	GH31.hmm	GHs	Glycoside Hydrolases	http://www.cazy.org/GH31.html
rna-ANIA_11045	AA4.hmm	AAs	Auxiliary Activities	http://www.cazy.org/AA4.html
rna-ANIA_11051	GH75.hmm	GHs	Glycoside Hydrolases	http://www.cazy.org/GH75.html
rna-ANIA_11054	GH31.hmm	GHs	Glycoside Hydrolases	http://www.cazy.org/GH31.html
rna-ANIA_11059	GH18.hmm	GHs	Glycoside Hydrolases	http://www.cazy.org/GH18.html
rna-ANIA_11064	GH71.hmm	GHs	Glycoside Hydrolases	http://www.cazy.org/GH71.html
rna-ANIA_11078	GH88.hmm	GHs	Glycoside Hydrolases	http://www.cazy.org/GH88.html
rna-ANIA_11141	GT8.hmm	GTs	GlycosyTransferases	http://www.cazy.org/GT8.html
rna-ANIA_11143	GH15.hmm	GHs	Glycoside Hydrolases	http://www.cazy.org/GH15.html
rna-ANIA_11143	CBM20.hmm	CBMs	Carbohydrate-Binding Modules	http://www.cazy.org/CBM20.html
rna-ANIA_11152	GH72.hmm	GHs	Glycoside Hydrolases	http://www.cazy.org/GH72.html
rna-ANIA_11152	CBM43.hmm	CBMs	Carbohydrate-Binding Modules	http://www.cazy.org/CBM43.html
rna-ANIA_11163	GH47.hmm	GHs	Glycoside Hydrolases	http://www.cazy.org/GH47.html
rna-ANIA_11233	GH18.hmm	GHs	Glycoside Hydrolases	http://www.cazy.org/GH18.html
rna-ANIA_11243	AA7.hmm	AAs	Auxiliary Activities	http://www.cazy.org/AA7.html

## Sheet: Bbas.cazy
Table S4 The CAZYs informations in Beauveria bassiana
SeqID	Domain	Class	ClassInfo	DomainDescription
BbasCP045877.1G00084980.1	AA1.hmm	AAs	Auxiliary Activities	http://www.cazy.org/AA1.html
BbasCP045877.1G00085170.1	GH25.hmm	GHs	Glycoside Hydrolases	http://www.cazy.org/GH25.html
BbasCP045877.1G00085280.1	GH16_23.hmm	GHs	Glycoside Hydrolases	http://www.cazy.org/GH16_23.html
BbasCP045877.1G00085290.1	GT2_Chitin_synth_2.hmm	GTs	GlycosyTransferases	http://www.cazy.org/GT2.html
BbasCP045877.1G00085690.1	GH27.hmm	GHs	Glycoside Hydrolases	http://www.cazy.org/GH27.html
BbasCP045878.1G00081700.1	GH18.hmm	GHs	Glycoside Hydrolases	http://www.cazy.org/GH18.html
BbasCP045878.1G00082220.1	GT76.hmm	GTs	GlycosyTransferases	http://www.cazy.org/GT76.html
BbasCP045878.1G00082500.1	AA12.hmm	AAs	Auxiliary Activities	http://www.cazy.org/AA12.html
BbasCP045878.1G00082730.1	AA11.hmm	AAs	Auxiliary Activities	http://www.cazy.org/AA11.html
BbasCP045878.1G00082930.1	AA11.hmm	AAs	Auxiliary Activities	http://www.cazy.org/AA11.html
BbasCP045878.1G00083530.1	GH20.hmm	GHs	Glycoside Hydrolases	http://www.cazy.org/GH20.html
BbasCP045878.1G00083740.1	GT25.hmm	GTs	GlycosyTransferases	http://www.cazy.org/GT25.html
BbasCP045878.1G00084170.1	GH5_15.hmm	GHs	Glycoside Hydrolases	http://www.cazy.org/GH5_15.html
BbasCP045878.1G00084210.1	GH92.hmm	GHs	Glycoside Hydrolases	http://www.cazy.org/GH92.html
BbasCP045878.1G00084480.1	GT15.hmm	GTs	GlycosyTransferases	http://www.cazy.org/GT15.html
BbasCP045878.1G00084480.1	GT15.hmm	GTs	GlycosyTransferases	http://www.cazy.org/GT15.html
BbasCP045878.1G00084620.1	AA7.hmm	AAs	Auxiliary Activities	http://www.cazy.org/AA7.html
BbasCP045879.1G00077080.1	GT3.hmm	GTs	GlycosyTransferases	http://www.cazy.org/GT3.html
BbasCP045879.1G00077810.1	AA3_2.hmm	AAs	Auxiliary Activities	http://www.cazy.org/AA3_2.html
BbasCP045879.1G00077820.1	GH16_18.hmm	GHs	Glycoside Hydrolases	http://www.cazy.org/GH16_18.html
BbasCP045879.1G00077860.1	GH3.hmm	GHs	Glycoside Hydrolases	http://www.cazy.org/GH3.html
BbasCP045879.1G00078000.1	GH72.hmm	GHs	Glycoside Hydrolases	http://www.cazy.org/GH72.html
BbasCP045879.1G00078770.1	GH81.hmm	GHs	Glycoside Hydrolases	http://www.cazy.org/GH81.html
BbasCP045879.1G00079060.1	AA7.hmm	AAs	Auxiliary Activities	http://www.cazy.org/AA7.html
BbasCP045879.1G00079110.1	GH16_19.hmm	GHs	Glycoside Hydrolases	http://www.cazy.org/GH16_19.html
BbasCP045879.1G00080520.1	GT8.hmm	GTs	GlycosyTransferases	http://www.cazy.org/GT8.html
BbasCP045879.1G00080680.1	GT20.hmm	GTs	GlycosyTransferases	http://www.cazy.org/GT20.html
BbasCP045879.1G00080690.1	GH20.hmm	GHs	Glycoside Hydrolases	http://www.cazy.org/GH20.html
BbasCP045879.1G00080740.1	GH29.hmm	GHs	Glycoside Hydrolases	http://www.cazy.org/GH29.html
BbasCP045879.1G00081380.1	GT62.hmm	GTs	GlycosyTransferases	http://www.cazy.org/GT62.html
BbasCP045880.1G00069090.1	AA7.hmm	AAs	Auxiliary Activities	http://www.cazy.org/AA7.html
BbasCP045880.1G00069620.1	GH18.hmm	GHs	Glycoside Hydrolases	http://www.cazy.org/GH18.html
BbasCP045880.1G00069820.1	GH3.hmm	GHs	Glycoside Hydrolases	http://www.cazy.org/GH3.html
BbasCP045880.1G00070190.1	GH16_18.hmm	GHs	Glycoside Hydrolases	http://www.cazy.org/GH16_18.html
BbasCP045880.1G00070250.1	CE1.hmm	CEs	Carbohydrate Esterases	http://www.cazy.org/CE1.html
BbasCP045880.1G00070540.1	GT4.hmm	GTs	GlycosyTransferases	http://www.cazy.org/GT4.html
BbasCP045880.1G00071110.1	GH76.hmm	GHs	Glycoside Hydrolases	http://www.cazy.org/GH76.html
BbasCP045880.1G00071440.1	GH79.hmm	GHs	Glycoside Hydrolases	http://www.cazy.org/GH79.html
BbasCP045880.1G00071790.1	AA1_3.hmm	AAs	Auxiliary Activities	http://www.cazy.org/AA1_3.html
BbasCP045880.1G00072060.1	GT2_Glyco_trans_2_3.hmm	GTs	GlycosyTransferases	http://www.cazy.org/GT2.html
BbasCP045880.1G00072070.1	GH16_4.hmm	GHs	Glycoside Hydrolases	http://www.cazy.org/GH16_4.html
BbasCP045880.1G00072300.1	GH142.hmm	GHs	Glycoside Hydrolases	http://www.cazy.org/GH142.html
BbasCP045880.1G00072770.1	GH16_1.hmm	GHs	Glycoside Hydrolases	http://www.cazy.org/GH16_1.html
BbasCP045880.1G00073090.1	GH35.hmm	GHs	Glycoside Hydrolases	http://www.cazy.org/GH35.html
BbasCP045880.1G00073110.1	GH13_40.hmm	GHs	Glycoside Hydrolases	http://www.cazy.org/GH13_40.html
BbasCP045880.1G00073280.1	GH15.hmm	GHs	Glycoside Hydrolases	http://www.cazy.org/GH15.html
BbasCP045880.1G00073480.1	AA1.hmm	AAs	Auxiliary Activities	http://www.cazy.org/AA1.html
BbasCP045880.1G00074010.1	GT17.hmm	GTs	GlycosyTransferases	http://www.cazy.org/GT17.html
BbasCP045880.1G00074030.1	GH31.hmm	GHs	Glycoside Hydrolases	http://www.cazy.org/GH31.html
BbasCP045880.1G00074490.1	GT90.hmm	GTs	GlycosyTransferases	http://www.cazy.org/GT90.html
BbasCP045880.1G00074900.1	GH16_22.hmm	GHs	Glycoside Hydrolases	http://www.cazy.org/GH16_22.html
BbasCP045880.1G00076310.1	GT34.hmm	GTs	GlycosyTransferases	http://www.cazy.org/GT34.html
BbasCP045880.1G00076420.1	GT34.hmm	GTs	GlycosyTransferases	http://www.cazy.org/GT34.html
BbasCP045881.1G00059550.1	GH16_18.hmm	GHs	Glycoside Hydrolases	http://www.cazy.org/GH16_18.html
BbasCP045881.1G00060590.1	GT8.hmm	GTs	GlycosyTransferases	http://www.cazy.org/GT8.html
BbasCP045881.1G00061210.1	GT15.hmm	GTs	GlycosyTransferases	http://www.cazy.org/GT15.html
BbasCP045881.1G00062440.1	CE1.hmm	CEs	Carbohydrate Esterases	http://www.cazy.org/CE1.html
BbasCP045881.1G00062850.1	AA7.hmm	AAs	Auxiliary Activities	http://www.cazy.org/AA7.html
BbasCP045881.1G00063180.1	GT69.hmm	GTs	GlycosyTransferases	http://www.cazy.org/GT69.html
BbasCP045881.1G00063380.1	GH37.hmm	GHs	Glycoside Hydrolases	http://www.cazy.org/GH37.html
BbasCP045881.1G00063590.1	GT90.hmm	GTs	GlycosyTransferases	http://www.cazy.org/GT90.html
BbasCP045881.1G00063600.1	GT69.hmm	GTs	GlycosyTransferases	http://www.cazy.org/GT69.html
BbasCP045881.1G00064420.1	GT109.hmm	GTs	GlycosyTransferases	http://www.cazy.org/GT109.html
BbasCP045881.1G00064450.1	GH125.hmm	GHs	Glycoside Hydrolases	http://www.cazy.org/GH125.html
BbasCP045881.1G00064650.1	GH16_1.hmm	GHs	Glycoside Hydrolases	http://www.cazy.org/GH16_1.html
BbasCP045881.1G00064660.1	GT34.hmm	GTs	GlycosyTransferases	http://www.cazy.org/GT34.html
BbasCP045881.1G00065550.1	GH16_22.hmm	GHs	Glycoside Hydrolases	http://www.cazy.org/GH16_22.html
BbasCP045881.1G00065990.1	GH16_3.hmm	GHs	Glycoside Hydrolases	http://www.cazy.org/GH16_3.html
BbasCP045881.1G00066110.1	GH2.hmm	GHs	Glycoside Hydrolases	http://www.cazy.org/GH2.html
BbasCP045881.1G00066200.1	GH43_34.hmm	GHs	Glycoside Hydrolases	http://www.cazy.org/GH43_34.html
BbasCP045881.1G00066200.1	CBM66.hmm	CBMs	Carbohydrate-Binding Modules	http://www.cazy.org/CBM66.html
BbasCP045881.1G00066310.1	GH47.hmm	GHs	Glycoside Hydrolases	http://www.cazy.org/GH47.html
BbasCP045881.1G00066520.1	GH75.hmm	GHs	Glycoside Hydrolases	http://www.cazy.org/GH75.html
BbasCP045881.1G00067150.1	GH2.hmm	GHs	Glycoside Hydrolases	http://www.cazy.org/GH2.html
BbasCP045881.1G00067420.1	GT25.hmm	GTs	GlycosyTransferases	http://www.cazy.org/GT25.html
BbasCP045881.1G00067530.1	GH55.hmm	GHs	Glycoside Hydrolases	http://www.cazy.org/GH55.html
BbasCP045881.1G00067760.1	GH92.hmm	GHs	Glycoside Hydrolases	http://www.cazy.org/GH92.html
BbasCP045881.1G00067770.1	GT1.hmm	GTs	GlycosyTransferases	http://www.cazy.org/GT1.html
BbasCP045881.1G00068000.1	GH89.hmm	GHs	Glycoside Hydrolases	http://www.cazy.org/GH89.html
BbasCP045881.1G00068090.1	AA5.hmm	AAs	Auxiliary Activities	http://www.cazy.org/AA5.html
BbasCP045881.1G00068640.1	AA1.hmm	AAs	Auxiliary Activities	http://www.cazy.org/AA1.html
BbasCP045881.1G00068810.1	GT4.hmm	GTs	GlycosyTransferases	http://www.cazy.org/GT4.html
BbasCP045882.1G00050540.1	GT1.hmm	GTs	GlycosyTransferases	http://www.cazy.org/GT1.html
BbasCP045882.1G00050570.1	AA3_2.hmm	AAs	Auxiliary Activities	http://www.cazy.org/AA3_2.html
BbasCP045882.1G00050680.1	GT69.hmm	GTs	GlycosyTransferases	http://www.cazy.org/GT69.html
BbasCP045882.1G00050690.1	GT39.hmm	GTs	GlycosyTransferases	http://www.cazy.org/GT39.html
BbasCP045882.1G00050780.1	AA3_1.hmm	AAs	Auxiliary Activities	http://www.cazy.org/AA3_1.html
BbasCP045882.1G00050990.1	AA4.hmm	AAs	Auxiliary Activities	http://www.cazy.org/AA4.html
BbasCP045882.1G00051080.1	CE4.hmm	CEs	Carbohydrate Esterases	http://www.cazy.org/CE4.html
BbasCP045882.1G00051320.1	GT66.hmm	GTs	GlycosyTransferases	http://www.cazy.org/GT66.html
BbasCP045882.1G00051460.1	GT62.hmm	GTs	GlycosyTransferases	http://www.cazy.org/GT62.html
BbasCP045882.1G00051520.1	CE5.hmm	CEs	Carbohydrate Esterases	http://www.cazy.org/CE5.html
BbasCP045882.1G00051770.1	GH38.hmm	GHs	Glycoside Hydrolases	http://www.cazy.org/GH38.html
BbasCP045882.1G00051970.1	AA5_2.hmm	AAs	Auxiliary Activities	http://www.cazy.org/AA5_2.html
BbasCP045882.1G00052380.1	CE5.hmm	CEs	Carbohydrate Esterases	http://www.cazy.org/CE5.html
BbasCP045882.1G00052830.1	GH18.hmm	GHs	Glycoside Hydrolases	http://www.cazy.org/GH18.html
BbasCP045882.1G00052880.1	GT2_Glyco_tranf_2_3.hmm	GTs	GlycosyTransferases	http://www.cazy.org/GT2.html
BbasCP045882.1G00052890.1	GH12.hmm	GHs	Glycoside Hydrolases	http://www.cazy.org/GH12.html
BbasCP045882.1G00053740.1	GT90.hmm	GTs	GlycosyTransferases	http://www.cazy.org/GT90.html
BbasCP045882.1G00054910.1	GH16_1.hmm	GHs	Glycoside Hydrolases	http://www.cazy.org/GH16_1.html
BbasCP045882.1G00055630.1	GH47.hmm	GHs	Glycoside Hydrolases	http://www.cazy.org/GH47.html
BbasCP045882.1G00055840.1	GH35.hmm	GHs	Glycoside Hydrolases	http://www.cazy.org/GH35.html
BbasCP045882.1G00055900.1	GH27.hmm	GHs	Glycoside Hydrolases	http://www.cazy.org/GH27.html
BbasCP045882.1G00056580.1	GH114.hmm	GHs	Glycoside Hydrolases	http://www.cazy.org/GH114.html
BbasCP045882.1G00057090.1	GH43_30.hmm	GHs	Glycoside Hydrolases	http://www.cazy.org/GH43_30.html
BbasCP045882.1G00057400.1	CE5.hmm	CEs	Carbohydrate Esterases	http://www.cazy.org/CE5.html
BbasCP045882.1G00057710.1	GT2_Glycos_transf_2.hmm	GTs	GlycosyTransferases	http://www.cazy.org/GT2.html
BbasCP045882.1G00057820.1	AA1.hmm	AAs	Auxiliary Activities	http://www.cazy.org/AA1.html
BbasCP045882.1G00058130.1	GH32.hmm	GHs	Glycoside Hydrolases	http://www.cazy.org/GH32.html
BbasCP045882.1G00058140.1	GT2_Chitin_synth_1.hmm	GTs	GlycosyTransferases	http://www.cazy.org/GT2.html
BbasCP045882.1G00058140.1	GT2_Chitin_synth_2.hmm	GTs	GlycosyTransferases	http://www.cazy.org/GT2.html
BbasCP045882.1G00058490.1	GT57.hmm	GTs	GlycosyTransferases	http://www.cazy.org/GT57.html
BbasCP045882.1G00058710.1	AA7.hmm	AAs	Auxiliary Activities	http://www.cazy.org/AA7.html
BbasCP045882.1G00058770.1	GH76.hmm	GHs	Glycoside Hydrolases	http://www.cazy.org/GH76.html
BbasCP045883.1G00040440.1	GT2_Chitin_synth_1.hmm	GTs	GlycosyTransferases	http://www.cazy.org/GT2.html
BbasCP045883.1G00040600.1	GH76.hmm	GHs	Glycoside Hydrolases	http://www.cazy.org/GH76.html
BbasCP045883.1G00041150.1	GH16_1.hmm	GHs	Glycoside Hydrolases	http://www.cazy.org/GH16_1.html
BbasCP045883.1G00041400.1	GH171.hmm	GHs	Glycoside Hydrolases	http://www.cazy.org/GH171.html
BbasCP045883.1G00041670.1	GT4.hmm	GTs	GlycosyTransferases	http://www.cazy.org/GT4.html
BbasCP045883.1G00041700.1	AA1_2.hmm	AAs	Auxiliary Activities	http://www.cazy.org/AA1_2.html
BbasCP045883.1G00041900.1	GT58.hmm	GTs	GlycosyTransferases	http://www.cazy.org/GT58.html
BbasCP045883.1G00041960.1	GT59.hmm	GTs	GlycosyTransferases	http://www.cazy.org/GT59.html
BbasCP045883.1G00042170.1	GH5_11.hmm	GHs	Glycoside Hydrolases	http://www.cazy.org/GH5_11.html
BbasCP045883.1G00042320.1	GH3.hmm	GHs	Glycoside Hydrolases	http://www.cazy.org/GH3.html
BbasCP045883.1G00042410.1	GH31.hmm	GHs	Glycoside Hydrolases	http://www.cazy.org/GH31.html
BbasCP045883.1G00042570.1	GH2.hmm	GHs	Glycoside Hydrolases	http://www.cazy.org/GH2.html
BbasCP045883.1G00042580.1	GH31.hmm	GHs	Glycoside Hydrolases	http://www.cazy.org/GH31.html
BbasCP045883.1G00042740.1	GH72.hmm	GHs	Glycoside Hydrolases	http://www.cazy.org/GH72.html
BbasCP045883.1G00042980.1	GH16_18.hmm	GHs	Glycoside Hydrolases	http://www.cazy.org/GH16_18.html
BbasCP045883.1G00043260.1	GT64.hmm	GTs	GlycosyTransferases	http://www.cazy.org/GT64.html
BbasCP045883.1G00043760.1	GT57.hmm	GTs	GlycosyTransferases	http://www.cazy.org/GT57.html
BbasCP045883.1G00043760.1	GT57.hmm	GTs	GlycosyTransferases	http://www.cazy.org/GT57.html
BbasCP045883.1G00043840.1	GT22.hmm	GTs	GlycosyTransferases	http://www.cazy.org/GT22.html
BbasCP045883.1G00044060.1	GT15.hmm	GTs	GlycosyTransferases	http://www.cazy.org/GT15.html
BbasCP045883.1G00044820.1	GH132.hmm	GHs	Glycoside Hydrolases	http://www.cazy.org/GH132.html
BbasCP045883.1G00045150.1	AA7.hmm	AAs	Auxiliary Activities	http://www.cazy.org/AA7.html
BbasCP045883.1G00045430.1	AA2.hmm	AAs	Auxiliary Activities	http://www.cazy.org/AA2.html
BbasCP045883.1G00045740.1	GT32.hmm	GTs	GlycosyTransferases	http://www.cazy.org/GT32.html
BbasCP045883.1G00045790.1	GH79.hmm	GHs	Glycoside Hydrolases	http://www.cazy.org/GH79.html
BbasCP045883.1G00046250.1	GT71.hmm	GTs	GlycosyTransferases	http://www.cazy.org/GT71.html
BbasCP045883.1G00046260.1	GH63.hmm	GHs	Glycoside Hydrolases	http://www.cazy.org/GH63.html
BbasCP045883.1G00046620.1	AA3_3.hmm	AAs	Auxiliary Activities	http://www.cazy.org/AA3_3.html
BbasCP045883.1G00046660.1	GT21.hmm	GTs	GlycosyTransferases	http://www.cazy.org/GT21.html
BbasCP045883.1G00047180.1	GH136.hmm	GHs	Glycoside Hydrolases	http://www.cazy.org/GH136.html
BbasCP045883.1G00047190.1	GH154.hmm	GHs	Glycoside Hydrolases	http://www.cazy.org/GH154.html
BbasCP045883.1G00047200.1	GH88.hmm	GHs	Glycoside Hydrolases	http://www.cazy.org/GH88.html
BbasCP045883.1G00047240.1	GT25.hmm	GTs	GlycosyTransferases	http://www.cazy.org/GT25.html
BbasCP045883.1G00047840.1	GT17.hmm	GTs	GlycosyTransferases	http://www.cazy.org/GT17.html
BbasCP045883.1G00049000.1	AA3_1.hmm	AAs	Auxiliary Activities	http://www.cazy.org/AA3_1.html
BbasCP045883.1G00049050.1	GT22.hmm	GTs	GlycosyTransferases	http://www.cazy.org/GT22.html
BbasCP045883.1G00049120.1	GH84.hmm	GHs	Glycoside Hydrolases	http://www.cazy.org/GH84.html
BbasCP045883.1G00049380.1	GH47.hmm	GHs	Glycoside Hydrolases	http://www.cazy.org/GH47.html
BbasCP045883.1G00049720.1	GH55.hmm	GHs	Glycoside Hydrolases	http://www.cazy.org/GH55.html
BbasCP045884.1G00028330.1	AA11.hmm	AAs	Auxiliary Activities	http://www.cazy.org/AA11.html
BbasCP045884.1G00028500.1	GT90.hmm	GTs	GlycosyTransferases	http://www.cazy.org/GT90.html
BbasCP045884.1G00028790.1	GH18.hmm	GHs	Glycoside Hydrolases	http://www.cazy.org/GH18.html
BbasCP045884.1G00029310.1	GH3.hmm	GHs	Glycoside Hydrolases	http://www.cazy.org/GH3.html
BbasCP045884.1G00030070.1	GT1.hmm	GTs	GlycosyTransferases	http://www.cazy.org/GT1.html
BbasCP045884.1G00030160.1	GT20.hmm	GTs	GlycosyTransferases	http://www.cazy.org/GT20.html
BbasCP045884.1G00030230.1	GT24.hmm	GTs	GlycosyTransferases	http://www.cazy.org/GT24.html
BbasCP045884.1G00030320.1	GT48.hmm	GTs	GlycosyTransferases	http://www.cazy.org/GT48.html
BbasCP045884.1G00031470.1	GH5_12.hmm	GHs	Glycoside Hydrolases	http://www.cazy.org/GH5_12.html
BbasCP045884.1G00031490.1	GH47.hmm	GHs	Glycoside Hydrolases	http://www.cazy.org/GH47.html
BbasCP045884.1G00031660.1	GH76.hmm	GHs	Glycoside Hydrolases	http://www.cazy.org/GH76.html
BbasCP045884.1G00031700.1	CE16.hmm	CEs	Carbohydrate Esterases	http://www.cazy.org/CE16.html
BbasCP045884.1G00032100.1	AA4.hmm	AAs	Auxiliary Activities	http://www.cazy.org/AA4.html
BbasCP045884.1G00032140.1	GT2_Glyco_tranf_2_3.hmm	GTs	GlycosyTransferases	http://www.cazy.org/GT2.html
BbasCP045884.1G00032370.1	GH47.hmm	GHs	Glycoside Hydrolases	http://www.cazy.org/GH47.html
BbasCP045884.1G00032810.1	GH132.hmm	GHs	Glycoside Hydrolases	http://www.cazy.org/GH132.html
BbasCP045884.1G00033610.1	GT1.hmm	GTs	GlycosyTransferases	http://www.cazy.org/GT1.html
BbasCP045884.1G00034010.1	AA6.hmm	AAs	Auxiliary Activities	http://www.cazy.org/AA6.html
BbasCP045884.1G00034700.1	GH2.hmm	GHs	Glycoside Hydrolases	http://www.cazy.org/GH2.html
BbasCP045884.1G00034920.1	GH92.hmm	GHs	Glycoside Hydrolases	http://www.cazy.org/GH92.html
BbasCP045884.1G00035940.1	GH72.hmm	GHs	Glycoside Hydrolases	http://www.cazy.org/GH72.html
BbasCP045884.1G00036320.1	GT35.hmm	GTs	GlycosyTransferases	http://www.cazy.org/GT35.html
BbasCP045884.1G00036450.1	GT33.hmm	GTs	GlycosyTransferases	http://www.cazy.org/GT33.html
BbasCP045884.1G00036580.1	GH76.hmm	GHs	Glycoside Hydrolases	http://www.cazy.org/GH76.html
BbasCP045884.1G00037160.1	GT50.hmm	GTs	GlycosyTransferases	http://www.cazy.org/GT50.html
BbasCP045884.1G00037680.1	AA1_3.hmm	AAs	Auxiliary Activities	http://www.cazy.org/AA1_3.html
BbasCP045884.1G00037870.1	GT17.hmm	GTs	GlycosyTransferases	http://www.cazy.org/GT17.html
BbasCP045884.1G00037880.1	GH76.hmm	GHs	Glycoside Hydrolases	http://www.cazy.org/GH76.html
BbasCP045884.1G00038380.1	GT2_Chitin_synth_2.hmm	GTs	GlycosyTransferases	http://www.cazy.org/GT2.html
BbasCP045884.1G00038390.1	GT2_Chitin_synth_2.hmm	GTs	GlycosyTransferases	http://www.cazy.org/GT2.html
BbasCP045884.1G00038500.1	GT2_Chitin_synth_2.hmm	GTs	GlycosyTransferases	http://www.cazy.org/GT2.html
BbasCP045884.1G00038670.1	AA3_2.hmm	AAs	Auxiliary Activities	http://www.cazy.org/AA3_2.html
BbasCP045884.1G00038890.1	GH5_5.hmm	GHs	Glycoside Hydrolases	http://www.cazy.org/GH5_5.html
BbasCP045884.1G00038900.1	GH16_3.hmm	GHs	Glycoside Hydrolases	http://www.cazy.org/GH16_3.html
BbasCP045884.1G00039400.1	GH18.hmm	GHs	Glycoside Hydrolases	http://www.cazy.org/GH18.html
BbasCP045884.1G00039580.1	GT25.hmm	GTs	GlycosyTransferases	http://www.cazy.org/GT25.html
BbasCP045884.1G00039770.1	GH18.hmm	GHs	Glycoside Hydrolases	http://www.cazy.org/GH18.html
BbasCP045884.1G00039830.1	GH5_24.hmm	GHs	Glycoside Hydrolases	http://www.cazy.org/GH5_24.html
BbasCP045884.1G00040000.1	CE5.hmm	CEs	Carbohydrate Esterases	http://www.cazy.org/CE5.html
BbasCP045885.1G00015730.1	GH3.hmm	GHs	Glycoside Hydrolases	http://www.cazy.org/GH3.html
BbasCP045885.1G00015880.1	GH29.hmm	GHs	Glycoside Hydrolases	http://www.cazy.org/GH29.html
BbasCP045885.1G00016310.1	AA3.hmm	AAs	Auxiliary Activities	http://www.cazy.org/AA3.html
BbasCP045885.1G00016320.1	GT25.hmm	GTs	GlycosyTransferases	http://www.cazy.org/GT25.html
BbasCP045885.1G00016500.1	GT64.hmm	GTs	GlycosyTransferases	http://www.cazy.org/GT64.html
BbasCP045885.1G00016510.1	GT32.hmm	GTs	GlycosyTransferases	http://www.cazy.org/GT32.html
BbasCP045885.1G00016830.1	GH31.hmm	GHs	Glycoside Hydrolases	http://www.cazy.org/GH31.html
BbasCP045885.1G00016930.1	AA1_2.hmm	AAs	Auxiliary Activities	http://www.cazy.org/AA1_2.html
BbasCP045885.1G00017700.1	GT22.hmm	GTs	GlycosyTransferases	http://www.cazy.org/GT22.html
BbasCP045885.1G00017760.1	GH13_40.hmm	GHs	Glycoside Hydrolases	http://www.cazy.org/GH13_40.html
BbasCP045885.1G00018020.1	GH18.hmm	GHs	Glycoside Hydrolases	http://www.cazy.org/GH18.html
BbasCP045885.1G00018380.1	GH76.hmm	GHs	Glycoside Hydrolases	http://www.cazy.org/GH76.html
BbasCP045885.1G00018910.1	GT2_Chitin_synth_1.hmm	GTs	GlycosyTransferases	http://www.cazy.org/GT2.html
BbasCP045885.1G00018960.1	GT1.hmm	GTs	GlycosyTransferases	http://www.cazy.org/GT1.html
BbasCP045885.1G00019440.1	GT62.hmm	GTs	GlycosyTransferases	http://www.cazy.org/GT62.html
BbasCP045885.1G00019700.1	GH125.hmm	GHs	Glycoside Hydrolases	http://www.cazy.org/GH125.html
BbasCP045885.1G00020580.1	GH20.hmm	GHs	Glycoside Hydrolases	http://www.cazy.org/GH20.html
BbasCP045885.1G00020750.1	AA12.hmm	AAs	Auxiliary Activities	http://www.cazy.org/AA12.html
BbasCP045885.1G00020850.1	GT39.hmm	GTs	GlycosyTransferases	http://www.cazy.org/GT39.html
BbasCP045885.1G00021900.1	GH37.hmm	GHs	Glycoside Hydrolases	http://www.cazy.org/GH37.html
BbasCP045885.1G00021930.1	CE4.hmm	CEs	Carbohydrate Esterases	http://www.cazy.org/CE4.html
BbasCP045885.1G00022000.1	AA7.hmm	AAs	Auxiliary Activities	http://www.cazy.org/AA7.html
BbasCP045885.1G00023210.1	GH13_8.hmm	GHs	Glycoside Hydrolases	http://www.cazy.org/GH13_8.html
BbasCP045885.1G00023520.1	GH18.hmm	GHs	Glycoside Hydrolases	http://www.cazy.org/GH18.html
BbasCP045885.1G00023610.1	AA3_2.hmm	AAs	Auxiliary Activities	http://www.cazy.org/AA3_2.html
BbasCP045885.1G00024520.1	GH15.hmm	GHs	Glycoside Hydrolases	http://www.cazy.org/GH15.html
BbasCP045885.1G00024520.1	CBM20.hmm	CBMs	Carbohydrate-Binding Modules	http://www.cazy.org/CBM20.html
BbasCP045885.1G00024750.1	GH28.hmm	GHs	Glycoside Hydrolases	http://www.cazy.org/GH28.html
BbasCP045885.1G00025360.1	GH72.hmm	GHs	Glycoside Hydrolases	http://www.cazy.org/GH72.html
BbasCP045885.1G00026340.1	GH128.hmm	GHs	Glycoside Hydrolases	http://www.cazy.org/GH128.html
BbasCP045885.1G00026770.1	GT4.hmm	GTs	GlycosyTransferases	http://www.cazy.org/GT4.html
BbasCP045885.1G00026800.1	PL8_4.hmm	PLs	Polysaccharide Lyases	http://www.cazy.org/PL8_4.html
BbasCP045885.1G00027180.1	GT34.hmm	GTs	GlycosyTransferases	http://www.cazy.org/GT34.html
BbasCP045885.1G00027390.1	CE5.hmm	CEs	Carbohydrate Esterases	http://www.cazy.org/CE5.html
BbasCP045885.1G00027530.1	AA7.hmm	AAs	Auxiliary Activities	http://www.cazy.org/AA7.html
BbasCP045885.1G00027550.1	GT2_Chitin_synth_2.hmm	GTs	GlycosyTransferases	http://www.cazy.org/GT2.html
BbasCP045885.1G00027940.1	CBM21.hmm	CBMs	Carbohydrate-Binding Modules	http://www.cazy.org/CBM21.html
BbasCP045886.1G00000010.1	GT25.hmm	GTs	GlycosyTransferases	http://www.cazy.org/GT25.html
BbasCP045886.1G00000250.1	GH36.hmm	GHs	Glycoside Hydrolases	http://www.cazy.org/GH36.html
BbasCP045886.1G00000340.1	GH128.hmm	GHs	Glycoside Hydrolases	http://www.cazy.org/GH128.html
BbasCP045886.1G00000830.1	GT39.hmm	GTs	GlycosyTransferases	http://www.cazy.org/GT39.html
BbasCP045886.1G00001610.1	AA11.hmm	AAs	Auxiliary Activities	http://www.cazy.org/AA11.html
BbasCP045886.1G00001690.1	GH55.hmm	GHs	Glycoside Hydrolases	http://www.cazy.org/GH55.html
BbasCP045886.1G00001830.1	AA4.hmm	AAs	Auxiliary Activities	http://www.cazy.org/AA4.html
BbasCP045886.1G00001990.1	GH18.hmm	GHs	Glycoside Hydrolases	http://www.cazy.org/GH18.html
BbasCP045886.1G00002050.1	AA7.hmm	AAs	Auxiliary Activities	http://www.cazy.org/AA7.html
BbasCP045886.1G00002360.1	GH152.hmm	GHs	Glycoside Hydrolases	http://www.cazy.org/GH152.html
BbasCP045886.1G00002500.1	GH35.hmm	GHs	Glycoside Hydrolases	http://www.cazy.org/GH35.html
BbasCP045886.1G00003180.1	GH3.hmm	GHs	Glycoside Hydrolases	http://www.cazy.org/GH3.html
BbasCP045886.1G00003190.1	GT25.hmm	GTs	GlycosyTransferases	http://www.cazy.org/GT25.html
BbasCP045886.1G00003360.1	AA3_2.hmm	AAs	Auxiliary Activities	http://www.cazy.org/AA3_2.html
BbasCP045886.1G00003480.1	GH16_1.hmm	GHs	Glycoside Hydrolases	http://www.cazy.org/GH16_1.html
BbasCP045886.1G00003490.1	GH47.hmm	GHs	Glycoside Hydrolases	http://www.cazy.org/GH47.html
BbasCP045886.1G00003670.1	GH17.hmm	GHs	Glycoside Hydrolases	http://www.cazy.org/GH17.html
BbasCP045886.1G00004120.1	AA7.hmm	AAs	Auxiliary Activities	http://www.cazy.org/AA7.html
BbasCP045886.1G00004900.1	GH64.hmm	GHs	Glycoside Hydrolases	http://www.cazy.org/GH64.html
BbasCP045886.1G00004910.1	GH16_23.hmm	GHs	Glycoside Hydrolases	http://www.cazy.org/GH16_23.html
BbasCP045886.1G00005170.1	GH76.hmm	GHs	Glycoside Hydrolases	http://www.cazy.org/GH76.html
BbasCP045886.1G00005270.1	GT1.hmm	GTs	GlycosyTransferases	http://www.cazy.org/GT1.html
BbasCP045886.1G00005510.1	GH18.hmm	GHs	Glycoside Hydrolases	http://www.cazy.org/GH18.html
BbasCP045886.1G00005540.1	GH54.hmm	GHs	Glycoside Hydrolases	http://www.cazy.org/GH54.html
BbasCP045886.1G00005540.1	CBM42.hmm	CBMs	Carbohydrate-Binding Modules	http://www.cazy.org/CBM42.html
BbasCP045886.1G00005690.1	GH18.hmm	GHs	Glycoside Hydrolases	http://www.cazy.org/GH18.html
BbasCP045886.1G00005950.1	GH75.hmm	GHs	Glycoside Hydrolases	http://www.cazy.org/GH75.html
BbasCP045886.1G00006390.1	GH92.hmm	GHs	Glycoside Hydrolases	http://www.cazy.org/GH92.html
BbasCP045886.1G00006410.1	GH16_18.hmm	GHs	Glycoside Hydrolases	http://www.cazy.org/GH16_18.html
BbasCP045886.1G00006550.1	GH55.hmm	GHs	Glycoside Hydrolases	http://www.cazy.org/GH55.html
BbasCP045886.1G00006550.1	GH55.hmm	GHs	Glycoside Hydrolases	http://www.cazy.org/GH55.html
BbasCP045886.1G00007570.1	GT32.hmm	GTs	GlycosyTransferases	http://www.cazy.org/GT32.html
BbasCP045886.1G00007800.1	AA11.hmm	AAs	Auxiliary Activities	http://www.cazy.org/AA11.html
BbasCP045886.1G00008310.1	GH5_27.hmm	GHs	Glycoside Hydrolases	http://www.cazy.org/GH5_27.html
BbasCP045886.1G00009250.1	GH13_1.hmm	GHs	Glycoside Hydrolases	http://www.cazy.org/GH13_1.html
BbasCP045886.1G00009460.1	GH18.hmm	GHs	Glycoside Hydrolases	http://www.cazy.org/GH18.html
BbasCP045886.1G00009510.1	GH16_4.hmm	GHs	Glycoside Hydrolases	http://www.cazy.org/GH16_4.html
BbasCP045886.1G00009520.1	GT2_Glyco_trans_2_3.hmm	GTs	GlycosyTransferases	http://www.cazy.org/GT2.html
BbasCP045886.1G00009570.1	PL7_4.hmm	PLs	Polysaccharide Lyases	http://www.cazy.org/PL7_4.html
BbasCP045886.1G00009630.1	GH16_18.hmm	GHs	Glycoside Hydrolases	http://www.cazy.org/GH16_18.html
BbasCP045886.1G00009890.1	AA1.hmm	AAs	Auxiliary Activities	http://www.cazy.org/AA1.html
BbasCP045886.1G00010050.1	AA9.hmm	AAs	Auxiliary Activities	http://www.cazy.org/AA9.html
BbasCP045886.1G00010550.1	AA7.hmm	AAs	Auxiliary Activities	http://www.cazy.org/AA7.html
BbasCP045886.1G00010990.1	GH1.hmm	GHs	Glycoside Hydrolases	http://www.cazy.org/GH1.html
BbasCP045886.1G00011000.1	GH162.hmm	GHs	Glycoside Hydrolases	http://www.cazy.org/GH162.html
BbasCP045886.1G00011210.1	GH125.hmm	GHs	Glycoside Hydrolases	http://www.cazy.org/GH125.html
BbasCP045886.1G00011310.1	CE9.hmm	CEs	Carbohydrate Esterases	http://www.cazy.org/CE9.html
BbasCP045886.1G00011420.1	GH5_9.hmm	GHs	Glycoside Hydrolases	http://www.cazy.org/GH5_9.html
BbasCP045886.1G00011460.1	GH2.hmm	GHs	Glycoside Hydrolases	http://www.cazy.org/GH2.html
BbasCP045886.1G00012790.1	GH72.hmm	GHs	Glycoside Hydrolases	http://www.cazy.org/GH72.html
BbasCP045886.1G00012840.1	GH13_25.hmm	GHs	Glycoside Hydrolases	http://www.cazy.org/GH13_25.html
BbasCP045886.1G00013470.1	GT20.hmm	GTs	GlycosyTransferases	http://www.cazy.org/GT20.html
BbasCP045886.1G00013540.1	GT2_Glycos_transf_2.hmm	GTs	GlycosyTransferases	http://www.cazy.org/GT2.html
BbasCP045886.1G00013940.1	GH18.hmm	GHs	Glycoside Hydrolases	http://www.cazy.org/GH18.html
BbasCP045886.1G00014090.1	GT22.hmm	GTs	GlycosyTransferases	http://www.cazy.org/GT22.html
BbasCP045887.1G00087180.1	AA7.hmm	AAs	Auxiliary Activities	http://www.cazy.org/AA7.html
BbasCP045887.1G00087480.1	GH2.hmm	GHs	Glycoside Hydrolases	http://www.cazy.org/GH2.html
BbasCP045888.1G00086470.1	GH18.hmm	GHs	Glycoside Hydrolases	http://www.cazy.org/GH18.html

## Sheet: Dcio.cazy
Table S4 The CAZYs informations in Dactylellina cionopaga
SeqID	Domain	Class	ClassInfo	DomainDescription
rna-gnl-WGS_LDUC-mRNA.ABW20_dc0100011	GT4.hmm	GTs	GlycosyTransferases	http://www.cazy.org/GT4.html
rna-gnl-WGS_LDUC-mRNA.ABW20_dc0100023	GH31.hmm	GHs	Glycoside Hydrolases	http://www.cazy.org/GH31.html
rna-gnl-WGS_LDUC-mRNA.ABW20_dc0100043	AA7.hmm	AAs	Auxiliary Activities	http://www.cazy.org/AA7.html
rna-gnl-WGS_LDUC-mRNA.ABW20_dc0100163	AA9.hmm	AAs	Auxiliary Activities	http://www.cazy.org/AA9.html
rna-gnl-WGS_LDUC-mRNA.ABW20_dc0100200	AA7.hmm	AAs	Auxiliary Activities	http://www.cazy.org/AA7.html
rna-gnl-WGS_LDUC-mRNA.ABW20_dc0100209	GH3.hmm	GHs	Glycoside Hydrolases	http://www.cazy.org/GH3.html
rna-gnl-WGS_LDUC-mRNA.ABW20_dc0100213	GH76.hmm	GHs	Glycoside Hydrolases	http://www.cazy.org/GH76.html
rna-gnl-WGS_LDUC-mRNA.ABW20_dc0100221	GH7.hmm	GHs	Glycoside Hydrolases	http://www.cazy.org/GH7.html
rna-gnl-WGS_LDUC-mRNA.ABW20_dc0100266	CBM67.hmm	CBMs	Carbohydrate-Binding Modules	http://www.cazy.org/CBM67.html
rna-gnl-WGS_LDUC-mRNA.ABW20_dc0100266	GH78.hmm	GHs	Glycoside Hydrolases	http://www.cazy.org/GH78.html
rna-gnl-WGS_LDUC-mRNA.ABW20_dc0100315	GH18.hmm	GHs	Glycoside Hydrolases	http://www.cazy.org/GH18.html
rna-gnl-WGS_LDUC-mRNA.ABW20_dc0100351	CBM87.hmm	CBMs	Carbohydrate-Binding Modules	http://www.cazy.org/CBM87.html
rna-gnl-WGS_LDUC-mRNA.ABW20_dc0100351	CE18.hmm	CEs	Carbohydrate Esterases	http://www.cazy.org/CE18.html
rna-gnl-WGS_LDUC-mRNA.ABW20_dc0100358	GH16_4.hmm	GHs	Glycoside Hydrolases	http://www.cazy.org/GH16_4.html
rna-gnl-WGS_LDUC-mRNA.ABW20_dc0100375	GH7.hmm	GHs	Glycoside Hydrolases	http://www.cazy.org/GH7.html
rna-gnl-WGS_LDUC-mRNA.ABW20_dc0100387	AA3_2.hmm	AAs	Auxiliary Activities	http://www.cazy.org/AA3_2.html
rna-gnl-WGS_LDUC-mRNA.ABW20_dc0100405	GH5_22.hmm	GHs	Glycoside Hydrolases	http://www.cazy.org/GH5_22.html
rna-gnl-WGS_LDUC-mRNA.ABW20_dc0100436	CE1.hmm	CEs	Carbohydrate Esterases	http://www.cazy.org/CE1.html
rna-gnl-WGS_LDUC-mRNA.ABW20_dc0100462	PL1_2.hmm	PLs	Polysaccharide Lyases	http://www.cazy.org/PL1_2.html
rna-gnl-WGS_LDUC-mRNA.ABW20_dc0100466	CE8.hmm	CEs	Carbohydrate Esterases	http://www.cazy.org/CE8.html
rna-gnl-WGS_LDUC-mRNA.ABW20_dc0100472	PL3_2.hmm	PLs	Polysaccharide Lyases	http://www.cazy.org/PL3_2.html
rna-gnl-WGS_LDUC-mRNA.ABW20_dc0100506	GH78.hmm	GHs	Glycoside Hydrolases	http://www.cazy.org/GH78.html
rna-gnl-WGS_LDUC-mRNA.ABW20_dc0100547	GH65.hmm	GHs	Glycoside Hydrolases	http://www.cazy.org/GH65.html
rna-gnl-WGS_LDUC-mRNA.ABW20_dc0100617	GT2_Glyco_tranf_2_3.hmm	GTs	GlycosyTransferases	http://www.cazy.org/GT2.html
rna-gnl-WGS_LDUC-mRNA.ABW20_dc0100619	CE12.hmm	CEs	Carbohydrate Esterases	http://www.cazy.org/CE12.html
rna-gnl-WGS_LDUC-mRNA.ABW20_dc0100640	GH55.hmm	GHs	Glycoside Hydrolases	http://www.cazy.org/GH55.html
rna-gnl-WGS_LDUC-mRNA.ABW20_dc0100663	AA12.hmm	AAs	Auxiliary Activities	http://www.cazy.org/AA12.html
rna-gnl-WGS_LDUC-mRNA.ABW20_dc0100685	GH7.hmm	GHs	Glycoside Hydrolases	http://www.cazy.org/GH7.html
rna-gnl-WGS_LDUC-mRNA.ABW20_dc0100722	GH18.hmm	GHs	Glycoside Hydrolases	http://www.cazy.org/GH18.html
rna-gnl-WGS_LDUC-mRNA.ABW20_dc0100746	GT3.hmm	GTs	GlycosyTransferases	http://www.cazy.org/GT3.html
rna-gnl-WGS_LDUC-mRNA.ABW20_dc0100772	CE8.hmm	CEs	Carbohydrate Esterases	http://www.cazy.org/CE8.html
rna-gnl-WGS_LDUC-mRNA.ABW20_dc0100797	AA12.hmm	AAs	Auxiliary Activities	http://www.cazy.org/AA12.html
rna-gnl-WGS_LDUC-mRNA.ABW20_dc0100811	GH72.hmm	GHs	Glycoside Hydrolases	http://www.cazy.org/GH72.html
rna-gnl-WGS_LDUC-mRNA.ABW20_dc0100826	GH5_27.hmm	GHs	Glycoside Hydrolases	http://www.cazy.org/GH5_27.html
rna-gnl-WGS_LDUC-mRNA.ABW20_dc0100829	GH135.hmm	GHs	Glycoside Hydrolases	http://www.cazy.org/GH135.html
rna-gnl-WGS_LDUC-mRNA.ABW20_dc0100839	CE8.hmm	CEs	Carbohydrate Esterases	http://www.cazy.org/CE8.html
rna-gnl-WGS_LDUC-mRNA.ABW20_dc0100843	CE5.hmm	CEs	Carbohydrate Esterases	http://www.cazy.org/CE5.html
rna-gnl-WGS_LDUC-mRNA.ABW20_dc0100911	GH128.hmm	GHs	Glycoside Hydrolases	http://www.cazy.org/GH128.html
rna-gnl-WGS_LDUC-mRNA.ABW20_dc0100930	GH16_2.hmm	GHs	Glycoside Hydrolases	http://www.cazy.org/GH16_2.html
rna-gnl-WGS_LDUC-mRNA.ABW20_dc0100958	CE2.hmm	CEs	Carbohydrate Esterases	http://www.cazy.org/CE2.html
rna-gnl-WGS_LDUC-mRNA.ABW20_dc0100966	GT15.hmm	GTs	GlycosyTransferases	http://www.cazy.org/GT15.html
rna-gnl-WGS_LDUC-mRNA.ABW20_dc0101111	AA9.hmm	AAs	Auxiliary Activities	http://www.cazy.org/AA9.html
rna-gnl-WGS_LDUC-mRNA.ABW20_dc0101136	GH16_10.hmm	GHs	Glycoside Hydrolases	http://www.cazy.org/GH16_10.html
rna-gnl-WGS_LDUC-mRNA.ABW20_dc0101137	GH45.hmm	GHs	Glycoside Hydrolases	http://www.cazy.org/GH45.html
rna-gnl-WGS_LDUC-mRNA.ABW20_dc0101220	PL4_3.hmm	PLs	Polysaccharide Lyases	http://www.cazy.org/PL4_3.html
rna-gnl-WGS_LDUC-mRNA.ABW20_dc0101231	GT1.hmm	GTs	GlycosyTransferases	http://www.cazy.org/GT1.html
rna-gnl-WGS_LDUC-mRNA.ABW20_dc0101233	AA9.hmm	AAs	Auxiliary Activities	http://www.cazy.org/AA9.html
rna-gnl-WGS_LDUC-mRNA.ABW20_dc0101242	PL1.hmm	PLs	Polysaccharide Lyases	http://www.cazy.org/PL1.html
rna-gnl-WGS_LDUC-mRNA.ABW20_dc0101276	GH16_4.hmm	GHs	Glycoside Hydrolases	http://www.cazy.org/GH16_4.html
rna-gnl-WGS_LDUC-mRNA.ABW20_dc0101313	AA1.hmm	AAs	Auxiliary Activities	http://www.cazy.org/AA1.html
rna-gnl-WGS_LDUC-mRNA.ABW20_dc0101376	GH125.hmm	GHs	Glycoside Hydrolases	http://www.cazy.org/GH125.html
rna-gnl-WGS_LDUC-mRNA.ABW20_dc0101439	GH28.hmm	GHs	Glycoside Hydrolases	http://www.cazy.org/GH28.html
rna-gnl-WGS_LDUC-mRNA.ABW20_dc0101452	GH53.hmm	GHs	Glycoside Hydrolases	http://www.cazy.org/GH53.html
rna-gnl-WGS_LDUC-mRNA.ABW20_dc0101454	AA11.hmm	AAs	Auxiliary Activities	http://www.cazy.org/AA11.html
rna-gnl-WGS_LDUC-mRNA.ABW20_dc0101471	GH5_12.hmm	GHs	Glycoside Hydrolases	http://www.cazy.org/GH5_12.html
rna-gnl-WGS_LDUC-mRNA.ABW20_dc0101475	GT90.hmm	GTs	GlycosyTransferases	http://www.cazy.org/GT90.html
rna-gnl-WGS_LDUC-mRNA.ABW20_dc0101492	GH5_7.hmm	GHs	Glycoside Hydrolases	http://www.cazy.org/GH5_7.html
rna-gnl-WGS_LDUC-mRNA.ABW20_dc0101531	AA9.hmm	AAs	Auxiliary Activities	http://www.cazy.org/AA9.html
rna-gnl-WGS_LDUC-mRNA.ABW20_dc0101549	CE18.hmm	CEs	Carbohydrate Esterases	http://www.cazy.org/CE18.html
rna-gnl-WGS_LDUC-mRNA.ABW20_dc0101561	AA3_2.hmm	AAs	Auxiliary Activities	http://www.cazy.org/AA3_2.html
rna-gnl-WGS_LDUC-mRNA.ABW20_dc0101607	GT61.hmm	GTs	GlycosyTransferases	http://www.cazy.org/GT61.html
rna-gnl-WGS_LDUC-mRNA.ABW20_dc0101617	GH43_1.hmm	GHs	Glycoside Hydrolases	http://www.cazy.org/GH43_1.html
rna-gnl-WGS_LDUC-mRNA.ABW20_dc0101627	AA9.hmm	AAs	Auxiliary Activities	http://www.cazy.org/AA9.html
rna-gnl-WGS_LDUC-mRNA.ABW20_dc0101632	GH105.hmm	GHs	Glycoside Hydrolases	http://www.cazy.org/GH105.html
rna-gnl-WGS_LDUC-mRNA.ABW20_dc0101653	GH18.hmm	GHs	Glycoside Hydrolases	http://www.cazy.org/GH18.html
rna-gnl-WGS_LDUC-mRNA.ABW20_dc0101668	CE15.hmm	CEs	Carbohydrate Esterases	http://www.cazy.org/CE15.html
rna-gnl-WGS_LDUC-mRNA.ABW20_dc0101769	GH27.hmm	GHs	Glycoside Hydrolases	http://www.cazy.org/GH27.html
rna-gnl-WGS_LDUC-mRNA.ABW20_dc0101772	GH16_19.hmm	GHs	Glycoside Hydrolases	http://www.cazy.org/GH16_19.html
rna-gnl-WGS_LDUC-mRNA.ABW20_dc0101875	CBM87.hmm	CBMs	Carbohydrate-Binding Modules	http://www.cazy.org/CBM87.html
rna-gnl-WGS_LDUC-mRNA.ABW20_dc0101875	CE18.hmm	CEs	Carbohydrate Esterases	http://www.cazy.org/CE18.html
rna-gnl-WGS_LDUC-mRNA.ABW20_dc0101913	CE16.hmm	CEs	Carbohydrate Esterases	http://www.cazy.org/CE16.html
rna-gnl-WGS_LDUC-mRNA.ABW20_dc0101918	GH5_9.hmm	GHs	Glycoside Hydrolases	http://www.cazy.org/GH5_9.html
rna-gnl-WGS_LDUC-mRNA.ABW20_dc0101968	AA1.hmm	AAs	Auxiliary Activities	http://www.cazy.org/AA1.html
rna-gnl-WGS_LDUC-mRNA.ABW20_dc0101995	AA1.hmm	AAs	Auxiliary Activities	http://www.cazy.org/AA1.html
rna-gnl-WGS_LDUC-mRNA.ABW20_dc0102003	GH18.hmm	GHs	Glycoside Hydrolases	http://www.cazy.org/GH18.html
rna-gnl-WGS_LDUC-mRNA.ABW20_dc0102016	GH152.hmm	GHs	Glycoside Hydrolases	http://www.cazy.org/GH152.html
rna-gnl-WGS_LDUC-mRNA.ABW20_dc0102021	GT50.hmm	GTs	GlycosyTransferases	http://www.cazy.org/GT50.html
rna-gnl-WGS_LDUC-mRNA.ABW20_dc0102024	GH28.hmm	GHs	Glycoside Hydrolases	http://www.cazy.org/GH28.html
rna-gnl-WGS_LDUC-mRNA.ABW20_dc0102110	GT15.hmm	GTs	GlycosyTransferases	http://www.cazy.org/GT15.html
rna-gnl-WGS_LDUC-mRNA.ABW20_dc0102115	GH12.hmm	GHs	Glycoside Hydrolases	http://www.cazy.org/GH12.html
rna-gnl-WGS_LDUC-mRNA.ABW20_dc0102167	GH45.hmm	GHs	Glycoside Hydrolases	http://www.cazy.org/GH45.html
rna-gnl-WGS_LDUC-mRNA.ABW20_dc0102180	AA9.hmm	AAs	Auxiliary Activities	http://www.cazy.org/AA9.html
rna-gnl-WGS_LDUC-mRNA.ABW20_dc0102192	PL4_1.hmm	PLs	Polysaccharide Lyases	http://www.cazy.org/PL4_1.html
rna-gnl-WGS_LDUC-mRNA.ABW20_dc0102193	GH129.hmm	GHs	Glycoside Hydrolases	http://www.cazy.org/GH129.html
rna-gnl-WGS_LDUC-mRNA.ABW20_dc0102218	GH18.hmm	GHs	Glycoside Hydrolases	http://www.cazy.org/GH18.html
rna-gnl-WGS_LDUC-mRNA.ABW20_dc0102220	GH72.hmm	GHs	Glycoside Hydrolases	http://www.cazy.org/GH72.html
rna-gnl-WGS_LDUC-mRNA.ABW20_dc0102240	AA11.hmm	AAs	Auxiliary Activities	http://www.cazy.org/AA11.html
rna-gnl-WGS_LDUC-mRNA.ABW20_dc0102241	GH16_18.hmm	GHs	Glycoside Hydrolases	http://www.cazy.org/GH16_18.html
rna-gnl-WGS_LDUC-mRNA.ABW20_dc0102246	GH28.hmm	GHs	Glycoside Hydrolases	http://www.cazy.org/GH28.html
rna-gnl-WGS_LDUC-mRNA.ABW20_dc0102259	GT69.hmm	GTs	GlycosyTransferases	http://www.cazy.org/GT69.html
rna-gnl-WGS_LDUC-mRNA.ABW20_dc0102286	GH146.hmm	GHs	Glycoside Hydrolases	http://www.cazy.org/GH146.html
rna-gnl-WGS_LDUC-mRNA.ABW20_dc0102295	AA7.hmm	AAs	Auxiliary Activities	http://www.cazy.org/AA7.html
rna-gnl-WGS_LDUC-mRNA.ABW20_dc0102303	AA9.hmm	AAs	Auxiliary Activities	http://www.cazy.org/AA9.html
rna-gnl-WGS_LDUC-mRNA.ABW20_dc0102383	GT58.hmm	GTs	GlycosyTransferases	http://www.cazy.org/GT58.html
rna-gnl-WGS_LDUC-mRNA.ABW20_dc0102410	GT22.hmm	GTs	GlycosyTransferases	http://www.cazy.org/GT22.html
rna-gnl-WGS_LDUC-mRNA.ABW20_dc0102413	GH35.hmm	GHs	Glycoside Hydrolases	http://www.cazy.org/GH35.html
rna-gnl-WGS_LDUC-mRNA.ABW20_dc0102419	GH6.hmm	GHs	Glycoside Hydrolases	http://www.cazy.org/GH6.html
rna-gnl-WGS_LDUC-mRNA.ABW20_dc0102462	GH93.hmm	GHs	Glycoside Hydrolases	http://www.cazy.org/GH93.html
rna-gnl-WGS_LDUC-mRNA.ABW20_dc0102522	GT90.hmm	GTs	GlycosyTransferases	http://www.cazy.org/GT90.html
rna-gnl-WGS_LDUC-mRNA.ABW20_dc0102553	GH17.hmm	GHs	Glycoside Hydrolases	http://www.cazy.org/GH17.html
rna-gnl-WGS_LDUC-mRNA.ABW20_dc0102592	GH16_23.hmm	GHs	Glycoside Hydrolases	http://www.cazy.org/GH16_23.html
rna-gnl-WGS_LDUC-mRNA.ABW20_dc0102629	GH6.hmm	GHs	Glycoside Hydrolases	http://www.cazy.org/GH6.html
rna-gnl-WGS_LDUC-mRNA.ABW20_dc0102633	GT90.hmm	GTs	GlycosyTransferases	http://www.cazy.org/GT90.html
rna-gnl-WGS_LDUC-mRNA.ABW20_dc0102643	AA9.hmm	AAs	Auxiliary Activities	http://www.cazy.org/AA9.html
rna-gnl-WGS_LDUC-mRNA.ABW20_dc0102651	GH16_3.hmm	GHs	Glycoside Hydrolases	http://www.cazy.org/GH16_3.html
rna-gnl-WGS_LDUC-mRNA.ABW20_dc0102663	GH54.hmm	GHs	Glycoside Hydrolases	http://www.cazy.org/GH54.html
rna-gnl-WGS_LDUC-mRNA.ABW20_dc0102666	GH131.hmm	GHs	Glycoside Hydrolases	http://www.cazy.org/GH131.html
rna-gnl-WGS_LDUC-mRNA.ABW20_dc0102684	GH28.hmm	GHs	Glycoside Hydrolases	http://www.cazy.org/GH28.html
rna-gnl-WGS_LDUC-mRNA.ABW20_dc0102686	GH3.hmm	GHs	Glycoside Hydrolases	http://www.cazy.org/GH3.html
rna-gnl-WGS_LDUC-mRNA.ABW20_dc0102706	GH28.hmm	GHs	Glycoside Hydrolases	http://www.cazy.org/GH28.html
rna-gnl-WGS_LDUC-mRNA.ABW20_dc0102715	GH132.hmm	GHs	Glycoside Hydrolases	http://www.cazy.org/GH132.html
rna-gnl-WGS_LDUC-mRNA.ABW20_dc0102756	GH27.hmm	GHs	Glycoside Hydrolases	http://www.cazy.org/GH27.html
rna-gnl-WGS_LDUC-mRNA.ABW20_dc0102759	AA7.hmm	AAs	Auxiliary Activities	http://www.cazy.org/AA7.html
rna-gnl-WGS_LDUC-mRNA.ABW20_dc0102817	GT22.hmm	GTs	GlycosyTransferases	http://www.cazy.org/GT22.html
rna-gnl-WGS_LDUC-mRNA.ABW20_dc0102822	AA9.hmm	AAs	Auxiliary Activities	http://www.cazy.org/AA9.html
rna-gnl-WGS_LDUC-mRNA.ABW20_dc0102871	GH15.hmm	GHs	Glycoside Hydrolases	http://www.cazy.org/GH15.html
rna-gnl-WGS_LDUC-mRNA.ABW20_dc0102920	PL8.hmm	PLs	Polysaccharide Lyases	http://www.cazy.org/PL8.html
rna-gnl-WGS_LDUC-mRNA.ABW20_dc0102928	GH27.hmm	GHs	Glycoside Hydrolases	http://www.cazy.org/GH27.html
rna-gnl-WGS_LDUC-mRNA.ABW20_dc0102933	GT8.hmm	GTs	GlycosyTransferases	http://www.cazy.org/GT8.html
rna-gnl-WGS_LDUC-mRNA.ABW20_dc0102938	GH17.hmm	GHs	Glycoside Hydrolases	http://www.cazy.org/GH17.html
rna-gnl-WGS_LDUC-mRNA.ABW20_dc0102951	GH31.hmm	GHs	Glycoside Hydrolases	http://www.cazy.org/GH31.html
rna-gnl-WGS_LDUC-mRNA.ABW20_dc0102952	AA7.hmm	AAs	Auxiliary Activities	http://www.cazy.org/AA7.html
rna-gnl-WGS_LDUC-mRNA.ABW20_dc0102974	CE8.hmm	CEs	Carbohydrate Esterases	http://www.cazy.org/CE8.html
rna-gnl-WGS_LDUC-mRNA.ABW20_dc0102977	GH43_26.hmm	GHs	Glycoside Hydrolases	http://www.cazy.org/GH43_26.html
rna-gnl-WGS_LDUC-mRNA.ABW20_dc0102998	GT4.hmm	GTs	GlycosyTransferases	http://www.cazy.org/GT4.html
rna-gnl-WGS_LDUC-mRNA.ABW20_dc0103065	GH54.hmm	GHs	Glycoside Hydrolases	http://www.cazy.org/GH54.html
rna-gnl-WGS_LDUC-mRNA.ABW20_dc0103087	GH26.hmm	GHs	Glycoside Hydrolases	http://www.cazy.org/GH26.html
rna-gnl-WGS_LDUC-mRNA.ABW20_dc0103127	PL3_2.hmm	PLs	Polysaccharide Lyases	http://www.cazy.org/PL3_2.html
rna-gnl-WGS_LDUC-mRNA.ABW20_dc0103137	GH5_5.hmm	GHs	Glycoside Hydrolases	http://www.cazy.org/GH5_5.html
rna-gnl-WGS_LDUC-mRNA.ABW20_dc0103143	GT34.hmm	GTs	GlycosyTransferases	http://www.cazy.org/GT34.html
rna-gnl-WGS_LDUC-mRNA.ABW20_dc0103150	AA3.hmm	AAs	Auxiliary Activities	http://www.cazy.org/AA3.html
rna-gnl-WGS_LDUC-mRNA.ABW20_dc0103177	CE8.hmm	CEs	Carbohydrate Esterases	http://www.cazy.org/CE8.html
rna-gnl-WGS_LDUC-mRNA.ABW20_dc0103179	AA13.hmm	AAs	Auxiliary Activities	http://www.cazy.org/AA13.html
rna-gnl-WGS_LDUC-mRNA.ABW20_dc0103179	CBM20.hmm	CBMs	Carbohydrate-Binding Modules	http://www.cazy.org/CBM20.html
rna-gnl-WGS_LDUC-mRNA.ABW20_dc0103186	AA9.hmm	AAs	Auxiliary Activities	http://www.cazy.org/AA9.html
rna-gnl-WGS_LDUC-mRNA.ABW20_dc0103194	GH30_7.hmm	GHs	Glycoside Hydrolases	http://www.cazy.org/GH30_7.html
rna-gnl-WGS_LDUC-mRNA.ABW20_dc0103206	AA9.hmm	AAs	Auxiliary Activities	http://www.cazy.org/AA9.html
rna-gnl-WGS_LDUC-mRNA.ABW20_dc0103216	GH76.hmm	GHs	Glycoside Hydrolases	http://www.cazy.org/GH76.html
rna-gnl-WGS_LDUC-mRNA.ABW20_dc0103247	GH28.hmm	GHs	Glycoside Hydrolases	http://www.cazy.org/GH28.html
rna-gnl-WGS_LDUC-mRNA.ABW20_dc0103329	GH75.hmm	GHs	Glycoside Hydrolases	http://www.cazy.org/GH75.html
rna-gnl-WGS_LDUC-mRNA.ABW20_dc0103361	GH45.hmm	GHs	Glycoside Hydrolases	http://www.cazy.org/GH45.html
rna-gnl-WGS_LDUC-mRNA.ABW20_dc0103372	GH5_7.hmm	GHs	Glycoside Hydrolases	http://www.cazy.org/GH5_7.html
rna-gnl-WGS_LDUC-mRNA.ABW20_dc0103378	GH115.hmm	GHs	Glycoside Hydrolases	http://www.cazy.org/GH115.html
rna-gnl-WGS_LDUC-mRNA.ABW20_dc0103402	GT39.hmm	GTs	GlycosyTransferases	http://www.cazy.org/GT39.html
rna-gnl-WGS_LDUC-mRNA.ABW20_dc0103434	AA3_2.hmm	AAs	Auxiliary Activities	http://www.cazy.org/AA3_2.html
rna-gnl-WGS_LDUC-mRNA.ABW20_dc0103462	GT21.hmm	GTs	GlycosyTransferases	http://www.cazy.org/GT21.html
rna-gnl-WGS_LDUC-mRNA.ABW20_dc0103510	CBM35.hmm	CBMs	Carbohydrate-Binding Modules	http://www.cazy.org/CBM35.html
rna-gnl-WGS_LDUC-mRNA.ABW20_dc0103510	GH26.hmm	GHs	Glycoside Hydrolases	http://www.cazy.org/GH26.html
rna-gnl-WGS_LDUC-mRNA.ABW20_dc0103511	GH140.hmm	GHs	Glycoside Hydrolases	http://www.cazy.org/GH140.html
rna-gnl-WGS_LDUC-mRNA.ABW20_dc0103539	GT2_Glycos_transf_2.hmm	GTs	GlycosyTransferases	http://www.cazy.org/GT2.html
rna-gnl-WGS_LDUC-mRNA.ABW20_dc0103542	GH3.hmm	GHs	Glycoside Hydrolases	http://www.cazy.org/GH3.html
rna-gnl-WGS_LDUC-mRNA.ABW20_dc0103573	AA7.hmm	AAs	Auxiliary Activities	http://www.cazy.org/AA7.html
rna-gnl-WGS_LDUC-mRNA.ABW20_dc0103579	CE16.hmm	CEs	Carbohydrate Esterases	http://www.cazy.org/CE16.html
rna-gnl-WGS_LDUC-mRNA.ABW20_dc0103603	GH16_2.hmm	GHs	Glycoside Hydrolases	http://www.cazy.org/GH16_2.html
rna-gnl-WGS_LDUC-mRNA.ABW20_dc0103645	GT15.hmm	GTs	GlycosyTransferases	http://www.cazy.org/GT15.html
rna-gnl-WGS_LDUC-mRNA.ABW20_dc0103671	GT2_Chitin_synth_2.hmm	GTs	GlycosyTransferases	http://www.cazy.org/GT2.html
rna-gnl-WGS_LDUC-mRNA.ABW20_dc0103716	GT22.hmm	GTs	GlycosyTransferases	http://www.cazy.org/GT22.html
rna-gnl-WGS_LDUC-mRNA.ABW20_dc0103725	AA7.hmm	AAs	Auxiliary Activities	http://www.cazy.org/AA7.html
rna-gnl-WGS_LDUC-mRNA.ABW20_dc0103731	GH55.hmm	GHs	Glycoside Hydrolases	http://www.cazy.org/GH55.html
rna-gnl-WGS_LDUC-mRNA.ABW20_dc0103764	GH142.hmm	GHs	Glycoside Hydrolases	http://www.cazy.org/GH142.html
rna-gnl-WGS_LDUC-mRNA.ABW20_dc0103786	GH45.hmm	GHs	Glycoside Hydrolases	http://www.cazy.org/GH45.html
rna-gnl-WGS_LDUC-mRNA.ABW20_dc0103849	GH10.hmm	GHs	Glycoside Hydrolases	http://www.cazy.org/GH10.html
rna-gnl-WGS_LDUC-mRNA.ABW20_dc0103855	GH17.hmm	GHs	Glycoside Hydrolases	http://www.cazy.org/GH17.html
rna-gnl-WGS_LDUC-mRNA.ABW20_dc0103859	GT57.hmm	GTs	GlycosyTransferases	http://www.cazy.org/GT57.html
rna-gnl-WGS_LDUC-mRNA.ABW20_dc0103899	CE15.hmm	CEs	Carbohydrate Esterases	http://www.cazy.org/CE15.html
rna-gnl-WGS_LDUC-mRNA.ABW20_dc0103911	GH11.hmm	GHs	Glycoside Hydrolases	http://www.cazy.org/GH11.html
rna-gnl-WGS_LDUC-mRNA.ABW20_dc0103933	CBM67.hmm	CBMs	Carbohydrate-Binding Modules	http://www.cazy.org/CBM67.html
rna-gnl-WGS_LDUC-mRNA.ABW20_dc0103938	GT32.hmm	GTs	GlycosyTransferases	http://www.cazy.org/GT32.html
rna-gnl-WGS_LDUC-mRNA.ABW20_dc0103943	GH5_12.hmm	GHs	Glycoside Hydrolases	http://www.cazy.org/GH5_12.html
rna-gnl-WGS_LDUC-mRNA.ABW20_dc0104041	GH28.hmm	GHs	Glycoside Hydrolases	http://www.cazy.org/GH28.html
rna-gnl-WGS_LDUC-mRNA.ABW20_dc0104097	GH15.hmm	GHs	Glycoside Hydrolases	http://www.cazy.org/GH15.html
rna-gnl-WGS_LDUC-mRNA.ABW20_dc0104107	GH78.hmm	GHs	Glycoside Hydrolases	http://www.cazy.org/GH78.html
rna-gnl-WGS_LDUC-mRNA.ABW20_dc0104114	CE1.hmm	CEs	Carbohydrate Esterases	http://www.cazy.org/CE1.html
rna-gnl-WGS_LDUC-mRNA.ABW20_dc0104133	GH1.hmm	GHs	Glycoside Hydrolases	http://www.cazy.org/GH1.html
rna-gnl-WGS_LDUC-mRNA.ABW20_dc0104146	GH5_5.hmm	GHs	Glycoside Hydrolases	http://www.cazy.org/GH5_5.html
rna-gnl-WGS_LDUC-mRNA.ABW20_dc0104157	AA7.hmm	AAs	Auxiliary Activities	http://www.cazy.org/AA7.html
rna-gnl-WGS_LDUC-mRNA.ABW20_dc0104173	PL1_9.hmm	PLs	Polysaccharide Lyases	http://www.cazy.org/PL1_9.html
rna-gnl-WGS_LDUC-mRNA.ABW20_dc0104210	AA7.hmm	AAs	Auxiliary Activities	http://www.cazy.org/AA7.html
rna-gnl-WGS_LDUC-mRNA.ABW20_dc0104221	GH28.hmm	GHs	Glycoside Hydrolases	http://www.cazy.org/GH28.html
rna-gnl-WGS_LDUC-mRNA.ABW20_dc0104239	AA3_2.hmm	AAs	Auxiliary Activities	http://www.cazy.org/AA3_2.html
rna-gnl-WGS_LDUC-mRNA.ABW20_dc0104264	GH10.hmm	GHs	Glycoside Hydrolases	http://www.cazy.org/GH10.html
rna-gnl-WGS_LDUC-mRNA.ABW20_dc0104288	GH43_29.hmm	GHs	Glycoside Hydrolases	http://www.cazy.org/GH43_29.html
rna-gnl-WGS_LDUC-mRNA.ABW20_dc0104288	CBM6.hmm	CBMs	Carbohydrate-Binding Modules	http://www.cazy.org/CBM6.html
rna-gnl-WGS_LDUC-mRNA.ABW20_dc0104327	GT20.hmm	GTs	GlycosyTransferases	http://www.cazy.org/GT20.html
rna-gnl-WGS_LDUC-mRNA.ABW20_dc0104351	GT35.hmm	GTs	GlycosyTransferases	http://www.cazy.org/GT35.html
rna-gnl-WGS_LDUC-mRNA.ABW20_dc0104378	GT62.hmm	GTs	GlycosyTransferases	http://www.cazy.org/GT62.html
rna-gnl-WGS_LDUC-mRNA.ABW20_dc0104379	AA3_3.hmm	AAs	Auxiliary Activities	http://www.cazy.org/AA3_3.html
rna-gnl-WGS_LDUC-mRNA.ABW20_dc0104400	GH15.hmm	GHs	Glycoside Hydrolases	http://www.cazy.org/GH15.html
rna-gnl-WGS_LDUC-mRNA.ABW20_dc0104432	AA9.hmm	AAs	Auxiliary Activities	http://www.cazy.org/AA9.html
rna-gnl-WGS_LDUC-mRNA.ABW20_dc0104439	AA9.hmm	AAs	Auxiliary Activities	http://www.cazy.org/AA9.html
rna-gnl-WGS_LDUC-mRNA.ABW20_dc0104493	AA1.hmm	AAs	Auxiliary Activities	http://www.cazy.org/AA1.html
rna-gnl-WGS_LDUC-mRNA.ABW20_dc0104519	AA3_2.hmm	AAs	Auxiliary Activities	http://www.cazy.org/AA3_2.html
rna-gnl-WGS_LDUC-mRNA.ABW20_dc0104561	GH43_12.hmm	GHs	Glycoside Hydrolases	http://www.cazy.org/GH43_12.html
rna-gnl-WGS_LDUC-mRNA.ABW20_dc0104611	GH79.hmm	GHs	Glycoside Hydrolases	http://www.cazy.org/GH79.html
rna-gnl-WGS_LDUC-mRNA.ABW20_dc0104620	GH7.hmm	GHs	Glycoside Hydrolases	http://www.cazy.org/GH7.html
rna-gnl-WGS_LDUC-mRNA.ABW20_dc0104638	PL4_1.hmm	PLs	Polysaccharide Lyases	http://www.cazy.org/PL4_1.html
rna-gnl-WGS_LDUC-mRNA.ABW20_dc0104656	GH55.hmm	GHs	Glycoside Hydrolases	http://www.cazy.org/GH55.html
rna-gnl-WGS_LDUC-mRNA.ABW20_dc0104658	GH13_8.hmm	GHs	Glycoside Hydrolases	http://www.cazy.org/GH13_8.html
rna-gnl-WGS_LDUC-mRNA.ABW20_dc0104712	PL8.hmm	PLs	Polysaccharide Lyases	http://www.cazy.org/PL8.html
rna-gnl-WGS_LDUC-mRNA.ABW20_dc0104782	AA9.hmm	AAs	Auxiliary Activities	http://www.cazy.org/AA9.html
rna-gnl-WGS_LDUC-mRNA.ABW20_dc0104810	GH3.hmm	GHs	Glycoside Hydrolases	http://www.cazy.org/GH3.html
rna-gnl-WGS_LDUC-mRNA.ABW20_dc0104820	GH13_5.hmm	GHs	Glycoside Hydrolases	http://www.cazy.org/GH13_5.html
rna-gnl-WGS_LDUC-mRNA.ABW20_dc0104827	GT61.hmm	GTs	GlycosyTransferases	http://www.cazy.org/GT61.html
rna-gnl-WGS_LDUC-mRNA.ABW20_dc0104833	GH3.hmm	GHs	Glycoside Hydrolases	http://www.cazy.org/GH3.html
rna-gnl-WGS_LDUC-mRNA.ABW20_dc0104850	GH75.hmm	GHs	Glycoside Hydrolases	http://www.cazy.org/GH75.html
rna-gnl-WGS_LDUC-mRNA.ABW20_dc0104864	GH2.hmm	GHs	Glycoside Hydrolases	http://www.cazy.org/GH2.html
rna-gnl-WGS_LDUC-mRNA.ABW20_dc0104874	GH71.hmm	GHs	Glycoside Hydrolases	http://www.cazy.org/GH71.html
rna-gnl-WGS_LDUC-mRNA.ABW20_dc0104874	CBM24.hmm	CBMs	Carbohydrate-Binding Modules	http://www.cazy.org/CBM24.html
rna-gnl-WGS_LDUC-mRNA.ABW20_dc0104890	GH71.hmm	GHs	Glycoside Hydrolases	http://www.cazy.org/GH71.html
rna-gnl-WGS_LDUC-mRNA.ABW20_dc0104890	CBM24.hmm	CBMs	Carbohydrate-Binding Modules	http://www.cazy.org/CBM24.html
rna-gnl-WGS_LDUC-mRNA.ABW20_dc0104893	CE5.hmm	CEs	Carbohydrate Esterases	http://www.cazy.org/CE5.html
rna-gnl-WGS_LDUC-mRNA.ABW20_dc0104904	GH5_5.hmm	GHs	Glycoside Hydrolases	http://www.cazy.org/GH5_5.html
rna-gnl-WGS_LDUC-mRNA.ABW20_dc0104905	GH13_40.hmm	GHs	Glycoside Hydrolases	http://www.cazy.org/GH13_40.html
rna-gnl-WGS_LDUC-mRNA.ABW20_dc0104908	GH28.hmm	GHs	Glycoside Hydrolases	http://www.cazy.org/GH28.html
rna-gnl-WGS_LDUC-mRNA.ABW20_dc0104934	GH5_24.hmm	GHs	Glycoside Hydrolases	http://www.cazy.org/GH5_24.html
rna-gnl-WGS_LDUC-mRNA.ABW20_dc0104953	GH5_5.hmm	GHs	Glycoside Hydrolases	http://www.cazy.org/GH5_5.html
rna-gnl-WGS_LDUC-mRNA.ABW20_dc0104964	CE5.hmm	CEs	Carbohydrate Esterases	http://www.cazy.org/CE5.html
rna-gnl-WGS_LDUC-mRNA.ABW20_dc0104989	GH76.hmm	GHs	Glycoside Hydrolases	http://www.cazy.org/GH76.html
rna-gnl-WGS_LDUC-mRNA.ABW20_dc0105029	GT35.hmm	GTs	GlycosyTransferases	http://www.cazy.org/GT35.html
rna-gnl-WGS_LDUC-mRNA.ABW20_dc0105051	PL1_9.hmm	PLs	Polysaccharide Lyases	http://www.cazy.org/PL1_9.html
rna-gnl-WGS_LDUC-mRNA.ABW20_dc0105065	AA3_2.hmm	AAs	Auxiliary Activities	http://www.cazy.org/AA3_2.html
rna-gnl-WGS_LDUC-mRNA.ABW20_dc0105121	CBM21.hmm	CBMs	Carbohydrate-Binding Modules	http://www.cazy.org/CBM21.html
rna-gnl-WGS_LDUC-mRNA.ABW20_dc0105130	AA9.hmm	AAs	Auxiliary Activities	http://www.cazy.org/AA9.html
rna-gnl-WGS_LDUC-mRNA.ABW20_dc0105166	GH11.hmm	GHs	Glycoside Hydrolases	http://www.cazy.org/GH11.html
rna-gnl-WGS_LDUC-mRNA.ABW20_dc0105187	GH16_3.hmm	GHs	Glycoside Hydrolases	http://www.cazy.org/GH16_3.html
rna-gnl-WGS_LDUC-mRNA.ABW20_dc0105235	GH13_1.hmm	GHs	Glycoside Hydrolases	http://www.cazy.org/GH13_1.html
rna-gnl-WGS_LDUC-mRNA.ABW20_dc0105241	AA9.hmm	AAs	Auxiliary Activities	http://www.cazy.org/AA9.html
rna-gnl-WGS_LDUC-mRNA.ABW20_dc0105254	GH27.hmm	GHs	Glycoside Hydrolases	http://www.cazy.org/GH27.html
rna-gnl-WGS_LDUC-mRNA.ABW20_dc0105255	GH3.hmm	GHs	Glycoside Hydrolases	http://www.cazy.org/GH3.html
rna-gnl-WGS_LDUC-mRNA.ABW20_dc0105258	PL4_1.hmm	PLs	Polysaccharide Lyases	http://www.cazy.org/PL4_1.html
rna-gnl-WGS_LDUC-mRNA.ABW20_dc0105269	GH2.hmm	GHs	Glycoside Hydrolases	http://www.cazy.org/GH2.html
rna-gnl-WGS_LDUC-mRNA.ABW20_dc0105272	GH55.hmm	GHs	Glycoside Hydrolases	http://www.cazy.org/GH55.html
rna-gnl-WGS_LDUC-mRNA.ABW20_dc0105349	GH45.hmm	GHs	Glycoside Hydrolases	http://www.cazy.org/GH45.html
rna-gnl-WGS_LDUC-mRNA.ABW20_dc0105372	GH30_7.hmm	GHs	Glycoside Hydrolases	http://www.cazy.org/GH30_7.html
rna-gnl-WGS_LDUC-mRNA.ABW20_dc0105383	AA7.hmm	AAs	Auxiliary Activities	http://www.cazy.org/AA7.html
rna-gnl-WGS_LDUC-mRNA.ABW20_dc0105393	GH15.hmm	GHs	Glycoside Hydrolases	http://www.cazy.org/GH15.html
rna-gnl-WGS_LDUC-mRNA.ABW20_dc0105412	AA7.hmm	AAs	Auxiliary Activities	http://www.cazy.org/AA7.html
rna-gnl-WGS_LDUC-mRNA.ABW20_dc0105419	GH31.hmm	GHs	Glycoside Hydrolases	http://www.cazy.org/GH31.html
rna-gnl-WGS_LDUC-mRNA.ABW20_dc0105428	PL1_6.hmm	PLs	Polysaccharide Lyases	http://www.cazy.org/PL1_6.html
rna-gnl-WGS_LDUC-mRNA.ABW20_dc0105446	AA9.hmm	AAs	Auxiliary Activities	http://www.cazy.org/AA9.html
rna-gnl-WGS_LDUC-mRNA.ABW20_dc0105463	GT71.hmm	GTs	GlycosyTransferases	http://www.cazy.org/GT71.html
rna-gnl-WGS_LDUC-mRNA.ABW20_dc0105484	CE8.hmm	CEs	Carbohydrate Esterases	http://www.cazy.org/CE8.html
rna-gnl-WGS_LDUC-mRNA.ABW20_dc0105507	GH16_3.hmm	GHs	Glycoside Hydrolases	http://www.cazy.org/GH16_3.html
rna-gnl-WGS_LDUC-mRNA.ABW20_dc0105539	AA6.hmm	AAs	Auxiliary Activities	http://www.cazy.org/AA6.html
rna-gnl-WGS_LDUC-mRNA.ABW20_dc0105542	GH72.hmm	GHs	Glycoside Hydrolases	http://www.cazy.org/GH72.html
rna-gnl-WGS_LDUC-mRNA.ABW20_dc0105584	AA7.hmm	AAs	Auxiliary Activities	http://www.cazy.org/AA7.html
rna-gnl-WGS_LDUC-mRNA.ABW20_dc0105641	GH154.hmm	GHs	Glycoside Hydrolases	http://www.cazy.org/GH154.html
rna-gnl-WGS_LDUC-mRNA.ABW20_dc0105643	PL1_10.hmm	PLs	Polysaccharide Lyases	http://www.cazy.org/PL1_10.html
rna-gnl-WGS_LDUC-mRNA.ABW20_dc0105674	PL1_10.hmm	PLs	Polysaccharide Lyases	http://www.cazy.org/PL1_10.html
rna-gnl-WGS_LDUC-mRNA.ABW20_dc0105702	GH105.hmm	GHs	Glycoside Hydrolases	http://www.cazy.org/GH105.html
rna-gnl-WGS_LDUC-mRNA.ABW20_dc0105713	PL3_2.hmm	PLs	Polysaccharide Lyases	http://www.cazy.org/PL3_2.html
rna-gnl-WGS_LDUC-mRNA.ABW20_dc0105764	CE1.hmm	CEs	Carbohydrate Esterases	http://www.cazy.org/CE1.html
rna-gnl-WGS_LDUC-mRNA.ABW20_dc0105777	GH28.hmm	GHs	Glycoside Hydrolases	http://www.cazy.org/GH28.html
rna-gnl-WGS_LDUC-mRNA.ABW20_dc0105781	GH13_25.hmm	GHs	Glycoside Hydrolases	http://www.cazy.org/GH13_25.html
rna-gnl-WGS_LDUC-mRNA.ABW20_dc0105807	GH28.hmm	GHs	Glycoside Hydrolases	http://www.cazy.org/GH28.html
rna-gnl-WGS_LDUC-mRNA.ABW20_dc0105841	GH5_5.hmm	GHs	Glycoside Hydrolases	http://www.cazy.org/GH5_5.html
rna-gnl-WGS_LDUC-mRNA.ABW20_dc0105865	GH18.hmm	GHs	Glycoside Hydrolases	http://www.cazy.org/GH18.html
rna-gnl-WGS_LDUC-mRNA.ABW20_dc0105866	PL1_4.hmm	PLs	Polysaccharide Lyases	http://www.cazy.org/PL1_4.html
rna-gnl-WGS_LDUC-mRNA.ABW20_dc0105873	GT1.hmm	GTs	GlycosyTransferases	http://www.cazy.org/GT1.html
rna-gnl-WGS_LDUC-mRNA.ABW20_dc0105886	GT2_Chitin_synth_2.hmm	GTs	GlycosyTransferases	http://www.cazy.org/GT2.html
rna-gnl-WGS_LDUC-mRNA.ABW20_dc0105897	GH43_36.hmm	GHs	Glycoside Hydrolases	http://www.cazy.org/GH43_36.html
rna-gnl-WGS_LDUC-mRNA.ABW20_dc0105913	GH47.hmm	GHs	Glycoside Hydrolases	http://www.cazy.org/GH47.html
rna-gnl-WGS_LDUC-mRNA.ABW20_dc0105935	GT32.hmm	GTs	GlycosyTransferases	http://www.cazy.org/GT32.html
rna-gnl-WGS_LDUC-mRNA.ABW20_dc0105982	GH74.hmm	GHs	Glycoside Hydrolases	http://www.cazy.org/GH74.html
rna-gnl-WGS_LDUC-mRNA.ABW20_dc0106021	GH18.hmm	GHs	Glycoside Hydrolases	http://www.cazy.org/GH18.html
rna-gnl-WGS_LDUC-mRNA.ABW20_dc0106071	AA9.hmm	AAs	Auxiliary Activities	http://www.cazy.org/AA9.html
rna-gnl-WGS_LDUC-mRNA.ABW20_dc0106077	AA1_2.hmm	AAs	Auxiliary Activities	http://www.cazy.org/AA1_2.html
rna-gnl-WGS_LDUC-mRNA.ABW20_dc0106081	AA9.hmm	AAs	Auxiliary Activities	http://www.cazy.org/AA9.html
rna-gnl-WGS_LDUC-mRNA.ABW20_dc0106086	GH31.hmm	GHs	Glycoside Hydrolases	http://www.cazy.org/GH31.html
rna-gnl-WGS_LDUC-mRNA.ABW20_dc0106087	AA12.hmm	AAs	Auxiliary Activities	http://www.cazy.org/AA12.html
rna-gnl-WGS_LDUC-mRNA.ABW20_dc0106112	GH55.hmm	GHs	Glycoside Hydrolases	http://www.cazy.org/GH55.html
rna-gnl-WGS_LDUC-mRNA.ABW20_dc0106136	GT62.hmm	GTs	GlycosyTransferases	http://www.cazy.org/GT62.html
rna-gnl-WGS_LDUC-mRNA.ABW20_dc0106147	CE15.hmm	CEs	Carbohydrate Esterases	http://www.cazy.org/CE15.html
rna-gnl-WGS_LDUC-mRNA.ABW20_dc0106205	AA9.hmm	AAs	Auxiliary Activities	http://www.cazy.org/AA9.html
rna-gnl-WGS_LDUC-mRNA.ABW20_dc0106212	GT20.hmm	GTs	GlycosyTransferases	http://www.cazy.org/GT20.html
rna-gnl-WGS_LDUC-mRNA.ABW20_dc0106214	GH3.hmm	GHs	Glycoside Hydrolases	http://www.cazy.org/GH3.html
rna-gnl-WGS_LDUC-mRNA.ABW20_dc0106279	AA3_2.hmm	AAs	Auxiliary Activities	http://www.cazy.org/AA3_2.html
rna-gnl-WGS_LDUC-mRNA.ABW20_dc0106283	GH5_9.hmm	GHs	Glycoside Hydrolases	http://www.cazy.org/GH5_9.html
rna-gnl-WGS_LDUC-mRNA.ABW20_dc0106317	GH43_6.hmm	GHs	Glycoside Hydrolases	http://www.cazy.org/GH43_6.html
rna-gnl-WGS_LDUC-mRNA.ABW20_dc0106344	GH28.hmm	GHs	Glycoside Hydrolases	http://www.cazy.org/GH28.html
rna-gnl-WGS_LDUC-mRNA.ABW20_dc0106351	CE4.hmm	CEs	Carbohydrate Esterases	http://www.cazy.org/CE4.html
rna-gnl-WGS_LDUC-mRNA.ABW20_dc0106407	AA7.hmm	AAs	Auxiliary Activities	http://www.cazy.org/AA7.html
rna-gnl-WGS_LDUC-mRNA.ABW20_dc0106460	GT2_Chitin_synth_1.hmm	GTs	GlycosyTransferases	http://www.cazy.org/GT2.html
rna-gnl-WGS_LDUC-mRNA.ABW20_dc0106464	GH72.hmm	GHs	Glycoside Hydrolases	http://www.cazy.org/GH72.html
rna-gnl-WGS_LDUC-mRNA.ABW20_dc0106466	AA9.hmm	AAs	Auxiliary Activities	http://www.cazy.org/AA9.html
rna-gnl-WGS_LDUC-mRNA.ABW20_dc0106512	AA5_1.hmm	AAs	Auxiliary Activities	http://www.cazy.org/AA5_1.html
rna-gnl-WGS_LDUC-mRNA.ABW20_dc0106515	GH55.hmm	GHs	Glycoside Hydrolases	http://www.cazy.org/GH55.html
rna-gnl-WGS_LDUC-mRNA.ABW20_dc0106558	GH75.hmm	GHs	Glycoside Hydrolases	http://www.cazy.org/GH75.html
rna-gnl-WGS_LDUC-mRNA.ABW20_dc0106565	AA9.hmm	AAs	Auxiliary Activities	http://www.cazy.org/AA9.html
rna-gnl-WGS_LDUC-mRNA.ABW20_dc0106600	GT39.hmm	GTs	GlycosyTransferases	http://www.cazy.org/GT39.html
rna-gnl-WGS_LDUC-mRNA.ABW20_dc0106627	GT15.hmm	GTs	GlycosyTransferases	http://www.cazy.org/GT15.html
rna-gnl-WGS_LDUC-mRNA.ABW20_dc0106647	AA9.hmm	AAs	Auxiliary Activities	http://www.cazy.org/AA9.html
rna-gnl-WGS_LDUC-mRNA.ABW20_dc0106688	CE5.hmm	CEs	Carbohydrate Esterases	http://www.cazy.org/CE5.html
rna-gnl-WGS_LDUC-mRNA.ABW20_dc0106698	GH5_9.hmm	GHs	Glycoside Hydrolases	http://www.cazy.org/GH5_9.html
rna-gnl-WGS_LDUC-mRNA.ABW20_dc0106750	GT2_Glyco_trans_2_3.hmm	GTs	GlycosyTransferases	http://www.cazy.org/GT2.html
rna-gnl-WGS_LDUC-mRNA.ABW20_dc0106762	AA3_2.hmm	AAs	Auxiliary Activities	http://www.cazy.org/AA3_2.html
rna-gnl-WGS_LDUC-mRNA.ABW20_dc0106822	AA8.hmm	AAs	Auxiliary Activities	http://www.cazy.org/AA8.html
rna-gnl-WGS_LDUC-mRNA.ABW20_dc0106822	AA3_1.hmm	AAs	Auxiliary Activities	http://www.cazy.org/AA3_1.html
rna-gnl-WGS_LDUC-mRNA.ABW20_dc0106908	CE5.hmm	CEs	Carbohydrate Esterases	http://www.cazy.org/CE5.html
rna-gnl-WGS_LDUC-mRNA.ABW20_dc0106921	GT2_Chitin_synth_2.hmm	GTs	GlycosyTransferases	http://www.cazy.org/GT2.html
rna-gnl-WGS_LDUC-mRNA.ABW20_dc0106940	GH7.hmm	GHs	Glycoside Hydrolases	http://www.cazy.org/GH7.html
rna-gnl-WGS_LDUC-mRNA.ABW20_dc0106944	GH62.hmm	GHs	Glycoside Hydrolases	http://www.cazy.org/GH62.html
rna-gnl-WGS_LDUC-mRNA.ABW20_dc0106995	AA9.hmm	AAs	Auxiliary Activities	http://www.cazy.org/AA9.html
rna-gnl-WGS_LDUC-mRNA.ABW20_dc0107007	GT2_Glyco_trans_2_3.hmm	GTs	GlycosyTransferases	http://www.cazy.org/GT2.html
rna-gnl-WGS_LDUC-mRNA.ABW20_dc0107054	GT2_Glyco_trans_2_3.hmm	GTs	GlycosyTransferases	http://www.cazy.org/GT2.html
rna-gnl-WGS_LDUC-mRNA.ABW20_dc0107067	GH43_13.hmm	GHs	Glycoside Hydrolases	http://www.cazy.org/GH43_13.html
rna-gnl-WGS_LDUC-mRNA.ABW20_dc0107080	GH74.hmm	GHs	Glycoside Hydrolases	http://www.cazy.org/GH74.html
rna-gnl-WGS_LDUC-mRNA.ABW20_dc0107125	GT4.hmm	GTs	GlycosyTransferases	http://www.cazy.org/GT4.html
rna-gnl-WGS_LDUC-mRNA.ABW20_dc0107140	CE12.hmm	CEs	Carbohydrate Esterases	http://www.cazy.org/CE12.html
rna-gnl-WGS_LDUC-mRNA.ABW20_dc0107192	AA3_4.hmm	AAs	Auxiliary Activities	http://www.cazy.org/AA3_4.html
rna-gnl-WGS_LDUC-mRNA.ABW20_dc0107210	CE4.hmm	CEs	Carbohydrate Esterases	http://www.cazy.org/CE4.html
rna-gnl-WGS_LDUC-mRNA.ABW20_dc0107220	GH13_32.hmm	GHs	Glycoside Hydrolases	http://www.cazy.org/GH13_32.html
rna-gnl-WGS_LDUC-mRNA.ABW20_dc0107231	CE5.hmm	CEs	Carbohydrate Esterases	http://www.cazy.org/CE5.html
rna-gnl-WGS_LDUC-mRNA.ABW20_dc0107243	GH24.hmm	GHs	Glycoside Hydrolases	http://www.cazy.org/GH24.html
rna-gnl-WGS_LDUC-mRNA.ABW20_dc0107257	GH20.hmm	GHs	Glycoside Hydrolases	http://www.cazy.org/GH20.html
rna-gnl-WGS_LDUC-mRNA.ABW20_dc0107258	AA12.hmm	AAs	Auxiliary Activities	http://www.cazy.org/AA12.html
rna-gnl-WGS_LDUC-mRNA.ABW20_dc0107259	AA9.hmm	AAs	Auxiliary Activities	http://www.cazy.org/AA9.html
rna-gnl-WGS_LDUC-mRNA.ABW20_dc0107323	CE5.hmm	CEs	Carbohydrate Esterases	http://www.cazy.org/CE5.html
rna-gnl-WGS_LDUC-mRNA.ABW20_dc0107354	GH72.hmm	GHs	Glycoside Hydrolases	http://www.cazy.org/GH72.html
rna-gnl-WGS_LDUC-mRNA.ABW20_dc0107355	PL3_2.hmm	PLs	Polysaccharide Lyases	http://www.cazy.org/PL3_2.html
rna-gnl-WGS_LDUC-mRNA.ABW20_dc0107364	GH24.hmm	GHs	Glycoside Hydrolases	http://www.cazy.org/GH24.html
rna-gnl-WGS_LDUC-mRNA.ABW20_dc0107371	GH135.hmm	GHs	Glycoside Hydrolases	http://www.cazy.org/GH135.html
rna-gnl-WGS_LDUC-mRNA.ABW20_dc0107416	GT66.hmm	GTs	GlycosyTransferases	http://www.cazy.org/GT66.html
rna-gnl-WGS_LDUC-mRNA.ABW20_dc0107458	GH11.hmm	GHs	Glycoside Hydrolases	http://www.cazy.org/GH11.html
rna-gnl-WGS_LDUC-mRNA.ABW20_dc0107480	GH43_24.hmm	GHs	Glycoside Hydrolases	http://www.cazy.org/GH43_24.html
rna-gnl-WGS_LDUC-mRNA.ABW20_dc0107489	GH28.hmm	GHs	Glycoside Hydrolases	http://www.cazy.org/GH28.html
rna-gnl-WGS_LDUC-mRNA.ABW20_dc0107512	CE8.hmm	CEs	Carbohydrate Esterases	http://www.cazy.org/CE8.html
rna-gnl-WGS_LDUC-mRNA.ABW20_dc0107520	GT61.hmm	GTs	GlycosyTransferases	http://www.cazy.org/GT61.html
rna-gnl-WGS_LDUC-mRNA.ABW20_dc0107522	AA9.hmm	AAs	Auxiliary Activities	http://www.cazy.org/AA9.html
rna-gnl-WGS_LDUC-mRNA.ABW20_dc0107532	GH18.hmm	GHs	Glycoside Hydrolases	http://www.cazy.org/GH18.html
rna-gnl-WGS_LDUC-mRNA.ABW20_dc0107571	GH79.hmm	GHs	Glycoside Hydrolases	http://www.cazy.org/GH79.html
rna-gnl-WGS_LDUC-mRNA.ABW20_dc0107583	AA9.hmm	AAs	Auxiliary Activities	http://www.cazy.org/AA9.html
rna-gnl-WGS_LDUC-mRNA.ABW20_dc0107643	CE9.hmm	CEs	Carbohydrate Esterases	http://www.cazy.org/CE9.html
rna-gnl-WGS_LDUC-mRNA.ABW20_dc0107656	CE16.hmm	CEs	Carbohydrate Esterases	http://www.cazy.org/CE16.html
rna-gnl-WGS_LDUC-mRNA.ABW20_dc0107688	AA9.hmm	AAs	Auxiliary Activities	http://www.cazy.org/AA9.html
rna-gnl-WGS_LDUC-mRNA.ABW20_dc0107764	GH31.hmm	GHs	Glycoside Hydrolases	http://www.cazy.org/GH31.html
rna-gnl-WGS_LDUC-mRNA.ABW20_dc0107779	GH81.hmm	GHs	Glycoside Hydrolases	http://www.cazy.org/GH81.html
rna-gnl-WGS_LDUC-mRNA.ABW20_dc0107857	GH1.hmm	GHs	Glycoside Hydrolases	http://www.cazy.org/GH1.html
rna-gnl-WGS_LDUC-mRNA.ABW20_dc0107869	GT1.hmm	GTs	GlycosyTransferases	http://www.cazy.org/GT1.html
rna-gnl-WGS_LDUC-mRNA.ABW20_dc0107870	GH63.hmm	GHs	Glycoside Hydrolases	http://www.cazy.org/GH63.html
rna-gnl-WGS_LDUC-mRNA.ABW20_dc0107922	AA1.hmm	AAs	Auxiliary Activities	http://www.cazy.org/AA1.html
rna-gnl-WGS_LDUC-mRNA.ABW20_dc0107941	GH5_5.hmm	GHs	Glycoside Hydrolases	http://www.cazy.org/GH5_5.html
rna-gnl-WGS_LDUC-mRNA.ABW20_dc0107957	AA9.hmm	AAs	Auxiliary Activities	http://www.cazy.org/AA9.html
rna-gnl-WGS_LDUC-mRNA.ABW20_dc0107974	GH30_5.hmm	GHs	Glycoside Hydrolases	http://www.cazy.org/GH30_5.html
rna-gnl-WGS_LDUC-mRNA.ABW20_dc0107990	AA7.hmm	AAs	Auxiliary Activities	http://www.cazy.org/AA7.html
rna-gnl-WGS_LDUC-mRNA.ABW20_dc0108027	CE8.hmm	CEs	Carbohydrate Esterases	http://www.cazy.org/CE8.html
rna-gnl-WGS_LDUC-mRNA.ABW20_dc0108050	GT8.hmm	GTs	GlycosyTransferases	http://www.cazy.org/GT8.html
rna-gnl-WGS_LDUC-mRNA.ABW20_dc0108051	GT90.hmm	GTs	GlycosyTransferases	http://www.cazy.org/GT90.html
rna-gnl-WGS_LDUC-mRNA.ABW20_dc0108082	AA3_2.hmm	AAs	Auxiliary Activities	http://www.cazy.org/AA3_2.html
rna-gnl-WGS_LDUC-mRNA.ABW20_dc0108092	GH64.hmm	GHs	Glycoside Hydrolases	http://www.cazy.org/GH64.html
rna-gnl-WGS_LDUC-mRNA.ABW20_dc0108117	GH16_18.hmm	GHs	Glycoside Hydrolases	http://www.cazy.org/GH16_18.html
rna-gnl-WGS_LDUC-mRNA.ABW20_dc0108129	GT69.hmm	GTs	GlycosyTransferases	http://www.cazy.org/GT69.html
rna-gnl-WGS_LDUC-mRNA.ABW20_dc0108145	GT2_Chitin_synth_1.hmm	GTs	GlycosyTransferases	http://www.cazy.org/GT2.html
rna-gnl-WGS_LDUC-mRNA.ABW20_dc0108175	GH5_22.hmm	GHs	Glycoside Hydrolases	http://www.cazy.org/GH5_22.html
rna-gnl-WGS_LDUC-mRNA.ABW20_dc0108177	GT90.hmm	GTs	GlycosyTransferases	http://www.cazy.org/GT90.html
rna-gnl-WGS_LDUC-mRNA.ABW20_dc0108193	AA1.hmm	AAs	Auxiliary Activities	http://www.cazy.org/AA1.html
rna-gnl-WGS_LDUC-mRNA.ABW20_dc0108237	GT39.hmm	GTs	GlycosyTransferases	http://www.cazy.org/GT39.html
rna-gnl-WGS_LDUC-mRNA.ABW20_dc0108277	GH135.hmm	GHs	Glycoside Hydrolases	http://www.cazy.org/GH135.html
rna-gnl-WGS_LDUC-mRNA.ABW20_dc0108325	GH35.hmm	GHs	Glycoside Hydrolases	http://www.cazy.org/GH35.html
rna-gnl-WGS_LDUC-mRNA.ABW20_dc0108379	AA4.hmm	AAs	Auxiliary Activities	http://www.cazy.org/AA4.html
rna-gnl-WGS_LDUC-mRNA.ABW20_dc0108391	GH3.hmm	GHs	Glycoside Hydrolases	http://www.cazy.org/GH3.html
rna-gnl-WGS_LDUC-mRNA.ABW20_dc0108435	GH5_4.hmm	GHs	Glycoside Hydrolases	http://www.cazy.org/GH5_4.html
rna-gnl-WGS_LDUC-mRNA.ABW20_dc0108475	GT8.hmm	GTs	GlycosyTransferases	http://www.cazy.org/GT8.html
rna-gnl-WGS_LDUC-mRNA.ABW20_dc0108498	GH47.hmm	GHs	Glycoside Hydrolases	http://www.cazy.org/GH47.html
rna-gnl-WGS_LDUC-mRNA.ABW20_dc0108498	GH47.hmm	GHs	Glycoside Hydrolases	http://www.cazy.org/GH47.html
rna-gnl-WGS_LDUC-mRNA.ABW20_dc0108552	GH128.hmm	GHs	Glycoside Hydrolases	http://www.cazy.org/GH128.html
rna-gnl-WGS_LDUC-mRNA.ABW20_dc0108554	GH10.hmm	GHs	Glycoside Hydrolases	http://www.cazy.org/GH10.html
rna-gnl-WGS_LDUC-mRNA.ABW20_dc0108578	GH47.hmm	GHs	Glycoside Hydrolases	http://www.cazy.org/GH47.html
rna-gnl-WGS_LDUC-mRNA.ABW20_dc0108587	GH78.hmm	GHs	Glycoside Hydrolases	http://www.cazy.org/GH78.html
rna-gnl-WGS_LDUC-mRNA.ABW20_dc0108612	GT90.hmm	GTs	GlycosyTransferases	http://www.cazy.org/GT90.html
rna-gnl-WGS_LDUC-mRNA.ABW20_dc0108634	GH16_18.hmm	GHs	Glycoside Hydrolases	http://www.cazy.org/GH16_18.html
rna-gnl-WGS_LDUC-mRNA.ABW20_dc0108648	GT34.hmm	GTs	GlycosyTransferases	http://www.cazy.org/GT34.html
rna-gnl-WGS_LDUC-mRNA.ABW20_dc0108674	PL1_7.hmm	PLs	Polysaccharide Lyases	http://www.cazy.org/PL1_7.html
rna-gnl-WGS_LDUC-mRNA.ABW20_dc0108688	AA7.hmm	AAs	Auxiliary Activities	http://www.cazy.org/AA7.html
rna-gnl-WGS_LDUC-mRNA.ABW20_dc0108713	GH37.hmm	GHs	Glycoside Hydrolases	http://www.cazy.org/GH37.html
rna-gnl-WGS_LDUC-mRNA.ABW20_dc0108789	GT34.hmm	GTs	GlycosyTransferases	http://www.cazy.org/GT34.html
rna-gnl-WGS_LDUC-mRNA.ABW20_dc0108853	GH115.hmm	GHs	Glycoside Hydrolases	http://www.cazy.org/GH115.html
rna-gnl-WGS_LDUC-mRNA.ABW20_dc0108870	AA7.hmm	AAs	Auxiliary Activities	http://www.cazy.org/AA7.html
rna-gnl-WGS_LDUC-mRNA.ABW20_dc0108889	CE16.hmm	CEs	Carbohydrate Esterases	http://www.cazy.org/CE16.html
rna-gnl-WGS_LDUC-mRNA.ABW20_dc0108892	GH55.hmm	GHs	Glycoside Hydrolases	http://www.cazy.org/GH55.html
rna-gnl-WGS_LDUC-mRNA.ABW20_dc0108892	GH55.hmm	GHs	Glycoside Hydrolases	http://www.cazy.org/GH55.html
rna-gnl-WGS_LDUC-mRNA.ABW20_dc0108895	GH38.hmm	GHs	Glycoside Hydrolases	http://www.cazy.org/GH38.html
rna-gnl-WGS_LDUC-mRNA.ABW20_dc0108922	GH18.hmm	GHs	Glycoside Hydrolases	http://www.cazy.org/GH18.html
rna-gnl-WGS_LDUC-mRNA.ABW20_dc0108935	GH47.hmm	GHs	Glycoside Hydrolases	http://www.cazy.org/GH47.html
rna-gnl-WGS_LDUC-mRNA.ABW20_dc0108991	GH55.hmm	GHs	Glycoside Hydrolases	http://www.cazy.org/GH55.html
rna-gnl-WGS_LDUC-mRNA.ABW20_dc0109034	GH78.hmm	GHs	Glycoside Hydrolases	http://www.cazy.org/GH78.html
rna-gnl-WGS_LDUC-mRNA.ABW20_dc0109083	GH35.hmm	GHs	Glycoside Hydrolases	http://www.cazy.org/GH35.html
rna-gnl-WGS_LDUC-mRNA.ABW20_dc0109085	GH1.hmm	GHs	Glycoside Hydrolases	http://www.cazy.org/GH1.html
rna-gnl-WGS_LDUC-mRNA.ABW20_dc0109100	AA7.hmm	AAs	Auxiliary Activities	http://www.cazy.org/AA7.html
rna-gnl-WGS_LDUC-mRNA.ABW20_dc0109117	AA1.hmm	AAs	Auxiliary Activities	http://www.cazy.org/AA1.html
rna-gnl-WGS_LDUC-mRNA.ABW20_dc0109155	CBM87.hmm	CBMs	Carbohydrate-Binding Modules	http://www.cazy.org/CBM87.html
rna-gnl-WGS_LDUC-mRNA.ABW20_dc0109196	GH71.hmm	GHs	Glycoside Hydrolases	http://www.cazy.org/GH71.html
rna-gnl-WGS_LDUC-mRNA.ABW20_dc0109196	CBM24.hmm	CBMs	Carbohydrate-Binding Modules	http://www.cazy.org/CBM24.html
rna-gnl-WGS_LDUC-mRNA.ABW20_dc0109202	GT2_Glycos_transf_2.hmm	GTs	GlycosyTransferases	http://www.cazy.org/GT2.html
rna-gnl-WGS_LDUC-mRNA.ABW20_dc0109203	GH79.hmm	GHs	Glycoside Hydrolases	http://www.cazy.org/GH79.html
rna-gnl-WGS_LDUC-mRNA.ABW20_dc0109208	GT62.hmm	GTs	GlycosyTransferases	http://www.cazy.org/GT62.html
rna-gnl-WGS_LDUC-mRNA.ABW20_dc0109236	CE2.hmm	CEs	Carbohydrate Esterases	http://www.cazy.org/CE2.html
rna-gnl-WGS_LDUC-mRNA.ABW20_dc0109262	GH131.hmm	GHs	Glycoside Hydrolases	http://www.cazy.org/GH131.html
rna-gnl-WGS_LDUC-mRNA.ABW20_dc0109292	GH76.hmm	GHs	Glycoside Hydrolases	http://www.cazy.org/GH76.html
rna-gnl-WGS_LDUC-mRNA.ABW20_dc0109315	AA2.hmm	AAs	Auxiliary Activities	http://www.cazy.org/AA2.html
rna-gnl-WGS_LDUC-mRNA.ABW20_dc0109345	GT90.hmm	GTs	GlycosyTransferases	http://www.cazy.org/GT90.html
rna-gnl-WGS_LDUC-mRNA.ABW20_dc0109348	GH16_4.hmm	GHs	Glycoside Hydrolases	http://www.cazy.org/GH16_4.html
rna-gnl-WGS_LDUC-mRNA.ABW20_dc0109383	GH10.hmm	GHs	Glycoside Hydrolases	http://www.cazy.org/GH10.html
rna-gnl-WGS_LDUC-mRNA.ABW20_dc0109403	GH74.hmm	GHs	Glycoside Hydrolases	http://www.cazy.org/GH74.html
rna-gnl-WGS_LDUC-mRNA.ABW20_dc0109405	AA4.hmm	AAs	Auxiliary Activities	http://www.cazy.org/AA4.html
rna-gnl-WGS_LDUC-mRNA.ABW20_dc0109431	GH17.hmm	GHs	Glycoside Hydrolases	http://www.cazy.org/GH17.html
rna-gnl-WGS_LDUC-mRNA.ABW20_dc0109469	GH5_7.hmm	GHs	Glycoside Hydrolases	http://www.cazy.org/GH5_7.html
rna-gnl-WGS_LDUC-mRNA.ABW20_dc0109486	GT71.hmm	GTs	GlycosyTransferases	http://www.cazy.org/GT71.html
rna-gnl-WGS_LDUC-mRNA.ABW20_dc0109490	AA9.hmm	AAs	Auxiliary Activities	http://www.cazy.org/AA9.html
rna-gnl-WGS_LDUC-mRNA.ABW20_dc0109551	GH5_49.hmm	GHs	Glycoside Hydrolases	http://www.cazy.org/GH5_49.html
rna-gnl-WGS_LDUC-mRNA.ABW20_dc0109558	GH43_36.hmm	GHs	Glycoside Hydrolases	http://www.cazy.org/GH43_36.html
rna-gnl-WGS_LDUC-mRNA.ABW20_dc0109625	AA9.hmm	AAs	Auxiliary Activities	http://www.cazy.org/AA9.html
rna-gnl-WGS_LDUC-mRNA.ABW20_dc0109627	GH78.hmm	GHs	Glycoside Hydrolases	http://www.cazy.org/GH78.html
rna-gnl-WGS_LDUC-mRNA.ABW20_dc0109665	GH47.hmm	GHs	Glycoside Hydrolases	http://www.cazy.org/GH47.html
rna-gnl-WGS_LDUC-mRNA.ABW20_dc0109668	AA7.hmm	AAs	Auxiliary Activities	http://www.cazy.org/AA7.html
rna-gnl-WGS_LDUC-mRNA.ABW20_dc0109692	GH10.hmm	GHs	Glycoside Hydrolases	http://www.cazy.org/GH10.html
rna-gnl-WGS_LDUC-mRNA.ABW20_dc0109757	CE16.hmm	CEs	Carbohydrate Esterases	http://www.cazy.org/CE16.html
rna-gnl-WGS_LDUC-mRNA.ABW20_dc0109781	GH114.hmm	GHs	Glycoside Hydrolases	http://www.cazy.org/GH114.html
rna-gnl-WGS_LDUC-mRNA.ABW20_dc0109827	CE15.hmm	CEs	Carbohydrate Esterases	http://www.cazy.org/CE15.html
rna-gnl-WGS_LDUC-mRNA.ABW20_dc0109832	GT2_Chitin_synth_1.hmm	GTs	GlycosyTransferases	http://www.cazy.org/GT2.html
rna-gnl-WGS_LDUC-mRNA.ABW20_dc0109832	GT2_Chitin_synth_2.hmm	GTs	GlycosyTransferases	http://www.cazy.org/GT2.html
rna-gnl-WGS_LDUC-mRNA.ABW20_dc0109854	GH5_4.hmm	GHs	Glycoside Hydrolases	http://www.cazy.org/GH5_4.html
rna-gnl-WGS_LDUC-mRNA.ABW20_dc0109878	GH135.hmm	GHs	Glycoside Hydrolases	http://www.cazy.org/GH135.html
rna-gnl-WGS_LDUC-mRNA.ABW20_dc0109920	GH18.hmm	GHs	Glycoside Hydrolases	http://www.cazy.org/GH18.html
rna-gnl-WGS_LDUC-mRNA.ABW20_dc0109924	GH62.hmm	GHs	Glycoside Hydrolases	http://www.cazy.org/GH62.html
rna-gnl-WGS_LDUC-mRNA.ABW20_dc0109950	GT90.hmm	GTs	GlycosyTransferases	http://www.cazy.org/GT90.html
rna-gnl-WGS_LDUC-mRNA.ABW20_dc0109960	GH85.hmm	GHs	Glycoside Hydrolases	http://www.cazy.org/GH85.html
rna-gnl-WGS_LDUC-mRNA.ABW20_dc0109966	GT90.hmm	GTs	GlycosyTransferases	http://www.cazy.org/GT90.html
rna-gnl-WGS_LDUC-mRNA.ABW20_dc0109979	GH5_15.hmm	GHs	Glycoside Hydrolases	http://www.cazy.org/GH5_15.html
rna-gnl-WGS_LDUC-mRNA.ABW20_dc0109988	PL9_3.hmm	PLs	Polysaccharide Lyases	http://www.cazy.org/PL9_3.html
rna-gnl-WGS_LDUC-mRNA.ABW20_dc0110005	GH3.hmm	GHs	Glycoside Hydrolases	http://www.cazy.org/GH3.html
rna-gnl-WGS_LDUC-mRNA.ABW20_dc0110046	GH28.hmm	GHs	Glycoside Hydrolases	http://www.cazy.org/GH28.html
rna-gnl-WGS_LDUC-mRNA.ABW20_dc0110060	GT48.hmm	GTs	GlycosyTransferases	http://www.cazy.org/GT48.html
rna-gnl-WGS_LDUC-mRNA.ABW20_dc0110072	GH51.hmm	GHs	Glycoside Hydrolases	http://www.cazy.org/GH51.html
rna-gnl-WGS_LDUC-mRNA.ABW20_dc0110079	GT20.hmm	GTs	GlycosyTransferases	http://www.cazy.org/GT20.html
rna-gnl-WGS_LDUC-mRNA.ABW20_dc0110082	GT61.hmm	GTs	GlycosyTransferases	http://www.cazy.org/GT61.html
rna-gnl-WGS_LDUC-mRNA.ABW20_dc0110105	GH93.hmm	GHs	Glycoside Hydrolases	http://www.cazy.org/GH93.html
rna-gnl-WGS_LDUC-mRNA.ABW20_dc0110109	GH135.hmm	GHs	Glycoside Hydrolases	http://www.cazy.org/GH135.html
rna-gnl-WGS_LDUC-mRNA.ABW20_dc0110165	GH28.hmm	GHs	Glycoside Hydrolases	http://www.cazy.org/GH28.html
rna-gnl-WGS_LDUC-mRNA.ABW20_dc0110181	GH95.hmm	GHs	Glycoside Hydrolases	http://www.cazy.org/GH95.html
rna-gnl-WGS_LDUC-mRNA.ABW20_dc0110185	GT24.hmm	GTs	GlycosyTransferases	http://www.cazy.org/GT24.html
rna-gnl-WGS_LDUC-mRNA.ABW20_dc0110191	GH28.hmm	GHs	Glycoside Hydrolases	http://www.cazy.org/GH28.html
rna-gnl-WGS_LDUC-mRNA.ABW20_dc0110206	GT2_Glycos_transf_2.hmm	GTs	GlycosyTransferases	http://www.cazy.org/GT2.html
rna-gnl-WGS_LDUC-mRNA.ABW20_dc0110249	GT90.hmm	GTs	GlycosyTransferases	http://www.cazy.org/GT90.html
rna-gnl-WGS_LDUC-mRNA.ABW20_dc0110274	GH17.hmm	GHs	Glycoside Hydrolases	http://www.cazy.org/GH17.html
rna-gnl-WGS_LDUC-mRNA.ABW20_dc0110275	PL1_7.hmm	PLs	Polysaccharide Lyases	http://www.cazy.org/PL1_7.html
rna-gnl-WGS_LDUC-mRNA.ABW20_dc0110289	AA1_3.hmm	AAs	Auxiliary Activities	http://www.cazy.org/AA1_3.html
rna-gnl-WGS_LDUC-mRNA.ABW20_dc0110301	PL3_2.hmm	PLs	Polysaccharide Lyases	http://www.cazy.org/PL3_2.html
rna-gnl-WGS_LDUC-mRNA.ABW20_dc0110328	GH11.hmm	GHs	Glycoside Hydrolases	http://www.cazy.org/GH11.html
rna-gnl-WGS_LDUC-mRNA.ABW20_dc0110350	AA9.hmm	AAs	Auxiliary Activities	http://www.cazy.org/AA9.html
rna-gnl-WGS_LDUC-mRNA.ABW20_dc0110410	GH76.hmm	GHs	Glycoside Hydrolases	http://www.cazy.org/GH76.html
rna-gnl-WGS_LDUC-mRNA.ABW20_dc0110517	GH5_9.hmm	GHs	Glycoside Hydrolases	http://www.cazy.org/GH5_9.html
rna-gnl-WGS_LDUC-mRNA.ABW20_dc0110550	GH76.hmm	GHs	Glycoside Hydrolases	http://www.cazy.org/GH76.html
rna-gnl-WGS_LDUC-mRNA.ABW20_dc0110552	AA7.hmm	AAs	Auxiliary Activities	http://www.cazy.org/AA7.html
rna-gnl-WGS_LDUC-mRNA.ABW20_dc0110595	GH114.hmm	GHs	Glycoside Hydrolases	http://www.cazy.org/GH114.html
rna-gnl-WGS_LDUC-mRNA.ABW20_dc0110628	GT62.hmm	GTs	GlycosyTransferases	http://www.cazy.org/GT62.html
rna-gnl-WGS_LDUC-mRNA.ABW20_dc0110632	PL4_5.hmm	PLs	Polysaccharide Lyases	http://www.cazy.org/PL4_5.html
rna-gnl-WGS_LDUC-mRNA.ABW20_dc0110666	AA9.hmm	AAs	Auxiliary Activities	http://www.cazy.org/AA9.html
rna-gnl-WGS_LDUC-mRNA.ABW20_dc0110704	GH5_27.hmm	GHs	Glycoside Hydrolases	http://www.cazy.org/GH5_27.html
rna-gnl-WGS_LDUC-mRNA.ABW20_dc0110711	PL1.hmm	PLs	Polysaccharide Lyases	http://www.cazy.org/PL1.html

## Sheet: Dbro.cazy
Table S4 The CAZYs informations in Drechslerella brochopaga
SeqID	Domain	Class	ClassInfo	DomainDescription
rna-gnl-WGS_LDUB-mRNA.ABW21_db0200002	GH16_2.hmm	GHs	Glycoside Hydrolases	http://www.cazy.org/GH16_2.html
rna-gnl-WGS_LDUB-mRNA.ABW21_db0200171	AA9.hmm	AAs	Auxiliary Activities	http://www.cazy.org/AA9.html
rna-gnl-WGS_LDUB-mRNA.ABW21_db0200204	GH5_9.hmm	GHs	Glycoside Hydrolases	http://www.cazy.org/GH5_9.html
rna-gnl-WGS_LDUB-mRNA.ABW21_db0200298	AA3_2.hmm	AAs	Auxiliary Activities	http://www.cazy.org/AA3_2.html
rna-gnl-WGS_LDUB-mRNA.ABW21_db0200388	GH13_3.hmm	GHs	Glycoside Hydrolases	http://www.cazy.org/GH13_3.html
rna-gnl-WGS_LDUB-mRNA.ABW21_db0200626	GH18.hmm	GHs	Glycoside Hydrolases	http://www.cazy.org/GH18.html
rna-gnl-WGS_LDUB-mRNA.ABW21_db0200637	GT34.hmm	GTs	GlycosyTransferases	http://www.cazy.org/GT34.html
rna-gnl-WGS_LDUB-mRNA.ABW21_db0200664	GH30_7.hmm	GHs	Glycoside Hydrolases	http://www.cazy.org/GH30_7.html
rna-gnl-WGS_LDUB-mRNA.ABW21_db0200764	GH55.hmm	GHs	Glycoside Hydrolases	http://www.cazy.org/GH55.html
rna-gnl-WGS_LDUB-mRNA.ABW21_db0200797	GT22.hmm	GTs	GlycosyTransferases	http://www.cazy.org/GT22.html
rna-gnl-WGS_LDUB-mRNA.ABW21_db0200820	GH76.hmm	GHs	Glycoside Hydrolases	http://www.cazy.org/GH76.html
rna-gnl-WGS_LDUB-mRNA.ABW21_db0200858	AA9.hmm	AAs	Auxiliary Activities	http://www.cazy.org/AA9.html
rna-gnl-WGS_LDUB-mRNA.ABW21_db0200860	GH63.hmm	GHs	Glycoside Hydrolases	http://www.cazy.org/GH63.html
rna-gnl-WGS_LDUB-mRNA.ABW21_db0200894	PL1_10.hmm	PLs	Polysaccharide Lyases	http://www.cazy.org/PL1_10.html
rna-gnl-WGS_LDUB-mRNA.ABW21_db0200901	GH43_13.hmm	GHs	Glycoside Hydrolases	http://www.cazy.org/GH43_13.html
rna-gnl-WGS_LDUB-mRNA.ABW21_db0200916	PL8.hmm	PLs	Polysaccharide Lyases	http://www.cazy.org/PL8.html
rna-gnl-WGS_LDUB-mRNA.ABW21_db0200918	GH5_9.hmm	GHs	Glycoside Hydrolases	http://www.cazy.org/GH5_9.html
rna-gnl-WGS_LDUB-mRNA.ABW21_db0200919	GT4.hmm	GTs	GlycosyTransferases	http://www.cazy.org/GT4.html
rna-gnl-WGS_LDUB-mRNA.ABW21_db0200923	GH47.hmm	GHs	Glycoside Hydrolases	http://www.cazy.org/GH47.html
rna-gnl-WGS_LDUB-mRNA.ABW21_db0200950	GH16_18.hmm	GHs	Glycoside Hydrolases	http://www.cazy.org/GH16_18.html
rna-gnl-WGS_LDUB-mRNA.ABW21_db0200957	AA1.hmm	AAs	Auxiliary Activities	http://www.cazy.org/AA1.html
rna-gnl-WGS_LDUB-mRNA.ABW21_db0200964	GH16_4.hmm	GHs	Glycoside Hydrolases	http://www.cazy.org/GH16_4.html
rna-gnl-WGS_LDUB-mRNA.ABW21_db0200971	GH125.hmm	GHs	Glycoside Hydrolases	http://www.cazy.org/GH125.html
rna-gnl-WGS_LDUB-mRNA.ABW21_db0200987	GH3.hmm	GHs	Glycoside Hydrolases	http://www.cazy.org/GH3.html
rna-gnl-WGS_LDUB-mRNA.ABW21_db0201002	GT57.hmm	GTs	GlycosyTransferases	http://www.cazy.org/GT57.html
rna-gnl-WGS_LDUB-mRNA.ABW21_db0201017	GH13_8.hmm	GHs	Glycoside Hydrolases	http://www.cazy.org/GH13_8.html
rna-gnl-WGS_LDUB-mRNA.ABW21_db0201019	PL3_2.hmm	PLs	Polysaccharide Lyases	http://www.cazy.org/PL3_2.html
rna-gnl-WGS_LDUB-mRNA.ABW21_db0201047	GH64.hmm	GHs	Glycoside Hydrolases	http://www.cazy.org/GH64.html
rna-gnl-WGS_LDUB-mRNA.ABW21_db0201132	GT39.hmm	GTs	GlycosyTransferases	http://www.cazy.org/GT39.html
rna-gnl-WGS_LDUB-mRNA.ABW21_db0201143	GT90.hmm	GTs	GlycosyTransferases	http://www.cazy.org/GT90.html
rna-gnl-WGS_LDUB-mRNA.ABW21_db0201177	PL4_3.hmm	PLs	Polysaccharide Lyases	http://www.cazy.org/PL4_3.html
rna-gnl-WGS_LDUB-mRNA.ABW21_db0201202	AA4.hmm	AAs	Auxiliary Activities	http://www.cazy.org/AA4.html
rna-gnl-WGS_LDUB-mRNA.ABW21_db0201218	AA7.hmm	AAs	Auxiliary Activities	http://www.cazy.org/AA7.html
rna-gnl-WGS_LDUB-mRNA.ABW21_db0201301	AA12.hmm	AAs	Auxiliary Activities	http://www.cazy.org/AA12.html
rna-gnl-WGS_LDUB-mRNA.ABW21_db0201555	GH15.hmm	GHs	Glycoside Hydrolases	http://www.cazy.org/GH15.html
rna-gnl-WGS_LDUB-mRNA.ABW21_db0201584	PL1_7.hmm	PLs	Polysaccharide Lyases	http://www.cazy.org/PL1_7.html
rna-gnl-WGS_LDUB-mRNA.ABW21_db0201648	GT24.hmm	GTs	GlycosyTransferases	http://www.cazy.org/GT24.html
rna-gnl-WGS_LDUB-mRNA.ABW21_db0201663	GT34.hmm	GTs	GlycosyTransferases	http://www.cazy.org/GT34.html
rna-gnl-WGS_LDUB-mRNA.ABW21_db0201676	GH55.hmm	GHs	Glycoside Hydrolases	http://www.cazy.org/GH55.html
rna-gnl-WGS_LDUB-mRNA.ABW21_db0201695	GT71.hmm	GTs	GlycosyTransferases	http://www.cazy.org/GT71.html
rna-gnl-WGS_LDUB-mRNA.ABW21_db0201740	GH5_27.hmm	GHs	Glycoside Hydrolases	http://www.cazy.org/GH5_27.html
rna-gnl-WGS_LDUB-mRNA.ABW21_db0201788	AA8.hmm	AAs	Auxiliary Activities	http://www.cazy.org/AA8.html
rna-gnl-WGS_LDUB-mRNA.ABW21_db0201788	AA3_1.hmm	AAs	Auxiliary Activities	http://www.cazy.org/AA3_1.html
rna-gnl-WGS_LDUB-mRNA.ABW21_db0201829	GH45.hmm	GHs	Glycoside Hydrolases	http://www.cazy.org/GH45.html
rna-gnl-WGS_LDUB-mRNA.ABW21_db0201876	CE12.hmm	CEs	Carbohydrate Esterases	http://www.cazy.org/CE12.html
rna-gnl-WGS_LDUB-mRNA.ABW21_db0201889	GT15.hmm	GTs	GlycosyTransferases	http://www.cazy.org/GT15.html
rna-gnl-WGS_LDUB-mRNA.ABW21_db0201890	GH18.hmm	GHs	Glycoside Hydrolases	http://www.cazy.org/GH18.html
rna-gnl-WGS_LDUB-mRNA.ABW21_db0201925	GT17.hmm	GTs	GlycosyTransferases	http://www.cazy.org/GT17.html
rna-gnl-WGS_LDUB-mRNA.ABW21_db0201929	GH17.hmm	GHs	Glycoside Hydrolases	http://www.cazy.org/GH17.html
rna-gnl-WGS_LDUB-mRNA.ABW21_db0201934	GH72.hmm	GHs	Glycoside Hydrolases	http://www.cazy.org/GH72.html
rna-gnl-WGS_LDUB-mRNA.ABW21_db0202025	GH38.hmm	GHs	Glycoside Hydrolases	http://www.cazy.org/GH38.html
rna-gnl-WGS_LDUB-mRNA.ABW21_db0202031	AA3_2.hmm	AAs	Auxiliary Activities	http://www.cazy.org/AA3_2.html
rna-gnl-WGS_LDUB-mRNA.ABW21_db0202052	CE16.hmm	CEs	Carbohydrate Esterases	http://www.cazy.org/CE16.html
rna-gnl-WGS_LDUB-mRNA.ABW21_db0202070	GT62.hmm	GTs	GlycosyTransferases	http://www.cazy.org/GT62.html
rna-gnl-WGS_LDUB-mRNA.ABW21_db0202117	GH105.hmm	GHs	Glycoside Hydrolases	http://www.cazy.org/GH105.html
rna-gnl-WGS_LDUB-mRNA.ABW21_db0202148	AA9.hmm	AAs	Auxiliary Activities	http://www.cazy.org/AA9.html
rna-gnl-WGS_LDUB-mRNA.ABW21_db0202149	GH72.hmm	GHs	Glycoside Hydrolases	http://www.cazy.org/GH72.html
rna-gnl-WGS_LDUB-mRNA.ABW21_db0202156	GH1.hmm	GHs	Glycoside Hydrolases	http://www.cazy.org/GH1.html
rna-gnl-WGS_LDUB-mRNA.ABW21_db0202233	GH75.hmm	GHs	Glycoside Hydrolases	http://www.cazy.org/GH75.html
rna-gnl-WGS_LDUB-mRNA.ABW21_db0202258	GH55.hmm	GHs	Glycoside Hydrolases	http://www.cazy.org/GH55.html
rna-gnl-WGS_LDUB-mRNA.ABW21_db0202278	GH5_9.hmm	GHs	Glycoside Hydrolases	http://www.cazy.org/GH5_9.html
rna-gnl-WGS_LDUB-mRNA.ABW21_db0202279	GT15.hmm	GTs	GlycosyTransferases	http://www.cazy.org/GT15.html
rna-gnl-WGS_LDUB-mRNA.ABW21_db0202295	GH18.hmm	GHs	Glycoside Hydrolases	http://www.cazy.org/GH18.html
rna-gnl-WGS_LDUB-mRNA.ABW21_db0202423	GH10.hmm	GHs	Glycoside Hydrolases	http://www.cazy.org/GH10.html
rna-gnl-WGS_LDUB-mRNA.ABW21_db0202463	GH47.hmm	GHs	Glycoside Hydrolases	http://www.cazy.org/GH47.html
rna-gnl-WGS_LDUB-mRNA.ABW21_db0202489	GT21.hmm	GTs	GlycosyTransferases	http://www.cazy.org/GT21.html
rna-gnl-WGS_LDUB-mRNA.ABW21_db0202526	GH5_7.hmm	GHs	Glycoside Hydrolases	http://www.cazy.org/GH5_7.html
rna-gnl-WGS_LDUB-mRNA.ABW21_db0202535	GH131.hmm	GHs	Glycoside Hydrolases	http://www.cazy.org/GH131.html
rna-gnl-WGS_LDUB-mRNA.ABW21_db0202554	AA9.hmm	AAs	Auxiliary Activities	http://www.cazy.org/AA9.html
rna-gnl-WGS_LDUB-mRNA.ABW21_db0202624	GT90.hmm	GTs	GlycosyTransferases	http://www.cazy.org/GT90.html
rna-gnl-WGS_LDUB-mRNA.ABW21_db0202680	GH16_3.hmm	GHs	Glycoside Hydrolases	http://www.cazy.org/GH16_3.html
rna-gnl-WGS_LDUB-mRNA.ABW21_db0202718	GH11.hmm	GHs	Glycoside Hydrolases	http://www.cazy.org/GH11.html
rna-gnl-WGS_LDUB-mRNA.ABW21_db0202753	GH5_49.hmm	GHs	Glycoside Hydrolases	http://www.cazy.org/GH5_49.html
rna-gnl-WGS_LDUB-mRNA.ABW21_db0202762	GH16_10.hmm	GHs	Glycoside Hydrolases	http://www.cazy.org/GH16_10.html
rna-gnl-WGS_LDUB-mRNA.ABW21_db0202768	GT59.hmm	GTs	GlycosyTransferases	http://www.cazy.org/GT59.html
rna-gnl-WGS_LDUB-mRNA.ABW21_db0202829	CE8.hmm	CEs	Carbohydrate Esterases	http://www.cazy.org/CE8.html
rna-gnl-WGS_LDUB-mRNA.ABW21_db0202931	GH35.hmm	GHs	Glycoside Hydrolases	http://www.cazy.org/GH35.html
rna-gnl-WGS_LDUB-mRNA.ABW21_db0203125	GH7.hmm	GHs	Glycoside Hydrolases	http://www.cazy.org/GH7.html
rna-gnl-WGS_LDUB-mRNA.ABW21_db0203140	GH3.hmm	GHs	Glycoside Hydrolases	http://www.cazy.org/GH3.html
rna-gnl-WGS_LDUB-mRNA.ABW21_db0203170	GH18.hmm	GHs	Glycoside Hydrolases	http://www.cazy.org/GH18.html
rna-gnl-WGS_LDUB-mRNA.ABW21_db0203175	GT2_Glyco_trans_2_3.hmm	GTs	GlycosyTransferases	http://www.cazy.org/GT2.html
rna-gnl-WGS_LDUB-mRNA.ABW21_db0203193	GH71.hmm	GHs	Glycoside Hydrolases	http://www.cazy.org/GH71.html
rna-gnl-WGS_LDUB-mRNA.ABW21_db0203193	CBM24.hmm	CBMs	Carbohydrate-Binding Modules	http://www.cazy.org/CBM24.html
rna-gnl-WGS_LDUB-mRNA.ABW21_db0203209	GH5_22.hmm	GHs	Glycoside Hydrolases	http://www.cazy.org/GH5_22.html
rna-gnl-WGS_LDUB-mRNA.ABW21_db0203215	GT4.hmm	GTs	GlycosyTransferases	http://www.cazy.org/GT4.html
rna-gnl-WGS_LDUB-mRNA.ABW21_db0203216	GT35.hmm	GTs	GlycosyTransferases	http://www.cazy.org/GT35.html
rna-gnl-WGS_LDUB-mRNA.ABW21_db0203239	GH43_26.hmm	GHs	Glycoside Hydrolases	http://www.cazy.org/GH43_26.html
rna-gnl-WGS_LDUB-mRNA.ABW21_db0203254	GH28.hmm	GHs	Glycoside Hydrolases	http://www.cazy.org/GH28.html
rna-gnl-WGS_LDUB-mRNA.ABW21_db0203255	GH18.hmm	GHs	Glycoside Hydrolases	http://www.cazy.org/GH18.html
rna-gnl-WGS_LDUB-mRNA.ABW21_db0203269	GH27.hmm	GHs	Glycoside Hydrolases	http://www.cazy.org/GH27.html
rna-gnl-WGS_LDUB-mRNA.ABW21_db0203271	AA5_1.hmm	AAs	Auxiliary Activities	http://www.cazy.org/AA5_1.html
rna-gnl-WGS_LDUB-mRNA.ABW21_db0203294	GT20.hmm	GTs	GlycosyTransferases	http://www.cazy.org/GT20.html
rna-gnl-WGS_LDUB-mRNA.ABW21_db0203314	CE1.hmm	CEs	Carbohydrate Esterases	http://www.cazy.org/CE1.html
rna-gnl-WGS_LDUB-mRNA.ABW21_db0203317	GH12.hmm	GHs	Glycoside Hydrolases	http://www.cazy.org/GH12.html
rna-gnl-WGS_LDUB-mRNA.ABW21_db0203340	GH95.hmm	GHs	Glycoside Hydrolases	http://www.cazy.org/GH95.html
rna-gnl-WGS_LDUB-mRNA.ABW21_db0203342	AA7.hmm	AAs	Auxiliary Activities	http://www.cazy.org/AA7.html
rna-gnl-WGS_LDUB-mRNA.ABW21_db0203381	GH16_1.hmm	GHs	Glycoside Hydrolases	http://www.cazy.org/GH16_1.html
rna-gnl-WGS_LDUB-mRNA.ABW21_db0203495	GT17.hmm	GTs	GlycosyTransferases	http://www.cazy.org/GT17.html
rna-gnl-WGS_LDUB-mRNA.ABW21_db0203501	GT2_Glycos_transf_2.hmm	GTs	GlycosyTransferases	http://www.cazy.org/GT2.html
rna-gnl-WGS_LDUB-mRNA.ABW21_db0203523	GH16_23.hmm	GHs	Glycoside Hydrolases	http://www.cazy.org/GH16_23.html
rna-gnl-WGS_LDUB-mRNA.ABW21_db0203586	GH13_5.hmm	GHs	Glycoside Hydrolases	http://www.cazy.org/GH13_5.html
rna-gnl-WGS_LDUB-mRNA.ABW21_db0203610	AA7.hmm	AAs	Auxiliary Activities	http://www.cazy.org/AA7.html
rna-gnl-WGS_LDUB-mRNA.ABW21_db0203668	GT66.hmm	GTs	GlycosyTransferases	http://www.cazy.org/GT66.html
rna-gnl-WGS_LDUB-mRNA.ABW21_db0203677	AA1.hmm	AAs	Auxiliary Activities	http://www.cazy.org/AA1.html
rna-gnl-WGS_LDUB-mRNA.ABW21_db0203712	GH16_18.hmm	GHs	Glycoside Hydrolases	http://www.cazy.org/GH16_18.html
rna-gnl-WGS_LDUB-mRNA.ABW21_db0203729	CE16.hmm	CEs	Carbohydrate Esterases	http://www.cazy.org/CE16.html
rna-gnl-WGS_LDUB-mRNA.ABW21_db0203774	GH5_5.hmm	GHs	Glycoside Hydrolases	http://www.cazy.org/GH5_5.html
rna-gnl-WGS_LDUB-mRNA.ABW21_db0203782	GH128.hmm	GHs	Glycoside Hydrolases	http://www.cazy.org/GH128.html
rna-gnl-WGS_LDUB-mRNA.ABW21_db0203837	AA1.hmm	AAs	Auxiliary Activities	http://www.cazy.org/AA1.html
rna-gnl-WGS_LDUB-mRNA.ABW21_db0203886	GT2_Chitin_synth_2.hmm	GTs	GlycosyTransferases	http://www.cazy.org/GT2.html
rna-gnl-WGS_LDUB-mRNA.ABW21_db0203898	GH72.hmm	GHs	Glycoside Hydrolases	http://www.cazy.org/GH72.html
rna-gnl-WGS_LDUB-mRNA.ABW21_db0203908	GT1.hmm	GTs	GlycosyTransferases	http://www.cazy.org/GT1.html
rna-gnl-WGS_LDUB-mRNA.ABW21_db0203930	GH5_5.hmm	GHs	Glycoside Hydrolases	http://www.cazy.org/GH5_5.html
rna-gnl-WGS_LDUB-mRNA.ABW21_db0203937	GH62.hmm	GHs	Glycoside Hydrolases	http://www.cazy.org/GH62.html
rna-gnl-WGS_LDUB-mRNA.ABW21_db0203943	GH28.hmm	GHs	Glycoside Hydrolases	http://www.cazy.org/GH28.html
rna-gnl-WGS_LDUB-mRNA.ABW21_db0203951	GH76.hmm	GHs	Glycoside Hydrolases	http://www.cazy.org/GH76.html
rna-gnl-WGS_LDUB-mRNA.ABW21_db0203956	GH7.hmm	GHs	Glycoside Hydrolases	http://www.cazy.org/GH7.html
rna-gnl-WGS_LDUB-mRNA.ABW21_db0203978	GH74.hmm	GHs	Glycoside Hydrolases	http://www.cazy.org/GH74.html
rna-gnl-WGS_LDUB-mRNA.ABW21_db0204032	GH31.hmm	GHs	Glycoside Hydrolases	http://www.cazy.org/GH31.html
rna-gnl-WGS_LDUB-mRNA.ABW21_db0204052	PL1_9.hmm	PLs	Polysaccharide Lyases	http://www.cazy.org/PL1_9.html
rna-gnl-WGS_LDUB-mRNA.ABW21_db0204058	CE15.hmm	CEs	Carbohydrate Esterases	http://www.cazy.org/CE15.html
rna-gnl-WGS_LDUB-mRNA.ABW21_db0204066	GH16_3.hmm	GHs	Glycoside Hydrolases	http://www.cazy.org/GH16_3.html
rna-gnl-WGS_LDUB-mRNA.ABW21_db0204094	GH7.hmm	GHs	Glycoside Hydrolases	http://www.cazy.org/GH7.html
rna-gnl-WGS_LDUB-mRNA.ABW21_db0204113	GH31.hmm	GHs	Glycoside Hydrolases	http://www.cazy.org/GH31.html
rna-gnl-WGS_LDUB-mRNA.ABW21_db0204115	AA3_2.hmm	AAs	Auxiliary Activities	http://www.cazy.org/AA3_2.html
rna-gnl-WGS_LDUB-mRNA.ABW21_db0204134	GT50.hmm	GTs	GlycosyTransferases	http://www.cazy.org/GT50.html
rna-gnl-WGS_LDUB-mRNA.ABW21_db0204185	PL1_2.hmm	PLs	Polysaccharide Lyases	http://www.cazy.org/PL1_2.html
rna-gnl-WGS_LDUB-mRNA.ABW21_db0204197	GH7.hmm	GHs	Glycoside Hydrolases	http://www.cazy.org/GH7.html
rna-gnl-WGS_LDUB-mRNA.ABW21_db0204206	GH76.hmm	GHs	Glycoside Hydrolases	http://www.cazy.org/GH76.html
rna-gnl-WGS_LDUB-mRNA.ABW21_db0204238	CE1.hmm	CEs	Carbohydrate Esterases	http://www.cazy.org/CE1.html
rna-gnl-WGS_LDUB-mRNA.ABW21_db0204244	GT90.hmm	GTs	GlycosyTransferases	http://www.cazy.org/GT90.html
rna-gnl-WGS_LDUB-mRNA.ABW21_db0204265	GH131.hmm	GHs	Glycoside Hydrolases	http://www.cazy.org/GH131.html
rna-gnl-WGS_LDUB-mRNA.ABW21_db0204285	PL4_5.hmm	PLs	Polysaccharide Lyases	http://www.cazy.org/PL4_5.html
rna-gnl-WGS_LDUB-mRNA.ABW21_db0204293	GH5_7.hmm	GHs	Glycoside Hydrolases	http://www.cazy.org/GH5_7.html
rna-gnl-WGS_LDUB-mRNA.ABW21_db0204325	GH2.hmm	GHs	Glycoside Hydrolases	http://www.cazy.org/GH2.html
rna-gnl-WGS_LDUB-mRNA.ABW21_db0204362	GT62.hmm	GTs	GlycosyTransferases	http://www.cazy.org/GT62.html
rna-gnl-WGS_LDUB-mRNA.ABW21_db0204371	GH47.hmm	GHs	Glycoside Hydrolases	http://www.cazy.org/GH47.html
rna-gnl-WGS_LDUB-mRNA.ABW21_db0204371	GH47.hmm	GHs	Glycoside Hydrolases	http://www.cazy.org/GH47.html
rna-gnl-WGS_LDUB-mRNA.ABW21_db0204376	GH47.hmm	GHs	Glycoside Hydrolases	http://www.cazy.org/GH47.html
rna-gnl-WGS_LDUB-mRNA.ABW21_db0204386	GH13_40.hmm	GHs	Glycoside Hydrolases	http://www.cazy.org/GH13_40.html
rna-gnl-WGS_LDUB-mRNA.ABW21_db0204429	CE16.hmm	CEs	Carbohydrate Esterases	http://www.cazy.org/CE16.html
rna-gnl-WGS_LDUB-mRNA.ABW21_db0204514	GH16_4.hmm	GHs	Glycoside Hydrolases	http://www.cazy.org/GH16_4.html
rna-gnl-WGS_LDUB-mRNA.ABW21_db0204520	GH27.hmm	GHs	Glycoside Hydrolases	http://www.cazy.org/GH27.html
rna-gnl-WGS_LDUB-mRNA.ABW21_db0204527	GH16_4.hmm	GHs	Glycoside Hydrolases	http://www.cazy.org/GH16_4.html
rna-gnl-WGS_LDUB-mRNA.ABW21_db0204590	GT39.hmm	GTs	GlycosyTransferases	http://www.cazy.org/GT39.html
rna-gnl-WGS_LDUB-mRNA.ABW21_db0204627	GT20.hmm	GTs	GlycosyTransferases	http://www.cazy.org/GT20.html
rna-gnl-WGS_LDUB-mRNA.ABW21_db0204641	GT4.hmm	GTs	GlycosyTransferases	http://www.cazy.org/GT4.html
rna-gnl-WGS_LDUB-mRNA.ABW21_db0204690	AA9.hmm	AAs	Auxiliary Activities	http://www.cazy.org/AA9.html
rna-gnl-WGS_LDUB-mRNA.ABW21_db0204704	PL3_2.hmm	PLs	Polysaccharide Lyases	http://www.cazy.org/PL3_2.html
rna-gnl-WGS_LDUB-mRNA.ABW21_db0204755	AA9.hmm	AAs	Auxiliary Activities	http://www.cazy.org/AA9.html
rna-gnl-WGS_LDUB-mRNA.ABW21_db0204770	CE5.hmm	CEs	Carbohydrate Esterases	http://www.cazy.org/CE5.html
rna-gnl-WGS_LDUB-mRNA.ABW21_db0204785	AA9.hmm	AAs	Auxiliary Activities	http://www.cazy.org/AA9.html
rna-gnl-WGS_LDUB-mRNA.ABW21_db0204803	GH85.hmm	GHs	Glycoside Hydrolases	http://www.cazy.org/GH85.html
rna-gnl-WGS_LDUB-mRNA.ABW21_db0204823	GH95.hmm	GHs	Glycoside Hydrolases	http://www.cazy.org/GH95.html
rna-gnl-WGS_LDUB-mRNA.ABW21_db0204864	AA9.hmm	AAs	Auxiliary Activities	http://www.cazy.org/AA9.html
rna-gnl-WGS_LDUB-mRNA.ABW21_db0204884	GH18.hmm	GHs	Glycoside Hydrolases	http://www.cazy.org/GH18.html
rna-gnl-WGS_LDUB-mRNA.ABW21_db0204975	GT33.hmm	GTs	GlycosyTransferases	http://www.cazy.org/GT33.html
rna-gnl-WGS_LDUB-mRNA.ABW21_db0204976	GH28.hmm	GHs	Glycoside Hydrolases	http://www.cazy.org/GH28.html
rna-gnl-WGS_LDUB-mRNA.ABW21_db0204986	GT61.hmm	GTs	GlycosyTransferases	http://www.cazy.org/GT61.html
rna-gnl-WGS_LDUB-mRNA.ABW21_db0204990	GH95.hmm	GHs	Glycoside Hydrolases	http://www.cazy.org/GH95.html
rna-gnl-WGS_LDUB-mRNA.ABW21_db0204997	GT48.hmm	GTs	GlycosyTransferases	http://www.cazy.org/GT48.html
rna-gnl-WGS_LDUB-mRNA.ABW21_db0205001	AA1_2.hmm	AAs	Auxiliary Activities	http://www.cazy.org/AA1_2.html
rna-gnl-WGS_LDUB-mRNA.ABW21_db0205017	GH11.hmm	GHs	Glycoside Hydrolases	http://www.cazy.org/GH11.html
rna-gnl-WGS_LDUB-mRNA.ABW21_db0205020	GT2_Glycos_transf_2.hmm	GTs	GlycosyTransferases	http://www.cazy.org/GT2.html
rna-gnl-WGS_LDUB-mRNA.ABW21_db0205033	GH74.hmm	GHs	Glycoside Hydrolases	http://www.cazy.org/GH74.html
rna-gnl-WGS_LDUB-mRNA.ABW21_db0205035	GT2_Glyco_trans_2_3.hmm	GTs	GlycosyTransferases	http://www.cazy.org/GT2.html
rna-gnl-WGS_LDUB-mRNA.ABW21_db0205110	GH5_7.hmm	GHs	Glycoside Hydrolases	http://www.cazy.org/GH5_7.html
rna-gnl-WGS_LDUB-mRNA.ABW21_db0205142	GT69.hmm	GTs	GlycosyTransferases	http://www.cazy.org/GT69.html
rna-gnl-WGS_LDUB-mRNA.ABW21_db0205148	GH152.hmm	GHs	Glycoside Hydrolases	http://www.cazy.org/GH152.html
rna-gnl-WGS_LDUB-mRNA.ABW21_db0205153	GH16_18.hmm	GHs	Glycoside Hydrolases	http://www.cazy.org/GH16_18.html
rna-gnl-WGS_LDUB-mRNA.ABW21_db0205153	GH16_18.hmm	GHs	Glycoside Hydrolases	http://www.cazy.org/GH16_18.html
rna-gnl-WGS_LDUB-mRNA.ABW21_db0205251	AA7.hmm	AAs	Auxiliary Activities	http://www.cazy.org/AA7.html
rna-gnl-WGS_LDUB-mRNA.ABW21_db0205261	GT58.hmm	GTs	GlycosyTransferases	http://www.cazy.org/GT58.html
rna-gnl-WGS_LDUB-mRNA.ABW21_db0205279	GT2_Chitin_synth_2.hmm	GTs	GlycosyTransferases	http://www.cazy.org/GT2.html
rna-gnl-WGS_LDUB-mRNA.ABW21_db0205283	AA9.hmm	AAs	Auxiliary Activities	http://www.cazy.org/AA9.html
rna-gnl-WGS_LDUB-mRNA.ABW21_db0205284	AA7.hmm	AAs	Auxiliary Activities	http://www.cazy.org/AA7.html
rna-gnl-WGS_LDUB-mRNA.ABW21_db0205285	GT39.hmm	GTs	GlycosyTransferases	http://www.cazy.org/GT39.html
rna-gnl-WGS_LDUB-mRNA.ABW21_db0205300	GH5_24.hmm	GHs	Glycoside Hydrolases	http://www.cazy.org/GH5_24.html
rna-gnl-WGS_LDUB-mRNA.ABW21_db0205310	GH76.hmm	GHs	Glycoside Hydrolases	http://www.cazy.org/GH76.html
rna-gnl-WGS_LDUB-mRNA.ABW21_db0205314	GT2_Chitin_synth_1.hmm	GTs	GlycosyTransferases	http://www.cazy.org/GT2.html
rna-gnl-WGS_LDUB-mRNA.ABW21_db0205508	GH43_6.hmm	GHs	Glycoside Hydrolases	http://www.cazy.org/GH43_6.html
rna-gnl-WGS_LDUB-mRNA.ABW21_db0205576	GH13_25.hmm	GHs	Glycoside Hydrolases	http://www.cazy.org/GH13_25.html
rna-gnl-WGS_LDUB-mRNA.ABW21_db0205620	GH47.hmm	GHs	Glycoside Hydrolases	http://www.cazy.org/GH47.html
rna-gnl-WGS_LDUB-mRNA.ABW21_db0205736	GT32.hmm	GTs	GlycosyTransferases	http://www.cazy.org/GT32.html
rna-gnl-WGS_LDUB-mRNA.ABW21_db0205750	GH5_27.hmm	GHs	Glycoside Hydrolases	http://www.cazy.org/GH5_27.html
rna-gnl-WGS_LDUB-mRNA.ABW21_db0205804	CE9.hmm	CEs	Carbohydrate Esterases	http://www.cazy.org/CE9.html
rna-gnl-WGS_LDUB-mRNA.ABW21_db0205822	AA7.hmm	AAs	Auxiliary Activities	http://www.cazy.org/AA7.html
rna-gnl-WGS_LDUB-mRNA.ABW21_db0205843	GH43_6.hmm	GHs	Glycoside Hydrolases	http://www.cazy.org/GH43_6.html
rna-gnl-WGS_LDUB-mRNA.ABW21_db0205897	GH72.hmm	GHs	Glycoside Hydrolases	http://www.cazy.org/GH72.html
rna-gnl-WGS_LDUB-mRNA.ABW21_db0205921	GT57.hmm	GTs	GlycosyTransferases	http://www.cazy.org/GT57.html
rna-gnl-WGS_LDUB-mRNA.ABW21_db0205998	AA7.hmm	AAs	Auxiliary Activities	http://www.cazy.org/AA7.html
rna-gnl-WGS_LDUB-mRNA.ABW21_db0206035	CE5.hmm	CEs	Carbohydrate Esterases	http://www.cazy.org/CE5.html
rna-gnl-WGS_LDUB-mRNA.ABW21_db0206062	GH55.hmm	GHs	Glycoside Hydrolases	http://www.cazy.org/GH55.html
rna-gnl-WGS_LDUB-mRNA.ABW21_db0206089	PL9_3.hmm	PLs	Polysaccharide Lyases	http://www.cazy.org/PL9_3.html
rna-gnl-WGS_LDUB-mRNA.ABW21_db0206152	GH18.hmm	GHs	Glycoside Hydrolases	http://www.cazy.org/GH18.html
rna-gnl-WGS_LDUB-mRNA.ABW21_db0206157	GT2_Chitin_synth_1.hmm	GTs	GlycosyTransferases	http://www.cazy.org/GT2.html
rna-gnl-WGS_LDUB-mRNA.ABW21_db0206188	GT22.hmm	GTs	GlycosyTransferases	http://www.cazy.org/GT22.html
rna-gnl-WGS_LDUB-mRNA.ABW21_db0206202	CBM35.hmm	CBMs	Carbohydrate-Binding Modules	http://www.cazy.org/CBM35.html
rna-gnl-WGS_LDUB-mRNA.ABW21_db0206202	GH26.hmm	GHs	Glycoside Hydrolases	http://www.cazy.org/GH26.html
rna-gnl-WGS_LDUB-mRNA.ABW21_db0206234	GH79.hmm	GHs	Glycoside Hydrolases	http://www.cazy.org/GH79.html
rna-gnl-WGS_LDUB-mRNA.ABW21_db0206264	GT90.hmm	GTs	GlycosyTransferases	http://www.cazy.org/GT90.html
rna-gnl-WGS_LDUB-mRNA.ABW21_db0206363	GT32.hmm	GTs	GlycosyTransferases	http://www.cazy.org/GT32.html
rna-gnl-WGS_LDUB-mRNA.ABW21_db0206373	GH3.hmm	GHs	Glycoside Hydrolases	http://www.cazy.org/GH3.html
rna-gnl-WGS_LDUB-mRNA.ABW21_db0206384	AA9.hmm	AAs	Auxiliary Activities	http://www.cazy.org/AA9.html
rna-gnl-WGS_LDUB-mRNA.ABW21_db0206428	GH3.hmm	GHs	Glycoside Hydrolases	http://www.cazy.org/GH3.html
rna-gnl-WGS_LDUB-mRNA.ABW21_db0206461	AA2.hmm	AAs	Auxiliary Activities	http://www.cazy.org/AA2.html
rna-gnl-WGS_LDUB-mRNA.ABW21_db0206466	GT8.hmm	GTs	GlycosyTransferases	http://www.cazy.org/GT8.html
rna-gnl-WGS_LDUB-mRNA.ABW21_db0206492	GH78.hmm	GHs	Glycoside Hydrolases	http://www.cazy.org/GH78.html
rna-gnl-WGS_LDUB-mRNA.ABW21_db0206531	PL8.hmm	PLs	Polysaccharide Lyases	http://www.cazy.org/PL8.html
rna-gnl-WGS_LDUB-mRNA.ABW21_db0206541	AA9.hmm	AAs	Auxiliary Activities	http://www.cazy.org/AA9.html
rna-gnl-WGS_LDUB-mRNA.ABW21_db0206565	GH31.hmm	GHs	Glycoside Hydrolases	http://www.cazy.org/GH31.html
rna-gnl-WGS_LDUB-mRNA.ABW21_db0206567	AA9.hmm	AAs	Auxiliary Activities	http://www.cazy.org/AA9.html
rna-gnl-WGS_LDUB-mRNA.ABW21_db0206582	GT3.hmm	GTs	GlycosyTransferases	http://www.cazy.org/GT3.html
rna-gnl-WGS_LDUB-mRNA.ABW21_db0206620	GT22.hmm	GTs	GlycosyTransferases	http://www.cazy.org/GT22.html
rna-gnl-WGS_LDUB-mRNA.ABW21_db0206670	GT32.hmm	GTs	GlycosyTransferases	http://www.cazy.org/GT32.html
rna-gnl-WGS_LDUB-mRNA.ABW21_db0206690	GH55.hmm	GHs	Glycoside Hydrolases	http://www.cazy.org/GH55.html
rna-gnl-WGS_LDUB-mRNA.ABW21_db0206741	AA1.hmm	AAs	Auxiliary Activities	http://www.cazy.org/AA1.html
rna-gnl-WGS_LDUB-mRNA.ABW21_db0206751	GT15.hmm	GTs	GlycosyTransferases	http://www.cazy.org/GT15.html
rna-gnl-WGS_LDUB-mRNA.ABW21_db0206770	GT32.hmm	GTs	GlycosyTransferases	http://www.cazy.org/GT32.html
rna-gnl-WGS_LDUB-mRNA.ABW21_db0206772	GH6.hmm	GHs	Glycoside Hydrolases	http://www.cazy.org/GH6.html
rna-gnl-WGS_LDUB-mRNA.ABW21_db0206833	GH5_12.hmm	GHs	Glycoside Hydrolases	http://www.cazy.org/GH5_12.html
rna-gnl-WGS_LDUB-mRNA.ABW21_db0206881	GH15.hmm	GHs	Glycoside Hydrolases	http://www.cazy.org/GH15.html
rna-gnl-WGS_LDUB-mRNA.ABW21_db0206893	PL38.hmm	PLs	Polysaccharide Lyases	http://www.cazy.org/PL38.html
rna-gnl-WGS_LDUB-mRNA.ABW21_db0206895	GH17.hmm	GHs	Glycoside Hydrolases	http://www.cazy.org/GH17.html
rna-gnl-WGS_LDUB-mRNA.ABW21_db0206903	GH10.hmm	GHs	Glycoside Hydrolases	http://www.cazy.org/GH10.html
rna-gnl-WGS_LDUB-mRNA.ABW21_db0206977	GT25.hmm	GTs	GlycosyTransferases	http://www.cazy.org/GT25.html
rna-gnl-WGS_LDUB-mRNA.ABW21_db0207005	AA8.hmm	AAs	Auxiliary Activities	http://www.cazy.org/AA8.html
rna-gnl-WGS_LDUB-mRNA.ABW21_db0207027	GH135.hmm	GHs	Glycoside Hydrolases	http://www.cazy.org/GH135.html
rna-gnl-WGS_LDUB-mRNA.ABW21_db0207078	GH1.hmm	GHs	Glycoside Hydrolases	http://www.cazy.org/GH1.html
rna-gnl-WGS_LDUB-mRNA.ABW21_db0207080	GH76.hmm	GHs	Glycoside Hydrolases	http://www.cazy.org/GH76.html
rna-gnl-WGS_LDUB-mRNA.ABW21_db0207195	GT8.hmm	GTs	GlycosyTransferases	http://www.cazy.org/GT8.html
rna-gnl-WGS_LDUB-mRNA.ABW21_db0207202	CBM21.hmm	CBMs	Carbohydrate-Binding Modules	http://www.cazy.org/CBM21.html
rna-gnl-WGS_LDUB-mRNA.ABW21_db0207216	GH28.hmm	GHs	Glycoside Hydrolases	http://www.cazy.org/GH28.html
rna-gnl-WGS_LDUB-mRNA.ABW21_db0207250	GH45.hmm	GHs	Glycoside Hydrolases	http://www.cazy.org/GH45.html
rna-gnl-WGS_LDUB-mRNA.ABW21_db0207295	AA7.hmm	AAs	Auxiliary Activities	http://www.cazy.org/AA7.html
rna-gnl-WGS_LDUB-mRNA.ABW21_db0207412	GH31.hmm	GHs	Glycoside Hydrolases	http://www.cazy.org/GH31.html
rna-gnl-WGS_LDUB-mRNA.ABW21_db0207470	GT76.hmm	GTs	GlycosyTransferases	http://www.cazy.org/GT76.html
rna-gnl-WGS_LDUB-mRNA.ABW21_db0207473	AA3_2.hmm	AAs	Auxiliary Activities	http://www.cazy.org/AA3_2.html
rna-gnl-WGS_LDUB-mRNA.ABW21_db0207478	GH132.hmm	GHs	Glycoside Hydrolases	http://www.cazy.org/GH132.html
rna-gnl-WGS_LDUB-mRNA.ABW21_db0207487	GH114.hmm	GHs	Glycoside Hydrolases	http://www.cazy.org/GH114.html
rna-gnl-WGS_LDUB-mRNA.ABW21_db0207552	PL4_1.hmm	PLs	Polysaccharide Lyases	http://www.cazy.org/PL4_1.html
rna-gnl-WGS_LDUB-mRNA.ABW21_db0207600	GH43_1.hmm	GHs	Glycoside Hydrolases	http://www.cazy.org/GH43_1.html
rna-gnl-WGS_LDUB-mRNA.ABW21_db0207642	CBM67.hmm	CBMs	Carbohydrate-Binding Modules	http://www.cazy.org/CBM67.html
rna-gnl-WGS_LDUB-mRNA.ABW21_db0207642	GH78.hmm	GHs	Glycoside Hydrolases	http://www.cazy.org/GH78.html
rna-gnl-WGS_LDUB-mRNA.ABW21_db0207748	AA3_2.hmm	AAs	Auxiliary Activities	http://www.cazy.org/AA3_2.html
rna-gnl-WGS_LDUB-mRNA.ABW21_db0207750	GH17.hmm	GHs	Glycoside Hydrolases	http://www.cazy.org/GH17.html
rna-gnl-WGS_LDUB-mRNA.ABW21_db0207765	GH55.hmm	GHs	Glycoside Hydrolases	http://www.cazy.org/GH55.html
rna-gnl-WGS_LDUB-mRNA.ABW21_db0207771	GH3.hmm	GHs	Glycoside Hydrolases	http://www.cazy.org/GH3.html
rna-gnl-WGS_LDUB-mRNA.ABW21_db0207774	GT1.hmm	GTs	GlycosyTransferases	http://www.cazy.org/GT1.html
rna-gnl-WGS_LDUB-mRNA.ABW21_db0207821	GH3.hmm	GHs	Glycoside Hydrolases	http://www.cazy.org/GH3.html
rna-gnl-WGS_LDUB-mRNA.ABW21_db0207854	AA7.hmm	AAs	Auxiliary Activities	http://www.cazy.org/AA7.html
rna-gnl-WGS_LDUB-mRNA.ABW21_db0207928	GH20.hmm	GHs	Glycoside Hydrolases	http://www.cazy.org/GH20.html
rna-gnl-WGS_LDUB-mRNA.ABW21_db0207945	GH16_19.hmm	GHs	Glycoside Hydrolases	http://www.cazy.org/GH16_19.html
rna-gnl-WGS_LDUB-mRNA.ABW21_db0207991	GH81.hmm	GHs	Glycoside Hydrolases	http://www.cazy.org/GH81.html
rna-gnl-WGS_LDUB-mRNA.ABW21_db0208004	GH7.hmm	GHs	Glycoside Hydrolases	http://www.cazy.org/GH7.html
rna-gnl-WGS_LDUB-mRNA.ABW21_db0208125	GT15.hmm	GTs	GlycosyTransferases	http://www.cazy.org/GT15.html
rna-gnl-WGS_LDUB-mRNA.ABW21_db0208132	GH5_12.hmm	GHs	Glycoside Hydrolases	http://www.cazy.org/GH5_12.html
rna-gnl-WGS_LDUB-mRNA.ABW21_db0208151	GH114.hmm	GHs	Glycoside Hydrolases	http://www.cazy.org/GH114.html
rna-gnl-WGS_LDUB-mRNA.ABW21_db0208188	GH5_4.hmm	GHs	Glycoside Hydrolases	http://www.cazy.org/GH5_4.html
rna-gnl-WGS_LDUB-mRNA.ABW21_db0208209	GH15.hmm	GHs	Glycoside Hydrolases	http://www.cazy.org/GH15.html
rna-gnl-WGS_LDUB-mRNA.ABW21_db0208247	GH128.hmm	GHs	Glycoside Hydrolases	http://www.cazy.org/GH128.html
rna-gnl-WGS_LDUB-mRNA.ABW21_db0208271	CBM67.hmm	CBMs	Carbohydrate-Binding Modules	http://www.cazy.org/CBM67.html
rna-gnl-WGS_LDUB-mRNA.ABW21_db0208271	GH78.hmm	GHs	Glycoside Hydrolases	http://www.cazy.org/GH78.html
rna-gnl-WGS_LDUB-mRNA.ABW21_db0208381	GH10.hmm	GHs	Glycoside Hydrolases	http://www.cazy.org/GH10.html
rna-gnl-WGS_LDUB-mRNA.ABW21_db0208383	AA12.hmm	AAs	Auxiliary Activities	http://www.cazy.org/AA12.html
rna-gnl-WGS_LDUB-mRNA.ABW21_db0208409	GH28.hmm	GHs	Glycoside Hydrolases	http://www.cazy.org/GH28.html
rna-gnl-WGS_LDUB-mRNA.ABW21_db0208427	AA7.hmm	AAs	Auxiliary Activities	http://www.cazy.org/AA7.html
rna-gnl-WGS_LDUB-mRNA.ABW21_db0208472	AA4.hmm	AAs	Auxiliary Activities	http://www.cazy.org/AA4.html
rna-gnl-WGS_LDUB-mRNA.ABW21_db0208482	GH1.hmm	GHs	Glycoside Hydrolases	http://www.cazy.org/GH1.html
rna-gnl-WGS_LDUB-mRNA.ABW21_db0208669	AA11.hmm	AAs	Auxiliary Activities	http://www.cazy.org/AA11.html
rna-gnl-WGS_LDUB-mRNA.ABW21_db0208702	GH135.hmm	GHs	Glycoside Hydrolases	http://www.cazy.org/GH135.html
rna-gnl-WGS_LDUB-mRNA.ABW21_db0208713	GT20.hmm	GTs	GlycosyTransferases	http://www.cazy.org/GT20.html
rna-gnl-WGS_LDUB-mRNA.ABW21_db0208760	GH35.hmm	GHs	Glycoside Hydrolases	http://www.cazy.org/GH35.html
rna-gnl-WGS_LDUB-mRNA.ABW21_db0208804	GH16_2.hmm	GHs	Glycoside Hydrolases	http://www.cazy.org/GH16_2.html
rna-gnl-WGS_LDUB-mRNA.ABW21_db0208859	AA7.hmm	AAs	Auxiliary Activities	http://www.cazy.org/AA7.html
rna-gnl-WGS_LDUB-mRNA.ABW21_db0208934	GT8.hmm	GTs	GlycosyTransferases	http://www.cazy.org/GT8.html
rna-gnl-WGS_LDUB-mRNA.ABW21_db0208939	GT34.hmm	GTs	GlycosyTransferases	http://www.cazy.org/GT34.html
rna-gnl-WGS_LDUB-mRNA.ABW21_db0208942	PL3_2.hmm	PLs	Polysaccharide Lyases	http://www.cazy.org/PL3_2.html
rna-gnl-WGS_LDUB-mRNA.ABW21_db0208945	GT2_Glyco_trans_2_3.hmm	GTs	GlycosyTransferases	http://www.cazy.org/GT2.html
rna-gnl-WGS_LDUB-mRNA.ABW21_db0208972	AA12.hmm	AAs	Auxiliary Activities	http://www.cazy.org/AA12.html
rna-gnl-WGS_LDUB-mRNA.ABW21_db0208993	GH63.hmm	GHs	Glycoside Hydrolases	http://www.cazy.org/GH63.html
rna-gnl-WGS_LDUB-mRNA.ABW21_db0209037	AA3.hmm	AAs	Auxiliary Activities	http://www.cazy.org/AA3.html
rna-gnl-WGS_LDUB-mRNA.ABW21_db0209047	GT2_Glyco_tranf_2_3.hmm	GTs	GlycosyTransferases	http://www.cazy.org/GT2.html
rna-gnl-WGS_LDUB-mRNA.ABW21_db0209064	PL3_2.hmm	PLs	Polysaccharide Lyases	http://www.cazy.org/PL3_2.html
rna-gnl-WGS_LDUB-mRNA.ABW21_db0209088	GH115.hmm	GHs	Glycoside Hydrolases	http://www.cazy.org/GH115.html
rna-gnl-WGS_LDUB-mRNA.ABW21_db0209133	GH74.hmm	GHs	Glycoside Hydrolases	http://www.cazy.org/GH74.html
rna-gnl-WGS_LDUB-mRNA.ABW21_db0209144	GT22.hmm	GTs	GlycosyTransferases	http://www.cazy.org/GT22.html
rna-gnl-WGS_LDUB-mRNA.ABW21_db0209198	GH28.hmm	GHs	Glycoside Hydrolases	http://www.cazy.org/GH28.html
rna-gnl-WGS_LDUB-mRNA.ABW21_db0209204	GT62.hmm	GTs	GlycosyTransferases	http://www.cazy.org/GT62.html
rna-gnl-WGS_LDUB-mRNA.ABW21_db0209240	GH7.hmm	GHs	Glycoside Hydrolases	http://www.cazy.org/GH7.html
rna-gnl-WGS_LDUB-mRNA.ABW21_db0209241	GH76.hmm	GHs	Glycoside Hydrolases	http://www.cazy.org/GH76.html
rna-gnl-WGS_LDUB-mRNA.ABW21_db0209262	GH3.hmm	GHs	Glycoside Hydrolases	http://www.cazy.org/GH3.html
rna-gnl-WGS_LDUB-mRNA.ABW21_db0209263	GH53.hmm	GHs	Glycoside Hydrolases	http://www.cazy.org/GH53.html
rna-gnl-WGS_LDUB-mRNA.ABW21_db0209266	GH3.hmm	GHs	Glycoside Hydrolases	http://www.cazy.org/GH3.html
rna-gnl-WGS_LDUB-mRNA.ABW21_db0209276	AA6.hmm	AAs	Auxiliary Activities	http://www.cazy.org/AA6.html
rna-gnl-WGS_LDUB-mRNA.ABW21_db0209286	GT4.hmm	GTs	GlycosyTransferases	http://www.cazy.org/GT4.html
rna-gnl-WGS_LDUB-mRNA.ABW21_db0209365	GH72.hmm	GHs	Glycoside Hydrolases	http://www.cazy.org/GH72.html
rna-gnl-WGS_LDUB-mRNA.ABW21_db0209375	AA9.hmm	AAs	Auxiliary Activities	http://www.cazy.org/AA9.html
rna-gnl-WGS_LDUB-mRNA.ABW21_db0209397	GH18.hmm	GHs	Glycoside Hydrolases	http://www.cazy.org/GH18.html
rna-gnl-WGS_LDUB-mRNA.ABW21_db0209407	GT2_Chitin_synth_1.hmm	GTs	GlycosyTransferases	http://www.cazy.org/GT2.html
rna-gnl-WGS_LDUB-mRNA.ABW21_db0209407	GT2_Chitin_synth_2.hmm	GTs	GlycosyTransferases	http://www.cazy.org/GT2.html
rna-gnl-WGS_LDUB-mRNA.ABW21_db0209429	GH28.hmm	GHs	Glycoside Hydrolases	http://www.cazy.org/GH28.html
rna-gnl-WGS_LDUB-mRNA.ABW21_db0209498	AA12.hmm	AAs	Auxiliary Activities	http://www.cazy.org/AA12.html
rna-gnl-WGS_LDUB-mRNA.ABW21_db0209549	GH5_15.hmm	GHs	Glycoside Hydrolases	http://www.cazy.org/GH5_15.html
rna-gnl-WGS_LDUB-mRNA.ABW21_db0209573	AA3_2.hmm	AAs	Auxiliary Activities	http://www.cazy.org/AA3_2.html
rna-gnl-WGS_LDUB-mRNA.ABW21_db0209590	GT1.hmm	GTs	GlycosyTransferases	http://www.cazy.org/GT1.html
rna-gnl-WGS_LDUB-mRNA.ABW21_db0209658	CE16.hmm	CEs	Carbohydrate Esterases	http://www.cazy.org/CE16.html
rna-gnl-WGS_LDUB-mRNA.ABW21_db0209661	AA9.hmm	AAs	Auxiliary Activities	http://www.cazy.org/AA9.html
rna-gnl-WGS_LDUB-mRNA.ABW21_db0209665	CE8.hmm	CEs	Carbohydrate Esterases	http://www.cazy.org/CE8.html
rna-gnl-WGS_LDUB-mRNA.ABW21_db0209687	GH37.hmm	GHs	Glycoside Hydrolases	http://www.cazy.org/GH37.html
rna-gnl-WGS_LDUB-mRNA.ABW21_db0209742	GT61.hmm	GTs	GlycosyTransferases	http://www.cazy.org/GT61.html
rna-gnl-WGS_LDUB-mRNA.ABW21_db0209784	AA9.hmm	AAs	Auxiliary Activities	http://www.cazy.org/AA9.html
rna-gnl-WGS_LDUB-mRNA.ABW21_db0209895	GT2_Chitin_synth_2.hmm	GTs	GlycosyTransferases	http://www.cazy.org/GT2.html
rna-gnl-WGS_LDUB-mRNA.ABW21_db0209914	GH65.hmm	GHs	Glycoside Hydrolases	http://www.cazy.org/GH65.html

## Sheet: Fgra.cazy
Table S4 The CAZYs informations in Fusarium graminearum
SeqID	Domain	Class	ClassInfo	DomainDescription
FgraCP087871.1G00000090.1	CBM21.hmm	CBMs	Carbohydrate-Binding Modules	http://www.cazy.org/CBM21.html
FgraCP087871.1G00000940.1	GH2.hmm	GHs	Glycoside Hydrolases	http://www.cazy.org/GH2.html
FgraCP087871.1G00001340.1	GH31.hmm	GHs	Glycoside Hydrolases	http://www.cazy.org/GH31.html
FgraCP087871.1G00001570.1	GH105.hmm	GHs	Glycoside Hydrolases	http://www.cazy.org/GH105.html
FgraCP087871.1G00001650.1	GH16_18.hmm	GHs	Glycoside Hydrolases	http://www.cazy.org/GH16_18.html
FgraCP087871.1G00001880.1	AA3_2.hmm	AAs	Auxiliary Activities	http://www.cazy.org/AA3_2.html
FgraCP087871.1G00002430.1	AA5_2.hmm	AAs	Auxiliary Activities	http://www.cazy.org/AA5_2.html
FgraCP087871.1G00002870.1	GH76.hmm	GHs	Glycoside Hydrolases	http://www.cazy.org/GH76.html
FgraCP087871.1G00003070.1	GH128.hmm	GHs	Glycoside Hydrolases	http://www.cazy.org/GH128.html
FgraCP087871.1G00004210.1	GT66.hmm	GTs	GlycosyTransferases	http://www.cazy.org/GT66.html
FgraCP087871.1G00004410.1	CE4.hmm	CEs	Carbohydrate Esterases	http://www.cazy.org/CE4.html
FgraCP087871.1G00005130.1	GH5_24.hmm	GHs	Glycoside Hydrolases	http://www.cazy.org/GH5_24.html
FgraCP087871.1G00005560.1	GH7.hmm	GHs	Glycoside Hydrolases	http://www.cazy.org/GH7.html
FgraCP087871.1G00005920.1	GT69.hmm	GTs	GlycosyTransferases	http://www.cazy.org/GT69.html
FgraCP087871.1G00005930.1	GT39.hmm	GTs	GlycosyTransferases	http://www.cazy.org/GT39.html
FgraCP087871.1G00005980.1	GH47.hmm	GHs	Glycoside Hydrolases	http://www.cazy.org/GH47.html
FgraCP087871.1G00006830.1	GT2_Glyco_tranf_2_3.hmm	GTs	GlycosyTransferases	http://www.cazy.org/GT2.html
FgraCP087871.1G00006880.1	AA4.hmm	AAs	Auxiliary Activities	http://www.cazy.org/AA4.html
FgraCP087871.1G00007600.1	CE5.hmm	CEs	Carbohydrate Esterases	http://www.cazy.org/CE5.html
FgraCP087871.1G00007610.1	CE5.hmm	CEs	Carbohydrate Esterases	http://www.cazy.org/CE5.html
FgraCP087871.1G00007830.1	GH2.hmm	GHs	Glycoside Hydrolases	http://www.cazy.org/GH2.html
FgraCP087871.1G00008840.1	AA7.hmm	AAs	Auxiliary Activities	http://www.cazy.org/AA7.html
FgraCP087871.1G00009260.1	GT1.hmm	GTs	GlycosyTransferases	http://www.cazy.org/GT1.html
FgraCP087871.1G00009450.1	GH18.hmm	GHs	Glycoside Hydrolases	http://www.cazy.org/GH18.html
FgraCP087871.1G00009530.1	GT4.hmm	GTs	GlycosyTransferases	http://www.cazy.org/GT4.html
FgraCP087871.1G00009850.1	PL4_1.hmm	PLs	Polysaccharide Lyases	http://www.cazy.org/PL4_1.html
FgraCP087871.1G00011150.1	GH15.hmm	GHs	Glycoside Hydrolases	http://www.cazy.org/GH15.html
FgraCP087871.1G00011210.1	GH18.hmm	GHs	Glycoside Hydrolases	http://www.cazy.org/GH18.html
FgraCP087871.1G00012310.1	CE3.hmm	CEs	Carbohydrate Esterases	http://www.cazy.org/CE3.html
FgraCP087871.1G00012410.1	GT22.hmm	GTs	GlycosyTransferases	http://www.cazy.org/GT22.html
FgraCP087871.1G00012430.1	GH13_40.hmm	GHs	Glycoside Hydrolases	http://www.cazy.org/GH13_40.html
FgraCP087871.1G00012530.1	AA2.hmm	AAs	Auxiliary Activities	http://www.cazy.org/AA2.html
FgraCP087871.1G00012830.1	GT2_Chitin_synth_2.hmm	GTs	GlycosyTransferases	http://www.cazy.org/GT2.html
FgraCP087871.1G00012940.1	GH20.hmm	GHs	Glycoside Hydrolases	http://www.cazy.org/GH20.html
FgraCP087871.1G00013650.1	GH132.hmm	GHs	Glycoside Hydrolases	http://www.cazy.org/GH132.html
FgraCP087871.1G00014200.1	AA6.hmm	AAs	Auxiliary Activities	http://www.cazy.org/AA6.html
FgraCP087871.1G00014290.1	GT90.hmm	GTs	GlycosyTransferases	http://www.cazy.org/GT90.html
FgraCP087871.1G00015530.1	GT1.hmm	GTs	GlycosyTransferases	http://www.cazy.org/GT1.html
FgraCP087871.1G00015580.1	GT39.hmm	GTs	GlycosyTransferases	http://www.cazy.org/GT39.html
FgraCP087871.1G00015940.1	CE5.hmm	CEs	Carbohydrate Esterases	http://www.cazy.org/CE5.html
FgraCP087871.1G00016230.1	GH5_15.hmm	GHs	Glycoside Hydrolases	http://www.cazy.org/GH5_15.html
FgraCP087871.1G00016380.1	PL1_4.hmm	PLs	Polysaccharide Lyases	http://www.cazy.org/PL1_4.html
FgraCP087871.1G00016530.1	GH5_5.hmm	GHs	Glycoside Hydrolases	http://www.cazy.org/GH5_5.html
FgraCP087871.1G00016700.1	GT4.hmm	GTs	GlycosyTransferases	http://www.cazy.org/GT4.html
FgraCP087871.1G00017140.1	GH1.hmm	GHs	Glycoside Hydrolases	http://www.cazy.org/GH1.html
FgraCP087871.1G00018120.1	AA3_2.hmm	AAs	Auxiliary Activities	http://www.cazy.org/AA3_2.html
FgraCP087871.1G00018120.1	AA3_2.hmm	AAs	Auxiliary Activities	http://www.cazy.org/AA3_2.html
FgraCP087871.1G00018330.1	GH36.hmm	GHs	Glycoside Hydrolases	http://www.cazy.org/GH36.html
FgraCP087871.1G00018350.1	AA7.hmm	AAs	Auxiliary Activities	http://www.cazy.org/AA7.html
FgraCP087871.1G00018400.1	GH33.hmm	GHs	Glycoside Hydrolases	http://www.cazy.org/GH33.html
FgraCP087871.1G00018580.1	GH128.hmm	GHs	Glycoside Hydrolases	http://www.cazy.org/GH128.html
FgraCP087871.1G00018670.1	GT1.hmm	GTs	GlycosyTransferases	http://www.cazy.org/GT1.html
FgraCP087871.1G00019160.1	GT8.hmm	GTs	GlycosyTransferases	http://www.cazy.org/GT8.html
FgraCP087871.1G00019240.1	GH47.hmm	GHs	Glycoside Hydrolases	http://www.cazy.org/GH47.html
FgraCP087871.1G00019990.1	GT2_Chitin_synth_2.hmm	GTs	GlycosyTransferases	http://www.cazy.org/GT2.html
FgraCP087871.1G00020000.1	GT2_Chitin_synth_2.hmm	GTs	GlycosyTransferases	http://www.cazy.org/GT2.html
FgraCP087871.1G00020180.1	GH11.hmm	GHs	Glycoside Hydrolases	http://www.cazy.org/GH11.html
FgraCP087871.1G00020640.1	GH72.hmm	GHs	Glycoside Hydrolases	http://www.cazy.org/GH72.html
FgraCP087871.1G00020980.1	GH27.hmm	GHs	Glycoside Hydrolases	http://www.cazy.org/GH27.html
FgraCP087871.1G00021060.1	GH32.hmm	GHs	Glycoside Hydrolases	http://www.cazy.org/GH32.html
FgraCP087871.1G00021140.1	GH109.hmm	GHs	Glycoside Hydrolases	http://www.cazy.org/GH109.html
FgraCP087871.1G00021870.1	AA1_2.hmm	AAs	Auxiliary Activities	http://www.cazy.org/AA1_2.html
FgraCP087871.1G00022010.1	GT109.hmm	GTs	GlycosyTransferases	http://www.cazy.org/GT109.html
FgraCP087871.1G00022490.1	AA9.hmm	AAs	Auxiliary Activities	http://www.cazy.org/AA9.html
FgraCP087871.1G00023130.1	GH16_3.hmm	GHs	Glycoside Hydrolases	http://www.cazy.org/GH16_3.html
FgraCP087871.1G00023630.1	GH2.hmm	GHs	Glycoside Hydrolases	http://www.cazy.org/GH2.html
FgraCP087871.1G00023680.1	AA7.hmm	AAs	Auxiliary Activities	http://www.cazy.org/AA7.html
FgraCP087871.1G00023740.1	AA1.hmm	AAs	Auxiliary Activities	http://www.cazy.org/AA1.html
FgraCP087871.1G00023830.1	GH32.hmm	GHs	Glycoside Hydrolases	http://www.cazy.org/GH32.html
FgraCP087871.1G00023860.1	CE5.hmm	CEs	Carbohydrate Esterases	http://www.cazy.org/CE5.html
FgraCP087871.1G00023960.1	AA8.hmm	AAs	Auxiliary Activities	http://www.cazy.org/AA8.html
FgraCP087871.1G00023990.1	GH18.hmm	GHs	Glycoside Hydrolases	http://www.cazy.org/GH18.html
FgraCP087871.1G00024010.1	CE16.hmm	CEs	Carbohydrate Esterases	http://www.cazy.org/CE16.html
FgraCP087871.1G00024250.1	PL3_2.hmm	PLs	Polysaccharide Lyases	http://www.cazy.org/PL3_2.html
FgraCP087871.1G00024310.1	GH139.hmm	GHs	Glycoside Hydrolases	http://www.cazy.org/GH139.html
FgraCP087871.1G00024430.1	GH64.hmm	GHs	Glycoside Hydrolases	http://www.cazy.org/GH64.html
FgraCP087871.1G00024540.1	AA11.hmm	AAs	Auxiliary Activities	http://www.cazy.org/AA11.html
FgraCP087871.1G00024710.1	GH2.hmm	GHs	Glycoside Hydrolases	http://www.cazy.org/GH2.html
FgraCP087871.1G00025170.1	GT2_Chitin_synth_1.hmm	GTs	GlycosyTransferases	http://www.cazy.org/GT2.html
FgraCP087871.1G00025170.1	GT2_Chitin_synth_2.hmm	GTs	GlycosyTransferases	http://www.cazy.org/GT2.html
FgraCP087871.1G00025670.1	GT57.hmm	GTs	GlycosyTransferases	http://www.cazy.org/GT57.html
FgraCP087871.1G00025880.1	AA2.hmm	AAs	Auxiliary Activities	http://www.cazy.org/AA2.html
FgraCP087871.1G00026550.1	GT71.hmm	GTs	GlycosyTransferases	http://www.cazy.org/GT71.html
FgraCP087871.1G00026750.1	GH3.hmm	GHs	Glycoside Hydrolases	http://www.cazy.org/GH3.html
FgraCP087871.1G00026940.1	GH16_3.hmm	GHs	Glycoside Hydrolases	http://www.cazy.org/GH16_3.html
FgraCP087871.1G00027010.1	GH45.hmm	GHs	Glycoside Hydrolases	http://www.cazy.org/GH45.html
FgraCP087871.1G00027080.1	CE5.hmm	CEs	Carbohydrate Esterases	http://www.cazy.org/CE5.html
FgraCP087871.1G00027230.1	GH43_33.hmm	GHs	Glycoside Hydrolases	http://www.cazy.org/GH43_33.html
FgraCP087871.1G00027250.1	GH5_12.hmm	GHs	Glycoside Hydrolases	http://www.cazy.org/GH5_12.html
FgraCP087871.1G00027490.1	GT15.hmm	GTs	GlycosyTransferases	http://www.cazy.org/GT15.html
FgraCP087871.1G00027490.1	GT15.hmm	GTs	GlycosyTransferases	http://www.cazy.org/GT15.html
FgraCP087871.1G00027550.1	GH16_19.hmm	GHs	Glycoside Hydrolases	http://www.cazy.org/GH16_19.html
FgraCP087871.1G00028510.1	GH114.hmm	GHs	Glycoside Hydrolases	http://www.cazy.org/GH114.html
FgraCP087871.1G00028600.1	GH37.hmm	GHs	Glycoside Hydrolases	http://www.cazy.org/GH37.html
FgraCP087871.1G00028880.1	GH47.hmm	GHs	Glycoside Hydrolases	http://www.cazy.org/GH47.html
FgraCP087871.1G00029650.1	PL3_2.hmm	PLs	Polysaccharide Lyases	http://www.cazy.org/PL3_2.html
FgraCP087871.1G00030540.1	GT62.hmm	GTs	GlycosyTransferases	http://www.cazy.org/GT62.html
FgraCP087871.1G00032460.1	GT8.hmm	GTs	GlycosyTransferases	http://www.cazy.org/GT8.html
FgraCP087871.1G00033470.1	GH76.hmm	GHs	Glycoside Hydrolases	http://www.cazy.org/GH76.html
FgraCP087871.1G00033660.1	GH10.hmm	GHs	Glycoside Hydrolases	http://www.cazy.org/GH10.html
FgraCP087871.1G00033820.1	AA7.hmm	AAs	Auxiliary Activities	http://www.cazy.org/AA7.html
FgraCP087871.1G00035010.1	GH18.hmm	GHs	Glycoside Hydrolases	http://www.cazy.org/GH18.html
FgraCP087871.1G00035360.1	AA1_3.hmm	AAs	Auxiliary Activities	http://www.cazy.org/AA1_3.html
FgraCP087871.1G00035440.1	GH3.hmm	GHs	Glycoside Hydrolases	http://www.cazy.org/GH3.html
FgraCP087871.1G00035470.1	GH16_22.hmm	GHs	Glycoside Hydrolases	http://www.cazy.org/GH16_22.html
FgraCP087871.1G00035560.1	AA7.hmm	AAs	Auxiliary Activities	http://www.cazy.org/AA7.html
FgraCP087871.1G00035570.1	CE5.hmm	CEs	Carbohydrate Esterases	http://www.cazy.org/CE5.html
FgraCP087871.1G00035840.1	CE5.hmm	CEs	Carbohydrate Esterases	http://www.cazy.org/CE5.html
FgraCP087871.1G00035940.1	GH79.hmm	GHs	Glycoside Hydrolases	http://www.cazy.org/GH79.html
FgraCP087871.1G00035950.1	CBM67.hmm	CBMs	Carbohydrate-Binding Modules	http://www.cazy.org/CBM67.html
FgraCP087871.1G00035950.1	GH78.hmm	GHs	Glycoside Hydrolases	http://www.cazy.org/GH78.html
FgraCP087871.1G00035980.1	CBM67.hmm	CBMs	Carbohydrate-Binding Modules	http://www.cazy.org/CBM67.html
FgraCP087871.1G00035980.1	GH78.hmm	GHs	Glycoside Hydrolases	http://www.cazy.org/GH78.html
FgraCP087871.1G00036120.1	GH28.hmm	GHs	Glycoside Hydrolases	http://www.cazy.org/GH28.html
FgraCP087872.1G00061730.1	CBM67.hmm	CBMs	Carbohydrate-Binding Modules	http://www.cazy.org/CBM67.html
FgraCP087872.1G00061730.1	GH78.hmm	GHs	Glycoside Hydrolases	http://www.cazy.org/GH78.html
FgraCP087872.1G00061940.1	GH3.hmm	GHs	Glycoside Hydrolases	http://www.cazy.org/GH3.html
FgraCP087872.1G00062160.1	AA9.hmm	AAs	Auxiliary Activities	http://www.cazy.org/AA9.html
FgraCP087872.1G00062370.1	AA7.hmm	AAs	Auxiliary Activities	http://www.cazy.org/AA7.html
FgraCP087872.1G00062700.1	GH109.hmm	GHs	Glycoside Hydrolases	http://www.cazy.org/GH109.html
FgraCP087872.1G00063770.1	GT90.hmm	GTs	GlycosyTransferases	http://www.cazy.org/GT90.html
FgraCP087872.1G00064030.1	GH125.hmm	GHs	Glycoside Hydrolases	http://www.cazy.org/GH125.html
FgraCP087872.1G00064150.1	AA3.hmm	AAs	Auxiliary Activities	http://www.cazy.org/AA3.html
FgraCP087872.1G00064680.1	GH7.hmm	GHs	Glycoside Hydrolases	http://www.cazy.org/GH7.html
FgraCP087872.1G00064810.1	GH5_15.hmm	GHs	Glycoside Hydrolases	http://www.cazy.org/GH5_15.html
FgraCP087872.1G00065010.1	AA3_2.hmm	AAs	Auxiliary Activities	http://www.cazy.org/AA3_2.html
FgraCP087872.1G00065190.1	GT71.hmm	GTs	GlycosyTransferases	http://www.cazy.org/GT71.html
FgraCP087872.1G00066310.1	GH3.hmm	GHs	Glycoside Hydrolases	http://www.cazy.org/GH3.html
FgraCP087872.1G00066320.1	CE9.hmm	CEs	Carbohydrate Esterases	http://www.cazy.org/CE9.html
FgraCP087872.1G00066430.1	AA3_2.hmm	AAs	Auxiliary Activities	http://www.cazy.org/AA3_2.html
FgraCP087872.1G00066450.1	AA7.hmm	AAs	Auxiliary Activities	http://www.cazy.org/AA7.html
FgraCP087872.1G00066510.1	GH32.hmm	GHs	Glycoside Hydrolases	http://www.cazy.org/GH32.html
FgraCP087872.1G00067750.1	GT2_Glyco_trans_2_3.hmm	GTs	GlycosyTransferases	http://www.cazy.org/GT2.html
FgraCP087872.1G00067760.1	GH16_4.hmm	GHs	Glycoside Hydrolases	http://www.cazy.org/GH16_4.html
FgraCP087872.1G00067810.1	GH76.hmm	GHs	Glycoside Hydrolases	http://www.cazy.org/GH76.html
FgraCP087872.1G00067950.1	GH152.hmm	GHs	Glycoside Hydrolases	http://www.cazy.org/GH152.html
FgraCP087872.1G00068540.1	GH31.hmm	GHs	Glycoside Hydrolases	http://www.cazy.org/GH31.html
FgraCP087872.1G00068700.1	GH5_9.hmm	GHs	Glycoside Hydrolases	http://www.cazy.org/GH5_9.html
FgraCP087872.1G00069440.1	AA7.hmm	AAs	Auxiliary Activities	http://www.cazy.org/AA7.html
FgraCP087872.1G00069650.1	AA4.hmm	AAs	Auxiliary Activities	http://www.cazy.org/AA4.html
FgraCP087872.1G00070100.1	GH81.hmm	GHs	Glycoside Hydrolases	http://www.cazy.org/GH81.html
FgraCP087872.1G00070810.1	AA7.hmm	AAs	Auxiliary Activities	http://www.cazy.org/AA7.html
FgraCP087872.1G00070840.1	GH154.hmm	GHs	Glycoside Hydrolases	http://www.cazy.org/GH154.html
FgraCP087872.1G00070860.1	GH88.hmm	GHs	Glycoside Hydrolases	http://www.cazy.org/GH88.html
FgraCP087872.1G00071630.1	GT32.hmm	GTs	GlycosyTransferases	http://www.cazy.org/GT32.html
FgraCP087872.1G00071690.1	GH131.hmm	GHs	Glycoside Hydrolases	http://www.cazy.org/GH131.html
FgraCP087872.1G00072020.1	GT39.hmm	GTs	GlycosyTransferases	http://www.cazy.org/GT39.html
FgraCP087872.1G00072150.1	GH43_1.hmm	GHs	Glycoside Hydrolases	http://www.cazy.org/GH43_1.html
FgraCP087872.1G00072270.1	GT1.hmm	GTs	GlycosyTransferases	http://www.cazy.org/GT1.html
FgraCP087872.1G00072580.1	GH17.hmm	GHs	Glycoside Hydrolases	http://www.cazy.org/GH17.html
FgraCP087872.1G00072860.1	GH127.hmm	GHs	Glycoside Hydrolases	http://www.cazy.org/GH127.html
FgraCP087872.1G00073110.1	GT109.hmm	GTs	GlycosyTransferases	http://www.cazy.org/GT109.html
FgraCP087872.1G00073150.1	GH105.hmm	GHs	Glycoside Hydrolases	http://www.cazy.org/GH105.html
FgraCP087872.1G00073350.1	CE5.hmm	CEs	Carbohydrate Esterases	http://www.cazy.org/CE5.html
FgraCP087872.1G00073630.1	AA3_1.hmm	AAs	Auxiliary Activities	http://www.cazy.org/AA3_1.html
FgraCP087872.1G00073660.1	GH31.hmm	GHs	Glycoside Hydrolases	http://www.cazy.org/GH31.html
FgraCP087872.1G00073850.1	GH146.hmm	GHs	Glycoside Hydrolases	http://www.cazy.org/GH146.html
FgraCP087872.1G00074030.1	CE16.hmm	CEs	Carbohydrate Esterases	http://www.cazy.org/CE16.html
FgraCP087872.1G00074200.1	PL3_2.hmm	PLs	Polysaccharide Lyases	http://www.cazy.org/PL3_2.html
FgraCP087872.1G00074450.1	GH43_5.hmm	GHs	Glycoside Hydrolases	http://www.cazy.org/GH43_5.html
FgraCP087872.1G00074460.1	GH43_34.hmm	GHs	Glycoside Hydrolases	http://www.cazy.org/GH43_34.html
FgraCP087872.1G00074600.1	GH16_18.hmm	GHs	Glycoside Hydrolases	http://www.cazy.org/GH16_18.html
FgraCP087872.1G00074730.1	GH12.hmm	GHs	Glycoside Hydrolases	http://www.cazy.org/GH12.html
FgraCP087872.1G00074910.1	GH43_26.hmm	GHs	Glycoside Hydrolases	http://www.cazy.org/GH43_26.html
FgraCP087872.1G00074940.1	PL26.hmm	PLs	Polysaccharide Lyases	http://www.cazy.org/PL26.html
FgraCP087872.1G00074970.1	GH93.hmm	GHs	Glycoside Hydrolases	http://www.cazy.org/GH93.html
FgraCP087872.1G00075730.1	PL9_3.hmm	PLs	Polysaccharide Lyases	http://www.cazy.org/PL9_3.html
FgraCP087872.1G00075780.1	GH3.hmm	GHs	Glycoside Hydrolases	http://www.cazy.org/GH3.html
FgraCP087872.1G00075820.1	GH105.hmm	GHs	Glycoside Hydrolases	http://www.cazy.org/GH105.html
FgraCP087872.1G00076080.1	GT2_Chitin_synth_2.hmm	GTs	GlycosyTransferases	http://www.cazy.org/GT2.html
FgraCP087872.1G00076360.1	GH28.hmm	GHs	Glycoside Hydrolases	http://www.cazy.org/GH28.html
FgraCP087872.1G00076530.1	GH18.hmm	GHs	Glycoside Hydrolases	http://www.cazy.org/GH18.html
FgraCP087872.1G00076950.1	GT8.hmm	GTs	GlycosyTransferases	http://www.cazy.org/GT8.html
FgraCP087872.1G00077080.1	GH2.hmm	GHs	Glycoside Hydrolases	http://www.cazy.org/GH2.html
FgraCP087872.1G00077250.1	GH32.hmm	GHs	Glycoside Hydrolases	http://www.cazy.org/GH32.html
FgraCP087872.1G00077410.1	CE5.hmm	CEs	Carbohydrate Esterases	http://www.cazy.org/CE5.html
FgraCP087872.1G00077470.1	AA7.hmm	AAs	Auxiliary Activities	http://www.cazy.org/AA7.html
FgraCP087872.1G00077500.1	AA7.hmm	AAs	Auxiliary Activities	http://www.cazy.org/AA7.html
FgraCP087872.1G00077580.1	GH2.hmm	GHs	Glycoside Hydrolases	http://www.cazy.org/GH2.html
FgraCP087872.1G00077810.1	GH35.hmm	GHs	Glycoside Hydrolases	http://www.cazy.org/GH35.html
FgraCP087872.1G00078100.1	AA3_2.hmm	AAs	Auxiliary Activities	http://www.cazy.org/AA3_2.html
FgraCP087872.1G00078210.1	GH28.hmm	GHs	Glycoside Hydrolases	http://www.cazy.org/GH28.html
FgraCP087872.1G00078240.1	GH3.hmm	GHs	Glycoside Hydrolases	http://www.cazy.org/GH3.html
FgraCP087872.1G00078430.1	CE8.hmm	CEs	Carbohydrate Esterases	http://www.cazy.org/CE8.html
FgraCP087872.1G00078540.1	GT2_Chitin_synth_1.hmm	GTs	GlycosyTransferases	http://www.cazy.org/GT2.html
FgraCP087872.1G00078540.1	GT2_Chitin_synth_2.hmm	GTs	GlycosyTransferases	http://www.cazy.org/GT2.html
FgraCP087872.1G00078970.1	GH31.hmm	GHs	Glycoside Hydrolases	http://www.cazy.org/GH31.html
FgraCP087872.1G00079120.1	AA3_2.hmm	AAs	Auxiliary Activities	http://www.cazy.org/AA3_2.html
FgraCP087872.1G00079180.1	PL1_4.hmm	PLs	Polysaccharide Lyases	http://www.cazy.org/PL1_4.html
FgraCP087872.1G00079390.1	AA1.hmm	AAs	Auxiliary Activities	http://www.cazy.org/AA1.html
FgraCP087872.1G00079400.1	AA1.hmm	AAs	Auxiliary Activities	http://www.cazy.org/AA1.html
FgraCP087872.1G00079580.1	GH115.hmm	GHs	Glycoside Hydrolases	http://www.cazy.org/GH115.html
FgraCP087872.1G00079590.1	GH17.hmm	GHs	Glycoside Hydrolases	http://www.cazy.org/GH17.html
FgraCP087872.1G00079600.1	CE12.hmm	CEs	Carbohydrate Esterases	http://www.cazy.org/CE12.html
FgraCP087872.1G00079700.1	CE4.hmm	CEs	Carbohydrate Esterases	http://www.cazy.org/CE4.html
FgraCP087872.1G00079930.1	AA5_2.hmm	AAs	Auxiliary Activities	http://www.cazy.org/AA5_2.html
FgraCP087872.1G00080100.1	GH18.hmm	GHs	Glycoside Hydrolases	http://www.cazy.org/GH18.html
FgraCP087872.1G00080120.1	AA7.hmm	AAs	Auxiliary Activities	http://www.cazy.org/AA7.html
FgraCP087872.1G00080220.1	AA7.hmm	AAs	Auxiliary Activities	http://www.cazy.org/AA7.html
FgraCP087872.1G00080270.1	GH43_36.hmm	GHs	Glycoside Hydrolases	http://www.cazy.org/GH43_36.html
FgraCP087872.1G00080300.1	CE16.hmm	CEs	Carbohydrate Esterases	http://www.cazy.org/CE16.html
FgraCP087872.1G00080330.1	AA3.hmm	AAs	Auxiliary Activities	http://www.cazy.org/AA3.html
FgraCP087872.1G00080340.1	AA7.hmm	AAs	Auxiliary Activities	http://www.cazy.org/AA7.html
FgraCP087872.1G00080410.1	GH11.hmm	GHs	Glycoside Hydrolases	http://www.cazy.org/GH11.html
FgraCP087872.1G00080440.1	AA3_2.hmm	AAs	Auxiliary Activities	http://www.cazy.org/AA3_2.html
FgraCP087872.1G00080460.1	GH6.hmm	GHs	Glycoside Hydrolases	http://www.cazy.org/GH6.html
FgraCP087872.1G00080470.1	GH67.hmm	GHs	Glycoside Hydrolases	http://www.cazy.org/GH67.html
FgraCP087872.1G00080500.1	AA9.hmm	AAs	Auxiliary Activities	http://www.cazy.org/AA9.html
FgraCP087872.1G00080540.1	AA3_3.hmm	AAs	Auxiliary Activities	http://www.cazy.org/AA3_3.html
FgraCP087872.1G00081000.1	AA9.hmm	AAs	Auxiliary Activities	http://www.cazy.org/AA9.html
FgraCP087872.1G00081090.1	GH13_40.hmm	GHs	Glycoside Hydrolases	http://www.cazy.org/GH13_40.html
FgraCP087872.1G00081170.1	PL3_2.hmm	PLs	Polysaccharide Lyases	http://www.cazy.org/PL3_2.html
FgraCP087872.1G00081840.1	GH16_23.hmm	GHs	Glycoside Hydrolases	http://www.cazy.org/GH16_23.html
FgraCP087872.1G00081890.1	GH5_5.hmm	GHs	Glycoside Hydrolases	http://www.cazy.org/GH5_5.html
FgraCP087872.1G00081940.1	GT32.hmm	GTs	GlycosyTransferases	http://www.cazy.org/GT32.html
FgraCP087872.1G00082100.1	GH16_3.hmm	GHs	Glycoside Hydrolases	http://www.cazy.org/GH16_3.html
FgraCP087872.1G00082190.1	AA11.hmm	AAs	Auxiliary Activities	http://www.cazy.org/AA11.html
FgraCP087872.1G00082210.1	GH13_1.hmm	GHs	Glycoside Hydrolases	http://www.cazy.org/GH13_1.html
FgraCP087872.1G00082410.1	AA12.hmm	AAs	Auxiliary Activities	http://www.cazy.org/AA12.html
FgraCP087872.1G00082420.1	CE1.hmm	CEs	Carbohydrate Esterases	http://www.cazy.org/CE1.html
FgraCP087872.1G00082690.1	AA7.hmm	AAs	Auxiliary Activities	http://www.cazy.org/AA7.html
FgraCP087872.1G00082740.1	GH35.hmm	GHs	Glycoside Hydrolases	http://www.cazy.org/GH35.html
FgraCP087872.1G00082750.1	GH43_22.hmm	GHs	Glycoside Hydrolases	http://www.cazy.org/GH43_22.html
FgraCP087872.1G00082760.1	GH47.hmm	GHs	Glycoside Hydrolases	http://www.cazy.org/GH47.html
FgraCP087872.1G00082780.1	PL1_7.hmm	PLs	Polysaccharide Lyases	http://www.cazy.org/PL1_7.html
FgraCP087872.1G00082890.1	GH47.hmm	GHs	Glycoside Hydrolases	http://www.cazy.org/GH47.html
FgraCP087872.1G00083310.1	AA9.hmm	AAs	Auxiliary Activities	http://www.cazy.org/AA9.html
FgraCP087872.1G00083350.1	AA7.hmm	AAs	Auxiliary Activities	http://www.cazy.org/AA7.html
FgraCP087872.1G00083850.1	AA14.hmm	AAs	Auxiliary Activities	http://www.cazy.org/AA14.html
FgraCP087872.1G00083990.1	GT2_Glycos_transf_2.hmm	GTs	GlycosyTransferases	http://www.cazy.org/GT2.html
FgraCP087872.1G00084150.1	GT69.hmm	GTs	GlycosyTransferases	http://www.cazy.org/GT69.html
FgraCP087872.1G00084190.1	CBM63.hmm	CBMs	Carbohydrate-Binding Modules	http://www.cazy.org/CBM63.html
FgraCP087872.1G00084370.1	CE5.hmm	CEs	Carbohydrate Esterases	http://www.cazy.org/CE5.html
FgraCP087872.1G00085050.1	GT2_Chitin_synth_2.hmm	GTs	GlycosyTransferases	http://www.cazy.org/GT2.html
FgraCP087872.1G00085060.1	CE4.hmm	CEs	Carbohydrate Esterases	http://www.cazy.org/CE4.html
FgraCP087872.1G00085870.1	GH75.hmm	GHs	Glycoside Hydrolases	http://www.cazy.org/GH75.html
FgraCP087872.1G00085900.1	GT4.hmm	GTs	GlycosyTransferases	http://www.cazy.org/GT4.html
FgraCP087872.1G00085990.1	GH128.hmm	GHs	Glycoside Hydrolases	http://www.cazy.org/GH128.html
FgraCP087872.1G00086310.1	GT62.hmm	GTs	GlycosyTransferases	http://www.cazy.org/GT62.html
FgraCP087872.1G00086670.1	GH13_8.hmm	GHs	Glycoside Hydrolases	http://www.cazy.org/GH13_8.html
FgraCP087872.1G00086990.1	GT1.hmm	GTs	GlycosyTransferases	http://www.cazy.org/GT1.html
FgraCP087872.1G00087560.1	GT64.hmm	GTs	GlycosyTransferases	http://www.cazy.org/GT64.html
FgraCP087872.1G00087620.1	GT34.hmm	GTs	GlycosyTransferases	http://www.cazy.org/GT34.html
FgraCP087872.1G00087840.1	AA2.hmm	AAs	Auxiliary Activities	http://www.cazy.org/AA2.html
FgraCP087872.1G00087880.1	CE8.hmm	CEs	Carbohydrate Esterases	http://www.cazy.org/CE8.html
FgraCP087872.1G00087880.1	CE8.hmm	CEs	Carbohydrate Esterases	http://www.cazy.org/CE8.html
FgraCP087872.1G00087880.1	CE8.hmm	CEs	Carbohydrate Esterases	http://www.cazy.org/CE8.html
FgraCP087872.1G00087880.1	CE8.hmm	CEs	Carbohydrate Esterases	http://www.cazy.org/CE8.html
FgraCP087872.1G00087880.1	CE8.hmm	CEs	Carbohydrate Esterases	http://www.cazy.org/CE8.html
FgraCP087872.1G00087970.1	AA7.hmm	AAs	Auxiliary Activities	http://www.cazy.org/AA7.html
FgraCP087872.1G00088040.1	GT4.hmm	GTs	GlycosyTransferases	http://www.cazy.org/GT4.html
FgraCP087872.1G00089230.1	GH76.hmm	GHs	Glycoside Hydrolases	http://www.cazy.org/GH76.html
FgraCP087872.1G00089730.1	GH18.hmm	GHs	Glycoside Hydrolases	http://www.cazy.org/GH18.html
FgraCP087872.1G00089960.1	GH5_7.hmm	GHs	Glycoside Hydrolases	http://www.cazy.org/GH5_7.html
FgraCP087872.1G00089970.1	GH2.hmm	GHs	Glycoside Hydrolases	http://www.cazy.org/GH2.html
FgraCP087872.1G00090060.1	GH28.hmm	GHs	Glycoside Hydrolases	http://www.cazy.org/GH28.html
FgraCP087872.1G00090080.1	CE3.hmm	CEs	Carbohydrate Esterases	http://www.cazy.org/CE3.html
FgraCP087872.1G00090290.1	CE5.hmm	CEs	Carbohydrate Esterases	http://www.cazy.org/CE5.html
FgraCP087872.1G00090410.1	GH141.hmm	GHs	Glycoside Hydrolases	http://www.cazy.org/GH141.html
FgraCP087872.1G00090550.1	GH95.hmm	GHs	Glycoside Hydrolases	http://www.cazy.org/GH95.html
FgraCP087873.1G00090750.1	AA13.hmm	AAs	Auxiliary Activities	http://www.cazy.org/AA13.html
FgraCP087873.1G00090810.1	GH78.hmm	GHs	Glycoside Hydrolases	http://www.cazy.org/GH78.html
FgraCP087873.1G00090820.1	GH3.hmm	GHs	Glycoside Hydrolases	http://www.cazy.org/GH3.html
FgraCP087873.1G00091020.1	AA4.hmm	AAs	Auxiliary Activities	http://www.cazy.org/AA4.html
FgraCP087873.1G00091060.1	AA7.hmm	AAs	Auxiliary Activities	http://www.cazy.org/AA7.html
FgraCP087873.1G00091080.1	GH95.hmm	GHs	Glycoside Hydrolases	http://www.cazy.org/GH95.html
FgraCP087873.1G00091180.1	GH78.hmm	GHs	Glycoside Hydrolases	http://www.cazy.org/GH78.html
FgraCP087873.1G00091280.1	GH18.hmm	GHs	Glycoside Hydrolases	http://www.cazy.org/GH18.html
FgraCP087873.1G00091460.1	GH16_3.hmm	GHs	Glycoside Hydrolases	http://www.cazy.org/GH16_3.html
FgraCP087873.1G00091500.1	AA9.hmm	AAs	Auxiliary Activities	http://www.cazy.org/AA9.html
FgraCP087873.1G00091570.1	PL42.hmm	PLs	Polysaccharide Lyases	http://www.cazy.org/PL42.html
FgraCP087873.1G00092300.1	CE12.hmm	CEs	Carbohydrate Esterases	http://www.cazy.org/CE12.html
FgraCP087873.1G00092390.1	GH10.hmm	GHs	Glycoside Hydrolases	http://www.cazy.org/GH10.html
FgraCP087873.1G00092470.1	PL3_2.hmm	PLs	Polysaccharide Lyases	http://www.cazy.org/PL3_2.html
FgraCP087873.1G00092550.1	AA8.hmm	AAs	Auxiliary Activities	http://www.cazy.org/AA8.html
FgraCP087873.1G00092550.1	AA3_1.hmm	AAs	Auxiliary Activities	http://www.cazy.org/AA3_1.html
FgraCP087873.1G00092900.1	GT71.hmm	GTs	GlycosyTransferases	http://www.cazy.org/GT71.html
FgraCP087873.1G00093150.1	GH47.hmm	GHs	Glycoside Hydrolases	http://www.cazy.org/GH47.html
FgraCP087873.1G00093380.1	GH3.hmm	GHs	Glycoside Hydrolases	http://www.cazy.org/GH3.html
FgraCP087873.1G00094820.1	GH132.hmm	GHs	Glycoside Hydrolases	http://www.cazy.org/GH132.html
FgraCP087873.1G00095600.1	AA1_2.hmm	AAs	Auxiliary Activities	http://www.cazy.org/AA1_2.html
FgraCP087873.1G00096270.1	GH63.hmm	GHs	Glycoside Hydrolases	http://www.cazy.org/GH63.html
FgraCP087873.1G00096530.1	GT22.hmm	GTs	GlycosyTransferases	http://www.cazy.org/GT22.html
FgraCP087873.1G00097620.1	GT15.hmm	GTs	GlycosyTransferases	http://www.cazy.org/GT15.html
FgraCP087873.1G00097620.1	GT15.hmm	GTs	GlycosyTransferases	http://www.cazy.org/GT15.html
FgraCP087873.1G00097910.1	AA3_2.hmm	AAs	Auxiliary Activities	http://www.cazy.org/AA3_2.html
FgraCP087873.1G00098210.1	GH16_23.hmm	GHs	Glycoside Hydrolases	http://www.cazy.org/GH16_23.html
FgraCP087873.1G00098220.1	GH64.hmm	GHs	Glycoside Hydrolases	http://www.cazy.org/GH64.html
FgraCP087873.1G00099690.1	GT22.hmm	GTs	GlycosyTransferases	http://www.cazy.org/GT22.html
FgraCP087873.1G00100320.1	GT57.hmm	GTs	GlycosyTransferases	http://www.cazy.org/GT57.html
FgraCP087873.1G00100320.1	GT57.hmm	GTs	GlycosyTransferases	http://www.cazy.org/GT57.html
FgraCP087873.1G00100480.1	GH37.hmm	GHs	Glycoside Hydrolases	http://www.cazy.org/GH37.html
FgraCP087873.1G00100490.1	GT17.hmm	GTs	GlycosyTransferases	http://www.cazy.org/GT17.html
FgraCP087873.1G00100850.1	CE4.hmm	CEs	Carbohydrate Esterases	http://www.cazy.org/CE4.html
FgraCP087873.1G00101240.1	GT20.hmm	GTs	GlycosyTransferases	http://www.cazy.org/GT20.html
FgraCP087873.1G00101890.1	GH16_18.hmm	GHs	Glycoside Hydrolases	http://www.cazy.org/GH16_18.html
FgraCP087873.1G00102510.1	GH43_24.hmm	GHs	Glycoside Hydrolases	http://www.cazy.org/GH43_24.html
FgraCP087873.1G00102520.1	GT2_Glyco_tranf_2_3.hmm	GTs	GlycosyTransferases	http://www.cazy.org/GT2.html
FgraCP087873.1G00102810.1	CE4.hmm	CEs	Carbohydrate Esterases	http://www.cazy.org/CE4.html
FgraCP087873.1G00102850.1	GH12.hmm	GHs	Glycoside Hydrolases	http://www.cazy.org/GH12.html
FgraCP087873.1G00103970.1	GT21.hmm	GTs	GlycosyTransferases	http://www.cazy.org/GT21.html
FgraCP087873.1G00104100.1	GH18.hmm	GHs	Glycoside Hydrolases	http://www.cazy.org/GH18.html
FgraCP087873.1G00104140.1	GH31.hmm	GHs	Glycoside Hydrolases	http://www.cazy.org/GH31.html
FgraCP087873.1G00104690.1	GH72.hmm	GHs	Glycoside Hydrolases	http://www.cazy.org/GH72.html
FgraCP087873.1G00105230.1	AA11.hmm	AAs	Auxiliary Activities	http://www.cazy.org/AA11.html
FgraCP087873.1G00105490.1	PL4_3.hmm	PLs	Polysaccharide Lyases	http://www.cazy.org/PL4_3.html
FgraCP087873.1G00105510.1	GH16_1.hmm	GHs	Glycoside Hydrolases	http://www.cazy.org/GH16_1.html
FgraCP087873.1G00106540.1	AA9.hmm	AAs	Auxiliary Activities	http://www.cazy.org/AA9.html
FgraCP087873.1G00106600.1	GT2_Glycos_transf_2.hmm	GTs	GlycosyTransferases	http://www.cazy.org/GT2.html
FgraCP087873.1G00106780.1	GH154.hmm	GHs	Glycoside Hydrolases	http://www.cazy.org/GH154.html
FgraCP087873.1G00106820.1	CE3.hmm	CEs	Carbohydrate Esterases	http://www.cazy.org/CE3.html
FgraCP087873.1G00107240.1	GH15.hmm	GHs	Glycoside Hydrolases	http://www.cazy.org/GH15.html
FgraCP087873.1G00107240.1	CBM20.hmm	CBMs	Carbohydrate-Binding Modules	http://www.cazy.org/CBM20.html
FgraCP087873.1G00107670.1	GH5_12.hmm	GHs	Glycoside Hydrolases	http://www.cazy.org/GH5_12.html
FgraCP087873.1G00108410.1	AA9.hmm	AAs	Auxiliary Activities	http://www.cazy.org/AA9.html
FgraCP087873.1G00108890.1	GH18.hmm	GHs	Glycoside Hydrolases	http://www.cazy.org/GH18.html
FgraCP087873.1G00110200.1	GT4.hmm	GTs	GlycosyTransferases	http://www.cazy.org/GT4.html
FgraCP087873.1G00110750.1	GT1.hmm	GTs	GlycosyTransferases	http://www.cazy.org/GT1.html
FgraCP087873.1G00110840.1	CBM63.hmm	CBMs	Carbohydrate-Binding Modules	http://www.cazy.org/CBM63.html
FgraCP087873.1G00110980.1	GT8.hmm	GTs	GlycosyTransferases	http://www.cazy.org/GT8.html
FgraCP087873.1G00111150.1	GH20.hmm	GHs	Glycoside Hydrolases	http://www.cazy.org/GH20.html
FgraCP087873.1G00111170.1	GT8.hmm	GTs	GlycosyTransferases	http://www.cazy.org/GT8.html
FgraCP087873.1G00111250.1	GT90.hmm	GTs	GlycosyTransferases	http://www.cazy.org/GT90.html
FgraCP087873.1G00111370.1	GH43_11.hmm	GHs	Glycoside Hydrolases	http://www.cazy.org/GH43_11.html
FgraCP087873.1G00111420.1	AA3_2.hmm	AAs	Auxiliary Activities	http://www.cazy.org/AA3_2.html
FgraCP087873.1G00111540.1	AA7.hmm	AAs	Auxiliary Activities	http://www.cazy.org/AA7.html
FgraCP087873.1G00111550.1	GH11.hmm	GHs	Glycoside Hydrolases	http://www.cazy.org/GH11.html
FgraCP087873.1G00111600.1	GH55.hmm	GHs	Glycoside Hydrolases	http://www.cazy.org/GH55.html
FgraCP087873.1G00111610.1	GH128.hmm	GHs	Glycoside Hydrolases	http://www.cazy.org/GH128.html
FgraCP087873.1G00111620.1	AA3_2.hmm	AAs	Auxiliary Activities	http://www.cazy.org/AA3_2.html
FgraCP087873.1G00111650.1	GH28.hmm	GHs	Glycoside Hydrolases	http://www.cazy.org/GH28.html
FgraCP087873.1G00111870.1	AA5_2.hmm	AAs	Auxiliary Activities	http://www.cazy.org/AA5_2.html
FgraCP087873.1G00111910.1	CE1.hmm	CEs	Carbohydrate Esterases	http://www.cazy.org/CE1.html
FgraCP087873.1G00112010.1	GH53.hmm	GHs	Glycoside Hydrolases	http://www.cazy.org/GH53.html
FgraCP087873.1G00112020.1	CE1.hmm	CEs	Carbohydrate Esterases	http://www.cazy.org/CE1.html
FgraCP087873.1G00112080.1	GH35.hmm	GHs	Glycoside Hydrolases	http://www.cazy.org/GH35.html
FgraCP087873.1G00112170.1	GH5_7.hmm	GHs	Glycoside Hydrolases	http://www.cazy.org/GH5_7.html
FgraCP087873.1G00112180.1	GH2.hmm	GHs	Glycoside Hydrolases	http://www.cazy.org/GH2.html
FgraCP087873.1G00112240.1	GH106.hmm	GHs	Glycoside Hydrolases	http://www.cazy.org/GH106.html
FgraCP087873.1G00112400.1	GH16_4.hmm	GHs	Glycoside Hydrolases	http://www.cazy.org/GH16_4.html
FgraCP087873.1G00112410.1	GT2_Glyco_trans_2_3.hmm	GTs	GlycosyTransferases	http://www.cazy.org/GT2.html
FgraCP087873.1G00112530.1	CE2.hmm	CEs	Carbohydrate Esterases	http://www.cazy.org/CE2.html
FgraCP087873.1G00112580.1	GH18.hmm	GHs	Glycoside Hydrolases	http://www.cazy.org/GH18.html
FgraCP087873.1G00112790.1	GH109.hmm	GHs	Glycoside Hydrolases	http://www.cazy.org/GH109.html
FgraCP087873.1G00112970.1	PL1_7.hmm	PLs	Polysaccharide Lyases	http://www.cazy.org/PL1_7.html
FgraCP087873.1G00113040.1	GH27.hmm	GHs	Glycoside Hydrolases	http://www.cazy.org/GH27.html
FgraCP087873.1G00113180.1	GH5_16.hmm	GHs	Glycoside Hydrolases	http://www.cazy.org/GH5_16.html
FgraCP087873.1G00113230.1	GH114.hmm	GHs	Glycoside Hydrolases	http://www.cazy.org/GH114.html
FgraCP087873.1G00113250.1	AA7.hmm	AAs	Auxiliary Activities	http://www.cazy.org/AA7.html
FgraCP087873.1G00113390.1	GH74.hmm	GHs	Glycoside Hydrolases	http://www.cazy.org/GH74.html
FgraCP087873.1G00113410.1	PL1_4.hmm	PLs	Polysaccharide Lyases	http://www.cazy.org/PL1_4.html
FgraCP087873.1G00113620.1	AA3_2.hmm	AAs	Auxiliary Activities	http://www.cazy.org/AA3_2.html
FgraCP087873.1G00113860.1	GH29.hmm	GHs	Glycoside Hydrolases	http://www.cazy.org/GH29.html
FgraCP087873.1G00113870.1	PL42.hmm	PLs	Polysaccharide Lyases	http://www.cazy.org/PL42.html
FgraCP087873.1G00114120.1	CE12.hmm	CEs	Carbohydrate Esterases	http://www.cazy.org/CE12.html
FgraCP087873.1G00114780.1	PL20.hmm	PLs	Polysaccharide Lyases	http://www.cazy.org/PL20.html
FgraCP087873.1G00114820.1	GH43_24.hmm	GHs	Glycoside Hydrolases	http://www.cazy.org/GH43_24.html
FgraCP087873.1G00115140.1	AA7.hmm	AAs	Auxiliary Activities	http://www.cazy.org/AA7.html
FgraCP087873.1G00115460.1	AA1_3.hmm	AAs	Auxiliary Activities	http://www.cazy.org/AA1_3.html
FgraCP087873.1G00115470.1	CE1.hmm	CEs	Carbohydrate Esterases	http://www.cazy.org/CE1.html
FgraCP087873.1G00115730.1	GT64.hmm	GTs	GlycosyTransferases	http://www.cazy.org/GT64.html
FgraCP087873.1G00115880.1	GH43_1.hmm	GHs	Glycoside Hydrolases	http://www.cazy.org/GH43_1.html
FgraCP087873.1G00116080.1	AA9.hmm	AAs	Auxiliary Activities	http://www.cazy.org/AA9.html
FgraCP087873.1G00116130.1	GH43_14.hmm	GHs	Glycoside Hydrolases	http://www.cazy.org/GH43_14.html
FgraCP087873.1G00116170.1	GT109.hmm	GTs	GlycosyTransferases	http://www.cazy.org/GT109.html
FgraCP087873.1G00116280.1	GH62.hmm	GHs	Glycoside Hydrolases	http://www.cazy.org/GH62.html
FgraCP087874.1G00036260.1	GH18.hmm	GHs	Glycoside Hydrolases	http://www.cazy.org/GH18.html
FgraCP087874.1G00036340.1	AA7.hmm	AAs	Auxiliary Activities	http://www.cazy.org/AA7.html
FgraCP087874.1G00036410.1	GH10.hmm	GHs	Glycoside Hydrolases	http://www.cazy.org/GH10.html
FgraCP087874.1G00036480.1	GH32.hmm	GHs	Glycoside Hydrolases	http://www.cazy.org/GH32.html
FgraCP087874.1G00036490.1	CE4.hmm	CEs	Carbohydrate Esterases	http://www.cazy.org/CE4.html
FgraCP087874.1G00036610.1	GH51.hmm	GHs	Glycoside Hydrolases	http://www.cazy.org/GH51.html
FgraCP087874.1G00036850.1	GH31.hmm	GHs	Glycoside Hydrolases	http://www.cazy.org/GH31.html
FgraCP087874.1G00036920.1	CBM21.hmm	CBMs	Carbohydrate-Binding Modules	http://www.cazy.org/CBM21.html
FgraCP087874.1G00037050.1	AA16.hmm	AAs	Auxiliary Activities	http://www.cazy.org/AA16.html
FgraCP087874.1G00037490.1	CE4.hmm	CEs	Carbohydrate Esterases	http://www.cazy.org/CE4.html
FgraCP087874.1G00037500.1	GT2_Chitin_synth_2.hmm	GTs	GlycosyTransferases	http://www.cazy.org/GT2.html
FgraCP087874.1G00037560.1	AA7.hmm	AAs	Auxiliary Activities	http://www.cazy.org/AA7.html
FgraCP087874.1G00038090.1	GH3.hmm	GHs	Glycoside Hydrolases	http://www.cazy.org/GH3.html
FgraCP087874.1G00038210.1	GH55.hmm	GHs	Glycoside Hydrolases	http://www.cazy.org/GH55.html
FgraCP087874.1G00038720.1	GH16_22.hmm	GHs	Glycoside Hydrolases	http://www.cazy.org/GH16_22.html
FgraCP087874.1G00038900.1	CE1.hmm	CEs	Carbohydrate Esterases	http://www.cazy.org/CE1.html
FgraCP087874.1G00040370.1	GT3.hmm	GTs	GlycosyTransferases	http://www.cazy.org/GT3.html
FgraCP087874.1G00040460.1	GH38.hmm	GHs	Glycoside Hydrolases	http://www.cazy.org/GH38.html
FgraCP087874.1G00040720.1	GT62.hmm	GTs	GlycosyTransferases	http://www.cazy.org/GT62.html
FgraCP087874.1G00040910.1	GH16_18.hmm	GHs	Glycoside Hydrolases	http://www.cazy.org/GH16_18.html
FgraCP087874.1G00041090.1	GT34.hmm	GTs	GlycosyTransferases	http://www.cazy.org/GT34.html
FgraCP087874.1G00041100.1	GH16_1.hmm	GHs	Glycoside Hydrolases	http://www.cazy.org/GH16_1.html
FgraCP087874.1G00041400.1	AA3_1.hmm	AAs	Auxiliary Activities	http://www.cazy.org/AA3_1.html
FgraCP087874.1G00041440.1	GT22.hmm	GTs	GlycosyTransferases	http://www.cazy.org/GT22.html
FgraCP087874.1G00042520.1	GH76.hmm	GHs	Glycoside Hydrolases	http://www.cazy.org/GH76.html
FgraCP087874.1G00044610.1	GH43_30.hmm	GHs	Glycoside Hydrolases	http://www.cazy.org/GH43_30.html
FgraCP087874.1G00045350.1	GH1.hmm	GHs	Glycoside Hydrolases	http://www.cazy.org/GH1.html
FgraCP087874.1G00045530.1	GT90.hmm	GTs	GlycosyTransferases	http://www.cazy.org/GT90.html
FgraCP087874.1G00046180.1	GH162.hmm	GHs	Glycoside Hydrolases	http://www.cazy.org/GH162.html
FgraCP087874.1G00046370.1	GT15.hmm	GTs	GlycosyTransferases	http://www.cazy.org/GT15.html
FgraCP087874.1G00047560.1	GH18.hmm	GHs	Glycoside Hydrolases	http://www.cazy.org/GH18.html
FgraCP087874.1G00047680.1	CE4.hmm	CEs	Carbohydrate Esterases	http://www.cazy.org/CE4.html
FgraCP087874.1G00047930.1	AA3_3.hmm	AAs	Auxiliary Activities	http://www.cazy.org/AA3_3.html
FgraCP087874.1G00048050.1	GH51.hmm	GHs	Glycoside Hydrolases	http://www.cazy.org/GH51.html
FgraCP087874.1G00048140.1	GH28.hmm	GHs	Glycoside Hydrolases	http://www.cazy.org/GH28.html
FgraCP087874.1G00048530.1	GH2.hmm	GHs	Glycoside Hydrolases	http://www.cazy.org/GH2.html
FgraCP087874.1G00048690.1	GT8.hmm	GTs	GlycosyTransferases	http://www.cazy.org/GT8.html
FgraCP087874.1G00048800.1	GH5_22.hmm	GHs	Glycoside Hydrolases	http://www.cazy.org/GH5_22.html
FgraCP087874.1G00048890.1	GH62.hmm	GHs	Glycoside Hydrolases	http://www.cazy.org/GH62.html
FgraCP087874.1G00048910.1	AA7.hmm	AAs	Auxiliary Activities	http://www.cazy.org/AA7.html
FgraCP087874.1G00049000.1	GH43_14.hmm	GHs	Glycoside Hydrolases	http://www.cazy.org/GH43_14.html
FgraCP087874.1G00049230.1	AA7.hmm	AAs	Auxiliary Activities	http://www.cazy.org/AA7.html
FgraCP087874.1G00049430.1	AA1.hmm	AAs	Auxiliary Activities	http://www.cazy.org/AA1.html
FgraCP087874.1G00049540.1	GH2.hmm	GHs	Glycoside Hydrolases	http://www.cazy.org/GH2.html
FgraCP087874.1G00049590.1	GH43_29.hmm	GHs	Glycoside Hydrolases	http://www.cazy.org/GH43_29.html
FgraCP087874.1G00049590.1	CBM6.hmm	CBMs	Carbohydrate-Binding Modules	http://www.cazy.org/CBM6.html
FgraCP087874.1G00049600.1	GH43_36.hmm	GHs	Glycoside Hydrolases	http://www.cazy.org/GH43_36.html
FgraCP087874.1G00049640.1	GH142.hmm	GHs	Glycoside Hydrolases	http://www.cazy.org/GH142.html
FgraCP087874.1G00049640.1	CBM13.hmm	CBMs	Carbohydrate-Binding Modules	http://www.cazy.org/CBM13.html
FgraCP087874.1G00050450.1	CE5.hmm	CEs	Carbohydrate Esterases	http://www.cazy.org/CE5.html
FgraCP087874.1G00050520.1	CE3.hmm	CEs	Carbohydrate Esterases	http://www.cazy.org/CE3.html
FgraCP087874.1G00050570.1	GH16_4.hmm	GHs	Glycoside Hydrolases	http://www.cazy.org/GH16_4.html
FgraCP087874.1G00050580.1	GT2_Glyco_trans_2_3.hmm	GTs	GlycosyTransferases	http://www.cazy.org/GT2.html
FgraCP087874.1G00050670.1	PL1_10.hmm	PLs	Polysaccharide Lyases	http://www.cazy.org/PL1_10.html
FgraCP087874.1G00050800.1	CE16.hmm	CEs	Carbohydrate Esterases	http://www.cazy.org/CE16.html
FgraCP087874.1G00050820.1	AA7.hmm	AAs	Auxiliary Activities	http://www.cazy.org/AA7.html
FgraCP087874.1G00051130.1	AA7.hmm	AAs	Auxiliary Activities	http://www.cazy.org/AA7.html
FgraCP087874.1G00051240.1	GT1.hmm	GTs	GlycosyTransferases	http://www.cazy.org/GT1.html
FgraCP087874.1G00051690.1	GT2_Glyco_trans_2_3.hmm	GTs	GlycosyTransferases	http://www.cazy.org/GT2.html
FgraCP087874.1G00051700.1	GH12.hmm	GHs	Glycoside Hydrolases	http://www.cazy.org/GH12.html
FgraCP087874.1G00051910.1	AA9.hmm	AAs	Auxiliary Activities	http://www.cazy.org/AA9.html
FgraCP087874.1G00052070.1	GT20.hmm	GTs	GlycosyTransferases	http://www.cazy.org/GT20.html
FgraCP087874.1G00052230.1	GT24.hmm	GTs	GlycosyTransferases	http://www.cazy.org/GT24.html
FgraCP087874.1G00052280.1	GH17.hmm	GHs	Glycoside Hydrolases	http://www.cazy.org/GH17.html
FgraCP087874.1G00052300.1	GT48.hmm	GTs	GlycosyTransferases	http://www.cazy.org/GT48.html
FgraCP087874.1G00052980.1	GH43_21.hmm	GHs	Glycoside Hydrolases	http://www.cazy.org/GH43_21.html
FgraCP087874.1G00053620.1	GH76.hmm	GHs	Glycoside Hydrolases	http://www.cazy.org/GH76.html
FgraCP087874.1G00054170.1	GH13_25.hmm	GHs	Glycoside Hydrolases	http://www.cazy.org/GH13_25.html
FgraCP087874.1G00054500.1	GT59.hmm	GTs	GlycosyTransferases	http://www.cazy.org/GT59.html
FgraCP087874.1G00054630.1	GT58.hmm	GTs	GlycosyTransferases	http://www.cazy.org/GT58.html
FgraCP087874.1G00054690.1	GH76.hmm	GHs	Glycoside Hydrolases	http://www.cazy.org/GH76.html
FgraCP087874.1G00054850.1	GT33.hmm	GTs	GlycosyTransferases	http://www.cazy.org/GT33.html
FgraCP087874.1G00055010.1	GT35.hmm	GTs	GlycosyTransferases	http://www.cazy.org/GT35.html
FgraCP087874.1G00056900.1	GT32.hmm	GTs	GlycosyTransferases	http://www.cazy.org/GT32.html
FgraCP087874.1G00057320.1	GT50.hmm	GTs	GlycosyTransferases	http://www.cazy.org/GT50.html
FgraCP087874.1G00057540.1	CE16.hmm	CEs	Carbohydrate Esterases	http://www.cazy.org/CE16.html
FgraCP087874.1G00058250.1	GH16_18.hmm	GHs	Glycoside Hydrolases	http://www.cazy.org/GH16_18.html
FgraCP087874.1G00058440.1	AA12.hmm	AAs	Auxiliary Activities	http://www.cazy.org/AA12.html
FgraCP087874.1G00058610.1	GT76.hmm	GTs	GlycosyTransferases	http://www.cazy.org/GT76.html
FgraCP087874.1G00058970.1	GH31.hmm	GHs	Glycoside Hydrolases	http://www.cazy.org/GH31.html
FgraCP087874.1G00059650.1	GH3.hmm	GHs	Glycoside Hydrolases	http://www.cazy.org/GH3.html
FgraCP087874.1G00060020.1	GH18.hmm	GHs	Glycoside Hydrolases	http://www.cazy.org/GH18.html
FgraCP087874.1G00060120.1	GH5_23.hmm	GHs	Glycoside Hydrolases	http://www.cazy.org/GH5_23.html
FgraCP087874.1G00060270.1	AA5_2.hmm	AAs	Auxiliary Activities	http://www.cazy.org/AA5_2.html
FgraCP087874.1G00060340.1	AA8.hmm	AAs	Auxiliary Activities	http://www.cazy.org/AA8.html
FgraCP087874.1G00060340.1	AA3_1.hmm	AAs	Auxiliary Activities	http://www.cazy.org/AA3_1.html
FgraCP087874.1G00060370.1	GH13_40.hmm	GHs	Glycoside Hydrolases	http://www.cazy.org/GH13_40.html
FgraCP087874.1G00060440.1	CBM67.hmm	CBMs	Carbohydrate-Binding Modules	http://www.cazy.org/CBM67.html
FgraCP087874.1G00060440.1	GH78.hmm	GHs	Glycoside Hydrolases	http://www.cazy.org/GH78.html

## Sheet: Mani.cazy
Table S4 The CAZYs informations in Metarhizium anisopliae ARSEF 549
SeqID	Domain	Class	ClassInfo	DomainDescription
rna-gnl-WGS_AZNF-MAN_mRNA00011	AA7.hmm	AAs	Auxiliary Activities	http://www.cazy.org/AA7.html
rna-gnl-WGS_AZNF-MAN_mRNA00035	GH5_5.hmm	GHs	Glycoside Hydrolases	http://www.cazy.org/GH5_5.html
rna-gnl-WGS_AZNF-MAN_mRNA00037	GH16_1.hmm	GHs	Glycoside Hydrolases	http://www.cazy.org/GH16_1.html
rna-gnl-WGS_AZNF-MAN_mRNA00041	GH75.hmm	GHs	Glycoside Hydrolases	http://www.cazy.org/GH75.html
rna-gnl-WGS_AZNF-MAN_mRNA00042	AA11.hmm	AAs	Auxiliary Activities	http://www.cazy.org/AA11.html
rna-gnl-WGS_AZNF-MAN_mRNA00045	GH18.hmm	GHs	Glycoside Hydrolases	http://www.cazy.org/GH18.html
rna-gnl-WGS_AZNF-MAN_mRNA00101	AA3_2.hmm	AAs	Auxiliary Activities	http://www.cazy.org/AA3_2.html
rna-gnl-WGS_AZNF-MAN_mRNA00135	GT50.hmm	GTs	GlycosyTransferases	http://www.cazy.org/GT50.html
rna-gnl-WGS_AZNF-MAN_mRNA00156	GT90.hmm	GTs	GlycosyTransferases	http://www.cazy.org/GT90.html
rna-gnl-WGS_AZNF-MAN_mRNA00174	GH18.hmm	GHs	Glycoside Hydrolases	http://www.cazy.org/GH18.html
rna-gnl-WGS_AZNF-MAN_mRNA00336	GH2.hmm	GHs	Glycoside Hydrolases	http://www.cazy.org/GH2.html
rna-gnl-WGS_AZNF-MAN_mRNA00345	GH125.hmm	GHs	Glycoside Hydrolases	http://www.cazy.org/GH125.html
rna-gnl-WGS_AZNF-MAN_mRNA00357	GH76.hmm	GHs	Glycoside Hydrolases	http://www.cazy.org/GH76.html
rna-gnl-WGS_AZNF-MAN_mRNA00423	GT35.hmm	GTs	GlycosyTransferases	http://www.cazy.org/GT35.html
rna-gnl-WGS_AZNF-MAN_mRNA00438	AA1.hmm	AAs	Auxiliary Activities	http://www.cazy.org/AA1.html
rna-gnl-WGS_AZNF-MAN_mRNA00443	GT33.hmm	GTs	GlycosyTransferases	http://www.cazy.org/GT33.html
rna-gnl-WGS_AZNF-MAN_mRNA00462	GH76.hmm	GHs	Glycoside Hydrolases	http://www.cazy.org/GH76.html
rna-gnl-WGS_AZNF-MAN_mRNA00504	GH105.hmm	GHs	Glycoside Hydrolases	http://www.cazy.org/GH105.html
rna-gnl-WGS_AZNF-MAN_mRNA00552	AA12.hmm	AAs	Auxiliary Activities	http://www.cazy.org/AA12.html
rna-gnl-WGS_AZNF-MAN_mRNA00588	GH132.hmm	GHs	Glycoside Hydrolases	http://www.cazy.org/GH132.html
rna-gnl-WGS_AZNF-MAN_mRNA00636	GH16_3.hmm	GHs	Glycoside Hydrolases	http://www.cazy.org/GH16_3.html
rna-gnl-WGS_AZNF-MAN_mRNA00667	GH76.hmm	GHs	Glycoside Hydrolases	http://www.cazy.org/GH76.html
rna-gnl-WGS_AZNF-MAN_mRNA00671	GH16_1.hmm	GHs	Glycoside Hydrolases	http://www.cazy.org/GH16_1.html
rna-gnl-WGS_AZNF-MAN_mRNA00709	PL20.hmm	PLs	Polysaccharide Lyases	http://www.cazy.org/PL20.html
rna-gnl-WGS_AZNF-MAN_mRNA00726	AA7.hmm	AAs	Auxiliary Activities	http://www.cazy.org/AA7.html
rna-gnl-WGS_AZNF-MAN_mRNA00736	AA9.hmm	AAs	Auxiliary Activities	http://www.cazy.org/AA9.html
rna-gnl-WGS_AZNF-MAN_mRNA00746	GT2_Glycos_transf_2.hmm	GTs	GlycosyTransferases	http://www.cazy.org/GT2.html
rna-gnl-WGS_AZNF-MAN_mRNA00784	GH35.hmm	GHs	Glycoside Hydrolases	http://www.cazy.org/GH35.html
rna-gnl-WGS_AZNF-MAN_mRNA00799	GT22.hmm	GTs	GlycosyTransferases	http://www.cazy.org/GT22.html
rna-gnl-WGS_AZNF-MAN_mRNA00806	AA3_2.hmm	AAs	Auxiliary Activities	http://www.cazy.org/AA3_2.html
rna-gnl-WGS_AZNF-MAN_mRNA00814	GT1.hmm	GTs	GlycosyTransferases	http://www.cazy.org/GT1.html
rna-gnl-WGS_AZNF-MAN_mRNA00841	AA1_3.hmm	AAs	Auxiliary Activities	http://www.cazy.org/AA1_3.html
rna-gnl-WGS_AZNF-MAN_mRNA00898	GT2_Chitin_synth_1.hmm	GTs	GlycosyTransferases	http://www.cazy.org/GT2.html
rna-gnl-WGS_AZNF-MAN_mRNA00936	AA11.hmm	AAs	Auxiliary Activities	http://www.cazy.org/AA11.html
rna-gnl-WGS_AZNF-MAN_mRNA00981	AA7.hmm	AAs	Auxiliary Activities	http://www.cazy.org/AA7.html
rna-gnl-WGS_AZNF-MAN_mRNA01009	AA11.hmm	AAs	Auxiliary Activities	http://www.cazy.org/AA11.html
rna-gnl-WGS_AZNF-MAN_mRNA01039	GH72.hmm	GHs	Glycoside Hydrolases	http://www.cazy.org/GH72.html
rna-gnl-WGS_AZNF-MAN_mRNA01047	GH76.hmm	GHs	Glycoside Hydrolases	http://www.cazy.org/GH76.html
rna-gnl-WGS_AZNF-MAN_mRNA01056	GT62.hmm	GTs	GlycosyTransferases	http://www.cazy.org/GT62.html
rna-gnl-WGS_AZNF-MAN_mRNA01080	GH72.hmm	GHs	Glycoside Hydrolases	http://www.cazy.org/GH72.html
rna-gnl-WGS_AZNF-MAN_mRNA01089	GT2_Chitin_synth_1.hmm	GTs	GlycosyTransferases	http://www.cazy.org/GT2.html
rna-gnl-WGS_AZNF-MAN_mRNA01089	GT2_Chitin_synth_2.hmm	GTs	GlycosyTransferases	http://www.cazy.org/GT2.html
rna-gnl-WGS_AZNF-MAN_mRNA01263	GH16_1.hmm	GHs	Glycoside Hydrolases	http://www.cazy.org/GH16_1.html
rna-gnl-WGS_AZNF-MAN_mRNA01275	GT4.hmm	GTs	GlycosyTransferases	http://www.cazy.org/GT4.html
rna-gnl-WGS_AZNF-MAN_mRNA01279	GH75.hmm	GHs	Glycoside Hydrolases	http://www.cazy.org/GH75.html
rna-gnl-WGS_AZNF-MAN_mRNA01294	GH2.hmm	GHs	Glycoside Hydrolases	http://www.cazy.org/GH2.html
rna-gnl-WGS_AZNF-MAN_mRNA01345	GH18.hmm	GHs	Glycoside Hydrolases	http://www.cazy.org/GH18.html
rna-gnl-WGS_AZNF-MAN_mRNA01348	GH32.hmm	GHs	Glycoside Hydrolases	http://www.cazy.org/GH32.html
rna-gnl-WGS_AZNF-MAN_mRNA01349	GT2_Chitin_synth_1.hmm	GTs	GlycosyTransferases	http://www.cazy.org/GT2.html
rna-gnl-WGS_AZNF-MAN_mRNA01349	GT2_Chitin_synth_2.hmm	GTs	GlycosyTransferases	http://www.cazy.org/GT2.html
rna-gnl-WGS_AZNF-MAN_mRNA01351	GT62.hmm	GTs	GlycosyTransferases	http://www.cazy.org/GT62.html
rna-gnl-WGS_AZNF-MAN_mRNA01370	GH18.hmm	GHs	Glycoside Hydrolases	http://www.cazy.org/GH18.html
rna-gnl-WGS_AZNF-MAN_mRNA01420	GT4.hmm	GTs	GlycosyTransferases	http://www.cazy.org/GT4.html
rna-gnl-WGS_AZNF-MAN_mRNA01501	GH72.hmm	GHs	Glycoside Hydrolases	http://www.cazy.org/GH72.html
rna-gnl-WGS_AZNF-MAN_mRNA01575	GT17.hmm	GTs	GlycosyTransferases	http://www.cazy.org/GT17.html
rna-gnl-WGS_AZNF-MAN_mRNA01614	AA3_2.hmm	AAs	Auxiliary Activities	http://www.cazy.org/AA3_2.html
rna-gnl-WGS_AZNF-MAN_mRNA01616	GT17.hmm	GTs	GlycosyTransferases	http://www.cazy.org/GT17.html
rna-gnl-WGS_AZNF-MAN_mRNA01672	AA7.hmm	AAs	Auxiliary Activities	http://www.cazy.org/AA7.html
rna-gnl-WGS_AZNF-MAN_mRNA01679	GH17.hmm	GHs	Glycoside Hydrolases	http://www.cazy.org/GH17.html
rna-gnl-WGS_AZNF-MAN_mRNA01713	GT71.hmm	GTs	GlycosyTransferases	http://www.cazy.org/GT71.html
rna-gnl-WGS_AZNF-MAN_mRNA01716	GH20.hmm	GHs	Glycoside Hydrolases	http://www.cazy.org/GH20.html
rna-gnl-WGS_AZNF-MAN_mRNA01732	AA14.hmm	AAs	Auxiliary Activities	http://www.cazy.org/AA14.html
rna-gnl-WGS_AZNF-MAN_mRNA01740	GH47.hmm	GHs	Glycoside Hydrolases	http://www.cazy.org/GH47.html
rna-gnl-WGS_AZNF-MAN_mRNA01759	AA3_2.hmm	AAs	Auxiliary Activities	http://www.cazy.org/AA3_2.html
rna-gnl-WGS_AZNF-MAN_mRNA01772	GH13_40.hmm	GHs	Glycoside Hydrolases	http://www.cazy.org/GH13_40.html
rna-gnl-WGS_AZNF-MAN_mRNA01779	GH13_1.hmm	GHs	Glycoside Hydrolases	http://www.cazy.org/GH13_1.html
rna-gnl-WGS_AZNF-MAN_mRNA01849	GT39.hmm	GTs	GlycosyTransferases	http://www.cazy.org/GT39.html
rna-gnl-WGS_AZNF-MAN_mRNA01852	CE3.hmm	CEs	Carbohydrate Esterases	http://www.cazy.org/CE3.html
rna-gnl-WGS_AZNF-MAN_mRNA01862	CBM21.hmm	CBMs	Carbohydrate-Binding Modules	http://www.cazy.org/CBM21.html
rna-gnl-WGS_AZNF-MAN_mRNA01873	GT4.hmm	GTs	GlycosyTransferases	http://www.cazy.org/GT4.html
rna-gnl-WGS_AZNF-MAN_mRNA01885	AA1.hmm	AAs	Auxiliary Activities	http://www.cazy.org/AA1.html
rna-gnl-WGS_AZNF-MAN_mRNA01925	GT61.hmm	GTs	GlycosyTransferases	http://www.cazy.org/GT61.html
rna-gnl-WGS_AZNF-MAN_mRNA01932	GT25.hmm	GTs	GlycosyTransferases	http://www.cazy.org/GT25.html
rna-gnl-WGS_AZNF-MAN_mRNA01994	GH75.hmm	GHs	Glycoside Hydrolases	http://www.cazy.org/GH75.html
rna-gnl-WGS_AZNF-MAN_mRNA02001	CE5.hmm	CEs	Carbohydrate Esterases	http://www.cazy.org/CE5.html
rna-gnl-WGS_AZNF-MAN_mRNA02019	GH37.hmm	GHs	Glycoside Hydrolases	http://www.cazy.org/GH37.html
rna-gnl-WGS_AZNF-MAN_mRNA02042	GH76.hmm	GHs	Glycoside Hydrolases	http://www.cazy.org/GH76.html
rna-gnl-WGS_AZNF-MAN_mRNA02047	GT57.hmm	GTs	GlycosyTransferases	http://www.cazy.org/GT57.html
rna-gnl-WGS_AZNF-MAN_mRNA02047	GT57.hmm	GTs	GlycosyTransferases	http://www.cazy.org/GT57.html
rna-gnl-WGS_AZNF-MAN_mRNA02064	GH31.hmm	GHs	Glycoside Hydrolases	http://www.cazy.org/GH31.html
rna-gnl-WGS_AZNF-MAN_mRNA02096	GH47.hmm	GHs	Glycoside Hydrolases	http://www.cazy.org/GH47.html
rna-gnl-WGS_AZNF-MAN_mRNA02125	GH18.hmm	GHs	Glycoside Hydrolases	http://www.cazy.org/GH18.html
rna-gnl-WGS_AZNF-MAN_mRNA02164	GT22.hmm	GTs	GlycosyTransferases	http://www.cazy.org/GT22.html
rna-gnl-WGS_AZNF-MAN_mRNA02265	GH5_11.hmm	GHs	Glycoside Hydrolases	http://www.cazy.org/GH5_11.html
rna-gnl-WGS_AZNF-MAN_mRNA02281	GH64.hmm	GHs	Glycoside Hydrolases	http://www.cazy.org/GH64.html
rna-gnl-WGS_AZNF-MAN_mRNA02282	GH16_23.hmm	GHs	Glycoside Hydrolases	http://www.cazy.org/GH16_23.html
rna-gnl-WGS_AZNF-MAN_mRNA02349	GT8.hmm	GTs	GlycosyTransferases	http://www.cazy.org/GT8.html
rna-gnl-WGS_AZNF-MAN_mRNA02370	GH29.hmm	GHs	Glycoside Hydrolases	http://www.cazy.org/GH29.html
rna-gnl-WGS_AZNF-MAN_mRNA02439	GH79.hmm	GHs	Glycoside Hydrolases	http://www.cazy.org/GH79.html
rna-gnl-WGS_AZNF-MAN_mRNA02491	GT25.hmm	GTs	GlycosyTransferases	http://www.cazy.org/GT25.html
rna-gnl-WGS_AZNF-MAN_mRNA02654	GH47.hmm	GHs	Glycoside Hydrolases	http://www.cazy.org/GH47.html
rna-gnl-WGS_AZNF-MAN_mRNA02696	CBM21.hmm	CBMs	Carbohydrate-Binding Modules	http://www.cazy.org/CBM21.html
rna-gnl-WGS_AZNF-MAN_mRNA02710	GT1.hmm	GTs	GlycosyTransferases	http://www.cazy.org/GT1.html
rna-gnl-WGS_AZNF-MAN_mRNA02712	GT1.hmm	GTs	GlycosyTransferases	http://www.cazy.org/GT1.html
rna-gnl-WGS_AZNF-MAN_mRNA02737	AA8.hmm	AAs	Auxiliary Activities	http://www.cazy.org/AA8.html
rna-gnl-WGS_AZNF-MAN_mRNA02751	GH18.hmm	GHs	Glycoside Hydrolases	http://www.cazy.org/GH18.html
rna-gnl-WGS_AZNF-MAN_mRNA02775	GH13_25.hmm	GHs	Glycoside Hydrolases	http://www.cazy.org/GH13_25.html
rna-gnl-WGS_AZNF-MAN_mRNA02783	GT8.hmm	GTs	GlycosyTransferases	http://www.cazy.org/GT8.html
rna-gnl-WGS_AZNF-MAN_mRNA02798	GH92.hmm	GHs	Glycoside Hydrolases	http://www.cazy.org/GH92.html
rna-gnl-WGS_AZNF-MAN_mRNA02809	GT59.hmm	GTs	GlycosyTransferases	http://www.cazy.org/GT59.html
rna-gnl-WGS_AZNF-MAN_mRNA02815	GT15.hmm	GTs	GlycosyTransferases	http://www.cazy.org/GT15.html
rna-gnl-WGS_AZNF-MAN_mRNA02846	GH16_22.hmm	GHs	Glycoside Hydrolases	http://www.cazy.org/GH16_22.html
rna-gnl-WGS_AZNF-MAN_mRNA02866	CE1.hmm	CEs	Carbohydrate Esterases	http://www.cazy.org/CE1.html
rna-gnl-WGS_AZNF-MAN_mRNA02928	AA3_2.hmm	AAs	Auxiliary Activities	http://www.cazy.org/AA3_2.html
rna-gnl-WGS_AZNF-MAN_mRNA02965	AA7.hmm	AAs	Auxiliary Activities	http://www.cazy.org/AA7.html
rna-gnl-WGS_AZNF-MAN_mRNA02980	GH5_22.hmm	GHs	Glycoside Hydrolases	http://www.cazy.org/GH5_22.html
rna-gnl-WGS_AZNF-MAN_mRNA02992	AA7.hmm	AAs	Auxiliary Activities	http://www.cazy.org/AA7.html
rna-gnl-WGS_AZNF-MAN_mRNA03014	CE4.hmm	CEs	Carbohydrate Esterases	http://www.cazy.org/CE4.html
rna-gnl-WGS_AZNF-MAN_mRNA03015	GT2_Chitin_synth_2.hmm	GTs	GlycosyTransferases	http://www.cazy.org/GT2.html
rna-gnl-WGS_AZNF-MAN_mRNA03043	GH55.hmm	GHs	Glycoside Hydrolases	http://www.cazy.org/GH55.html
rna-gnl-WGS_AZNF-MAN_mRNA03066	GH3.hmm	GHs	Glycoside Hydrolases	http://www.cazy.org/GH3.html
rna-gnl-WGS_AZNF-MAN_mRNA03159	GH2.hmm	GHs	Glycoside Hydrolases	http://www.cazy.org/GH2.html
rna-gnl-WGS_AZNF-MAN_mRNA03221	GH1.hmm	GHs	Glycoside Hydrolases	http://www.cazy.org/GH1.html
rna-gnl-WGS_AZNF-MAN_mRNA03266	GT90.hmm	GTs	GlycosyTransferases	http://www.cazy.org/GT90.html
rna-gnl-WGS_AZNF-MAN_mRNA03296	GT1.hmm	GTs	GlycosyTransferases	http://www.cazy.org/GT1.html
rna-gnl-WGS_AZNF-MAN_mRNA03340	GH135.hmm	GHs	Glycoside Hydrolases	http://www.cazy.org/GH135.html
rna-gnl-WGS_AZNF-MAN_mRNA03383	GT22.hmm	GTs	GlycosyTransferases	http://www.cazy.org/GT22.html
rna-gnl-WGS_AZNF-MAN_mRNA03388	AA3_1.hmm	AAs	Auxiliary Activities	http://www.cazy.org/AA3_1.html
rna-gnl-WGS_AZNF-MAN_mRNA03416	GH16_1.hmm	GHs	Glycoside Hydrolases	http://www.cazy.org/GH16_1.html
rna-gnl-WGS_AZNF-MAN_mRNA03417	GT34.hmm	GTs	GlycosyTransferases	http://www.cazy.org/GT34.html
rna-gnl-WGS_AZNF-MAN_mRNA03436	GT62.hmm	GTs	GlycosyTransferases	http://www.cazy.org/GT62.html
rna-gnl-WGS_AZNF-MAN_mRNA03452	GH16_18.hmm	GHs	Glycoside Hydrolases	http://www.cazy.org/GH16_18.html
rna-gnl-WGS_AZNF-MAN_mRNA03477	GH38.hmm	GHs	Glycoside Hydrolases	http://www.cazy.org/GH38.html
rna-gnl-WGS_AZNF-MAN_mRNA03529	GT1.hmm	GTs	GlycosyTransferases	http://www.cazy.org/GT1.html
rna-gnl-WGS_AZNF-MAN_mRNA03564	AA7.hmm	AAs	Auxiliary Activities	http://www.cazy.org/AA7.html
rna-gnl-WGS_AZNF-MAN_mRNA03578	GH3.hmm	GHs	Glycoside Hydrolases	http://www.cazy.org/GH3.html
rna-gnl-WGS_AZNF-MAN_mRNA03611	GH47.hmm	GHs	Glycoside Hydrolases	http://www.cazy.org/GH47.html
rna-gnl-WGS_AZNF-MAN_mRNA03623	GH128.hmm	GHs	Glycoside Hydrolases	http://www.cazy.org/GH128.html
rna-gnl-WGS_AZNF-MAN_mRNA03626	GH16_18.hmm	GHs	Glycoside Hydrolases	http://www.cazy.org/GH16_18.html
rna-gnl-WGS_AZNF-MAN_mRNA03638	AA3_2.hmm	AAs	Auxiliary Activities	http://www.cazy.org/AA3_2.html
rna-gnl-WGS_AZNF-MAN_mRNA03654	PL8_4.hmm	PLs	Polysaccharide Lyases	http://www.cazy.org/PL8_4.html
rna-gnl-WGS_AZNF-MAN_mRNA03658	GH16_3.hmm	GHs	Glycoside Hydrolases	http://www.cazy.org/GH16_3.html
rna-gnl-WGS_AZNF-MAN_mRNA03678	GH47.hmm	GHs	Glycoside Hydrolases	http://www.cazy.org/GH47.html
rna-gnl-WGS_AZNF-MAN_mRNA03830	GH5_27.hmm	GHs	Glycoside Hydrolases	http://www.cazy.org/GH5_27.html
rna-gnl-WGS_AZNF-MAN_mRNA03858	AA1.hmm	AAs	Auxiliary Activities	http://www.cazy.org/AA1.html
rna-gnl-WGS_AZNF-MAN_mRNA03873	CE16.hmm	CEs	Carbohydrate Esterases	http://www.cazy.org/CE16.html
rna-gnl-WGS_AZNF-MAN_mRNA03882	GT4.hmm	GTs	GlycosyTransferases	http://www.cazy.org/GT4.html
rna-gnl-WGS_AZNF-MAN_mRNA03926	GH72.hmm	GHs	Glycoside Hydrolases	http://www.cazy.org/GH72.html
rna-gnl-WGS_AZNF-MAN_mRNA03970	GT39.hmm	GTs	GlycosyTransferases	http://www.cazy.org/GT39.html
rna-gnl-WGS_AZNF-MAN_mRNA03999	AA11.hmm	AAs	Auxiliary Activities	http://www.cazy.org/AA11.html
rna-gnl-WGS_AZNF-MAN_mRNA04024	AA3.hmm	AAs	Auxiliary Activities	http://www.cazy.org/AA3.html
rna-gnl-WGS_AZNF-MAN_mRNA04041	GT15.hmm	GTs	GlycosyTransferases	http://www.cazy.org/GT15.html
rna-gnl-WGS_AZNF-MAN_mRNA04066	GH31.hmm	GHs	Glycoside Hydrolases	http://www.cazy.org/GH31.html
rna-gnl-WGS_AZNF-MAN_mRNA04076	GH2.hmm	GHs	Glycoside Hydrolases	http://www.cazy.org/GH2.html
rna-gnl-WGS_AZNF-MAN_mRNA04143	GT76.hmm	GTs	GlycosyTransferases	http://www.cazy.org/GT76.html
rna-gnl-WGS_AZNF-MAN_mRNA04148	GH47.hmm	GHs	Glycoside Hydrolases	http://www.cazy.org/GH47.html
rna-gnl-WGS_AZNF-MAN_mRNA04165	AA12.hmm	AAs	Auxiliary Activities	http://www.cazy.org/AA12.html
rna-gnl-WGS_AZNF-MAN_mRNA04205	GH16_18.hmm	GHs	Glycoside Hydrolases	http://www.cazy.org/GH16_18.html
rna-gnl-WGS_AZNF-MAN_mRNA04207	GH92.hmm	GHs	Glycoside Hydrolases	http://www.cazy.org/GH92.html
rna-gnl-WGS_AZNF-MAN_mRNA04259	GH1.hmm	GHs	Glycoside Hydrolases	http://www.cazy.org/GH1.html
rna-gnl-WGS_AZNF-MAN_mRNA04322	GH81.hmm	GHs	Glycoside Hydrolases	http://www.cazy.org/GH81.html
rna-gnl-WGS_AZNF-MAN_mRNA04326	GH115.hmm	GHs	Glycoside Hydrolases	http://www.cazy.org/GH115.html
rna-gnl-WGS_AZNF-MAN_mRNA04348	GH5_9.hmm	GHs	Glycoside Hydrolases	http://www.cazy.org/GH5_9.html
rna-gnl-WGS_AZNF-MAN_mRNA04359	GH3.hmm	GHs	Glycoside Hydrolases	http://www.cazy.org/GH3.html
rna-gnl-WGS_AZNF-MAN_mRNA04360	CE9.hmm	CEs	Carbohydrate Esterases	http://www.cazy.org/CE9.html
rna-gnl-WGS_AZNF-MAN_mRNA04378	GH125.hmm	GHs	Glycoside Hydrolases	http://www.cazy.org/GH125.html
rna-gnl-WGS_AZNF-MAN_mRNA04521	CE4.hmm	CEs	Carbohydrate Esterases	http://www.cazy.org/CE4.html
rna-gnl-WGS_AZNF-MAN_mRNA04534	GH16_3.hmm	GHs	Glycoside Hydrolases	http://www.cazy.org/GH16_3.html
rna-gnl-WGS_AZNF-MAN_mRNA04538	GT32.hmm	GTs	GlycosyTransferases	http://www.cazy.org/GT32.html
rna-gnl-WGS_AZNF-MAN_mRNA04551	GT8.hmm	GTs	GlycosyTransferases	http://www.cazy.org/GT8.html
rna-gnl-WGS_AZNF-MAN_mRNA04552	AA7.hmm	AAs	Auxiliary Activities	http://www.cazy.org/AA7.html
rna-gnl-WGS_AZNF-MAN_mRNA04554	GH20.hmm	GHs	Glycoside Hydrolases	http://www.cazy.org/GH20.html
rna-gnl-WGS_AZNF-MAN_mRNA04555	GH65.hmm	GHs	Glycoside Hydrolases	http://www.cazy.org/GH65.html
rna-gnl-WGS_AZNF-MAN_mRNA04583	AA7.hmm	AAs	Auxiliary Activities	http://www.cazy.org/AA7.html
rna-gnl-WGS_AZNF-MAN_mRNA04617	AA3_2.hmm	AAs	Auxiliary Activities	http://www.cazy.org/AA3_2.html
rna-gnl-WGS_AZNF-MAN_mRNA04644	GT90.hmm	GTs	GlycosyTransferases	http://www.cazy.org/GT90.html
rna-gnl-WGS_AZNF-MAN_mRNA04668	GH54.hmm	GHs	Glycoside Hydrolases	http://www.cazy.org/GH54.html
rna-gnl-WGS_AZNF-MAN_mRNA04668	CBM42.hmm	CBMs	Carbohydrate-Binding Modules	http://www.cazy.org/CBM42.html
rna-gnl-WGS_AZNF-MAN_mRNA04710	GH37.hmm	GHs	Glycoside Hydrolases	http://www.cazy.org/GH37.html
rna-gnl-WGS_AZNF-MAN_mRNA04756	AA5.hmm	AAs	Auxiliary Activities	http://www.cazy.org/AA5.html
rna-gnl-WGS_AZNF-MAN_mRNA04807	AA1.hmm	AAs	Auxiliary Activities	http://www.cazy.org/AA1.html
rna-gnl-WGS_AZNF-MAN_mRNA04853	GT66.hmm	GTs	GlycosyTransferases	http://www.cazy.org/GT66.html
rna-gnl-WGS_AZNF-MAN_mRNA04873	CE4.hmm	CEs	Carbohydrate Esterases	http://www.cazy.org/CE4.html
rna-gnl-WGS_AZNF-MAN_mRNA04943	GH5_24.hmm	GHs	Glycoside Hydrolases	http://www.cazy.org/GH5_24.html
rna-gnl-WGS_AZNF-MAN_mRNA05008	CE3.hmm	CEs	Carbohydrate Esterases	http://www.cazy.org/CE3.html
rna-gnl-WGS_AZNF-MAN_mRNA05012	GT69.hmm	GTs	GlycosyTransferases	http://www.cazy.org/GT69.html
rna-gnl-WGS_AZNF-MAN_mRNA05013	GT39.hmm	GTs	GlycosyTransferases	http://www.cazy.org/GT39.html
rna-gnl-WGS_AZNF-MAN_mRNA05018	GH47.hmm	GHs	Glycoside Hydrolases	http://www.cazy.org/GH47.html
rna-gnl-WGS_AZNF-MAN_mRNA05029	AA4.hmm	AAs	Auxiliary Activities	http://www.cazy.org/AA4.html
rna-gnl-WGS_AZNF-MAN_mRNA05156	GH15.hmm	GHs	Glycoside Hydrolases	http://www.cazy.org/GH15.html
rna-gnl-WGS_AZNF-MAN_mRNA05179	GH18.hmm	GHs	Glycoside Hydrolases	http://www.cazy.org/GH18.html
rna-gnl-WGS_AZNF-MAN_mRNA05184	GH92.hmm	GHs	Glycoside Hydrolases	http://www.cazy.org/GH92.html
rna-gnl-WGS_AZNF-MAN_mRNA05267	GH13_40.hmm	GHs	Glycoside Hydrolases	http://www.cazy.org/GH13_40.html
rna-gnl-WGS_AZNF-MAN_mRNA05271	GT20.hmm	GTs	GlycosyTransferases	http://www.cazy.org/GT20.html
rna-gnl-WGS_AZNF-MAN_mRNA05274	GT25.hmm	GTs	GlycosyTransferases	http://www.cazy.org/GT25.html
rna-gnl-WGS_AZNF-MAN_mRNA05275	GH127.hmm	GHs	Glycoside Hydrolases	http://www.cazy.org/GH127.html
rna-gnl-WGS_AZNF-MAN_mRNA05293	GT20.hmm	GTs	GlycosyTransferases	http://www.cazy.org/GT20.html
rna-gnl-WGS_AZNF-MAN_mRNA05339	AA5_2.hmm	AAs	Auxiliary Activities	http://www.cazy.org/AA5_2.html
rna-gnl-WGS_AZNF-MAN_mRNA05363	GT3.hmm	GTs	GlycosyTransferases	http://www.cazy.org/GT3.html
rna-gnl-WGS_AZNF-MAN_mRNA05396	GH55.hmm	GHs	Glycoside Hydrolases	http://www.cazy.org/GH55.html
rna-gnl-WGS_AZNF-MAN_mRNA05400	GT77.hmm	GTs	GlycosyTransferases	http://www.cazy.org/GT77.html
rna-gnl-WGS_AZNF-MAN_mRNA05420	GH76.hmm	GHs	Glycoside Hydrolases	http://www.cazy.org/GH76.html
rna-gnl-WGS_AZNF-MAN_mRNA05496	GH16_1.hmm	GHs	Glycoside Hydrolases	http://www.cazy.org/GH16_1.html
rna-gnl-WGS_AZNF-MAN_mRNA05551	GT32.hmm	GTs	GlycosyTransferases	http://www.cazy.org/GT32.html
rna-gnl-WGS_AZNF-MAN_mRNA05556	GH43_34.hmm	GHs	Glycoside Hydrolases	http://www.cazy.org/GH43_34.html
rna-gnl-WGS_AZNF-MAN_mRNA05556	CBM66.hmm	CBMs	Carbohydrate-Binding Modules	http://www.cazy.org/CBM66.html
rna-gnl-WGS_AZNF-MAN_mRNA05584	GH18.hmm	GHs	Glycoside Hydrolases	http://www.cazy.org/GH18.html
rna-gnl-WGS_AZNF-MAN_mRNA05613	GT2_Glyco_tranf_2_3.hmm	GTs	GlycosyTransferases	http://www.cazy.org/GT2.html
rna-gnl-WGS_AZNF-MAN_mRNA05634	PL7_4.hmm	PLs	Polysaccharide Lyases	http://www.cazy.org/PL7_4.html
rna-gnl-WGS_AZNF-MAN_mRNA05652	GT90.hmm	GTs	GlycosyTransferases	http://www.cazy.org/GT90.html
rna-gnl-WGS_AZNF-MAN_mRNA05661	AA1_3.hmm	AAs	Auxiliary Activities	http://www.cazy.org/AA1_3.html
rna-gnl-WGS_AZNF-MAN_mRNA05722	GH16_18.hmm	GHs	Glycoside Hydrolases	http://www.cazy.org/GH16_18.html
rna-gnl-WGS_AZNF-MAN_mRNA05724	GT2_Glyco_trans_2_3.hmm	GTs	GlycosyTransferases	http://www.cazy.org/GT2.html
rna-gnl-WGS_AZNF-MAN_mRNA05725	GH12.hmm	GHs	Glycoside Hydrolases	http://www.cazy.org/GH12.html
rna-gnl-WGS_AZNF-MAN_mRNA05726	GH5_15.hmm	GHs	Glycoside Hydrolases	http://www.cazy.org/GH5_15.html
rna-gnl-WGS_AZNF-MAN_mRNA05730	AA1.hmm	AAs	Auxiliary Activities	http://www.cazy.org/AA1.html
rna-gnl-WGS_AZNF-MAN_mRNA05735	AA1_3.hmm	AAs	Auxiliary Activities	http://www.cazy.org/AA1_3.html
rna-gnl-WGS_AZNF-MAN_mRNA05741	GH18.hmm	GHs	Glycoside Hydrolases	http://www.cazy.org/GH18.html
rna-gnl-WGS_AZNF-MAN_mRNA05824	GH18.hmm	GHs	Glycoside Hydrolases	http://www.cazy.org/GH18.html
rna-gnl-WGS_AZNF-MAN_mRNA05865	AA6.hmm	AAs	Auxiliary Activities	http://www.cazy.org/AA6.html
rna-gnl-WGS_AZNF-MAN_mRNA05873	GT90.hmm	GTs	GlycosyTransferases	http://www.cazy.org/GT90.html
rna-gnl-WGS_AZNF-MAN_mRNA05895	GT1.hmm	GTs	GlycosyTransferases	http://www.cazy.org/GT1.html
rna-gnl-WGS_AZNF-MAN_mRNA05936	GT57.hmm	GTs	GlycosyTransferases	http://www.cazy.org/GT57.html
rna-gnl-WGS_AZNF-MAN_mRNA06029	CBM21.hmm	CBMs	Carbohydrate-Binding Modules	http://www.cazy.org/CBM21.html
rna-gnl-WGS_AZNF-MAN_mRNA06040	GH135.hmm	GHs	Glycoside Hydrolases	http://www.cazy.org/GH135.html
rna-gnl-WGS_AZNF-MAN_mRNA06041	GH135.hmm	GHs	Glycoside Hydrolases	http://www.cazy.org/GH135.html
rna-gnl-WGS_AZNF-MAN_mRNA06066	GH76.hmm	GHs	Glycoside Hydrolases	http://www.cazy.org/GH76.html
rna-gnl-WGS_AZNF-MAN_mRNA06105	GH18.hmm	GHs	Glycoside Hydrolases	http://www.cazy.org/GH18.html
rna-gnl-WGS_AZNF-MAN_mRNA06118	GT20.hmm	GTs	GlycosyTransferases	http://www.cazy.org/GT20.html
rna-gnl-WGS_AZNF-MAN_mRNA06122	GH135.hmm	GHs	Glycoside Hydrolases	http://www.cazy.org/GH135.html
rna-gnl-WGS_AZNF-MAN_mRNA06146	AA7.hmm	AAs	Auxiliary Activities	http://www.cazy.org/AA7.html
rna-gnl-WGS_AZNF-MAN_mRNA06168	AA7.hmm	AAs	Auxiliary Activities	http://www.cazy.org/AA7.html
rna-gnl-WGS_AZNF-MAN_mRNA06192	GT1.hmm	GTs	GlycosyTransferases	http://www.cazy.org/GT1.html
rna-gnl-WGS_AZNF-MAN_mRNA06222	AA11.hmm	AAs	Auxiliary Activities	http://www.cazy.org/AA11.html
rna-gnl-WGS_AZNF-MAN_mRNA06233	GT25.hmm	GTs	GlycosyTransferases	http://www.cazy.org/GT25.html
rna-gnl-WGS_AZNF-MAN_mRNA06252	AA7.hmm	AAs	Auxiliary Activities	http://www.cazy.org/AA7.html
rna-gnl-WGS_AZNF-MAN_mRNA06282	GH92.hmm	GHs	Glycoside Hydrolases	http://www.cazy.org/GH92.html
rna-gnl-WGS_AZNF-MAN_mRNA06357	AA3_2.hmm	AAs	Auxiliary Activities	http://www.cazy.org/AA3_2.html
rna-gnl-WGS_AZNF-MAN_mRNA06358	AA1_3.hmm	AAs	Auxiliary Activities	http://www.cazy.org/AA1_3.html
rna-gnl-WGS_AZNF-MAN_mRNA06428	AA11.hmm	AAs	Auxiliary Activities	http://www.cazy.org/AA11.html
rna-gnl-WGS_AZNF-MAN_mRNA06498	GH63.hmm	GHs	Glycoside Hydrolases	http://www.cazy.org/GH63.html
rna-gnl-WGS_AZNF-MAN_mRNA06516	GH25.hmm	GHs	Glycoside Hydrolases	http://www.cazy.org/GH25.html
rna-gnl-WGS_AZNF-MAN_mRNA06524	GT21.hmm	GTs	GlycosyTransferases	http://www.cazy.org/GT21.html
rna-gnl-WGS_AZNF-MAN_mRNA06557	GT90.hmm	GTs	GlycosyTransferases	http://www.cazy.org/GT90.html
rna-gnl-WGS_AZNF-MAN_mRNA06653	CBM87.hmm	CBMs	Carbohydrate-Binding Modules	http://www.cazy.org/CBM87.html
rna-gnl-WGS_AZNF-MAN_mRNA06653	CE18.hmm	CEs	Carbohydrate Esterases	http://www.cazy.org/CE18.html
rna-gnl-WGS_AZNF-MAN_mRNA06771	AA3.hmm	AAs	Auxiliary Activities	http://www.cazy.org/AA3.html
rna-gnl-WGS_AZNF-MAN_mRNA06775	GH95.hmm	GHs	Glycoside Hydrolases	http://www.cazy.org/GH95.html
rna-gnl-WGS_AZNF-MAN_mRNA06803	GH88.hmm	GHs	Glycoside Hydrolases	http://www.cazy.org/GH88.html
rna-gnl-WGS_AZNF-MAN_mRNA06804	GH154.hmm	GHs	Glycoside Hydrolases	http://www.cazy.org/GH154.html
rna-gnl-WGS_AZNF-MAN_mRNA06805	GH136.hmm	GHs	Glycoside Hydrolases	http://www.cazy.org/GH136.html
rna-gnl-WGS_AZNF-MAN_mRNA06808	AA7.hmm	AAs	Auxiliary Activities	http://www.cazy.org/AA7.html
rna-gnl-WGS_AZNF-MAN_mRNA06827	GH35.hmm	GHs	Glycoside Hydrolases	http://www.cazy.org/GH35.html
rna-gnl-WGS_AZNF-MAN_mRNA06828	GH27.hmm	GHs	Glycoside Hydrolases	http://www.cazy.org/GH27.html
rna-gnl-WGS_AZNF-MAN_mRNA06830	GH31.hmm	GHs	Glycoside Hydrolases	http://www.cazy.org/GH31.html
rna-gnl-WGS_AZNF-MAN_mRNA06832	GH2.hmm	GHs	Glycoside Hydrolases	http://www.cazy.org/GH2.html
rna-gnl-WGS_AZNF-MAN_mRNA06887	GT22.hmm	GTs	GlycosyTransferases	http://www.cazy.org/GT22.html
rna-gnl-WGS_AZNF-MAN_mRNA06892	GH13_40.hmm	GHs	Glycoside Hydrolases	http://www.cazy.org/GH13_40.html
rna-gnl-WGS_AZNF-MAN_mRNA06917	AA2.hmm	AAs	Auxiliary Activities	http://www.cazy.org/AA2.html
rna-gnl-WGS_AZNF-MAN_mRNA06934	AA2.hmm	AAs	Auxiliary Activities	http://www.cazy.org/AA2.html
rna-gnl-WGS_AZNF-MAN_mRNA06976	GT15.hmm	GTs	GlycosyTransferases	http://www.cazy.org/GT15.html
rna-gnl-WGS_AZNF-MAN_mRNA07023	GH3.hmm	GHs	Glycoside Hydrolases	http://www.cazy.org/GH3.html
rna-gnl-WGS_AZNF-MAN_mRNA07104	GH18.hmm	GHs	Glycoside Hydrolases	http://www.cazy.org/GH18.html
rna-gnl-WGS_AZNF-MAN_mRNA07138	GH18.hmm	GHs	Glycoside Hydrolases	http://www.cazy.org/GH18.html
rna-gnl-WGS_AZNF-MAN_mRNA07150	GH2.hmm	GHs	Glycoside Hydrolases	http://www.cazy.org/GH2.html
rna-gnl-WGS_AZNF-MAN_mRNA07154	CE5.hmm	CEs	Carbohydrate Esterases	http://www.cazy.org/CE5.html
rna-gnl-WGS_AZNF-MAN_mRNA07173	GH128.hmm	GHs	Glycoside Hydrolases	http://www.cazy.org/GH128.html
rna-gnl-WGS_AZNF-MAN_mRNA07174	CE1.hmm	CEs	Carbohydrate Esterases	http://www.cazy.org/CE1.html
rna-gnl-WGS_AZNF-MAN_mRNA07185	CBM87.hmm	CBMs	Carbohydrate-Binding Modules	http://www.cazy.org/CBM87.html
rna-gnl-WGS_AZNF-MAN_mRNA07185	CE18.hmm	CEs	Carbohydrate Esterases	http://www.cazy.org/CE18.html
rna-gnl-WGS_AZNF-MAN_mRNA07186	GH114.hmm	GHs	Glycoside Hydrolases	http://www.cazy.org/GH114.html
rna-gnl-WGS_AZNF-MAN_mRNA07187	GH135.hmm	GHs	Glycoside Hydrolases	http://www.cazy.org/GH135.html
rna-gnl-WGS_AZNF-MAN_mRNA07219	GH18.hmm	GHs	Glycoside Hydrolases	http://www.cazy.org/GH18.html
rna-gnl-WGS_AZNF-MAN_mRNA07235	GH105.hmm	GHs	Glycoside Hydrolases	http://www.cazy.org/GH105.html
rna-gnl-WGS_AZNF-MAN_mRNA07249	AA1.hmm	AAs	Auxiliary Activities	http://www.cazy.org/AA1.html
rna-gnl-WGS_AZNF-MAN_mRNA07249	AA1.hmm	AAs	Auxiliary Activities	http://www.cazy.org/AA1.html
rna-gnl-WGS_AZNF-MAN_mRNA07264	GH27.hmm	GHs	Glycoside Hydrolases	http://www.cazy.org/GH27.html
rna-gnl-WGS_AZNF-MAN_mRNA07265	GT69.hmm	GTs	GlycosyTransferases	http://www.cazy.org/GT69.html
rna-gnl-WGS_AZNF-MAN_mRNA07295	GT1.hmm	GTs	GlycosyTransferases	http://www.cazy.org/GT1.html
rna-gnl-WGS_AZNF-MAN_mRNA07349	GT90.hmm	GTs	GlycosyTransferases	http://www.cazy.org/GT90.html
rna-gnl-WGS_AZNF-MAN_mRNA07400	GH36.hmm	GHs	Glycoside Hydrolases	http://www.cazy.org/GH36.html
rna-gnl-WGS_AZNF-MAN_mRNA07475	AA1_2.hmm	AAs	Auxiliary Activities	http://www.cazy.org/AA1_2.html
rna-gnl-WGS_AZNF-MAN_mRNA07533	GH128.hmm	GHs	Glycoside Hydrolases	http://www.cazy.org/GH128.html
rna-gnl-WGS_AZNF-MAN_mRNA07617	GT109.hmm	GTs	GlycosyTransferases	http://www.cazy.org/GT109.html
rna-gnl-WGS_AZNF-MAN_mRNA07620	AA7.hmm	AAs	Auxiliary Activities	http://www.cazy.org/AA7.html
rna-gnl-WGS_AZNF-MAN_mRNA07632	GH3.hmm	GHs	Glycoside Hydrolases	http://www.cazy.org/GH3.html
rna-gnl-WGS_AZNF-MAN_mRNA07648	AA3_1.hmm	AAs	Auxiliary Activities	http://www.cazy.org/AA3_1.html
rna-gnl-WGS_AZNF-MAN_mRNA07669	AA3_2.hmm	AAs	Auxiliary Activities	http://www.cazy.org/AA3_2.html
rna-gnl-WGS_AZNF-MAN_mRNA07741	GT1.hmm	GTs	GlycosyTransferases	http://www.cazy.org/GT1.html
rna-gnl-WGS_AZNF-MAN_mRNA07762	AA3_2.hmm	AAs	Auxiliary Activities	http://www.cazy.org/AA3_2.html
rna-gnl-WGS_AZNF-MAN_mRNA07765	GH71.hmm	GHs	Glycoside Hydrolases	http://www.cazy.org/GH71.html
rna-gnl-WGS_AZNF-MAN_mRNA07765	CBM24.hmm	CBMs	Carbohydrate-Binding Modules	http://www.cazy.org/CBM24.html
rna-gnl-WGS_AZNF-MAN_mRNA07791	AA7.hmm	AAs	Auxiliary Activities	http://www.cazy.org/AA7.html
rna-gnl-WGS_AZNF-MAN_mRNA07794	GH76.hmm	GHs	Glycoside Hydrolases	http://www.cazy.org/GH76.html
rna-gnl-WGS_AZNF-MAN_mRNA07819	GH3.hmm	GHs	Glycoside Hydrolases	http://www.cazy.org/GH3.html
rna-gnl-WGS_AZNF-MAN_mRNA07825	GH31.hmm	GHs	Glycoside Hydrolases	http://www.cazy.org/GH31.html
rna-gnl-WGS_AZNF-MAN_mRNA07845	GH76.hmm	GHs	Glycoside Hydrolases	http://www.cazy.org/GH76.html
rna-gnl-WGS_AZNF-MAN_mRNA07851	GH24.hmm	GHs	Glycoside Hydrolases	http://www.cazy.org/GH24.html
rna-gnl-WGS_AZNF-MAN_mRNA07852	AA3_3.hmm	AAs	Auxiliary Activities	http://www.cazy.org/AA3_3.html
rna-gnl-WGS_AZNF-MAN_mRNA07911	GH25.hmm	GHs	Glycoside Hydrolases	http://www.cazy.org/GH25.html
rna-gnl-WGS_AZNF-MAN_mRNA07946	GH105.hmm	GHs	Glycoside Hydrolases	http://www.cazy.org/GH105.html
rna-gnl-WGS_AZNF-MAN_mRNA07971	CE5.hmm	CEs	Carbohydrate Esterases	http://www.cazy.org/CE5.html
rna-gnl-WGS_AZNF-MAN_mRNA08043	GH132.hmm	GHs	Glycoside Hydrolases	http://www.cazy.org/GH132.html
rna-gnl-WGS_AZNF-MAN_mRNA08140	GT2_Chitin_synth_2.hmm	GTs	GlycosyTransferases	http://www.cazy.org/GT2.html
rna-gnl-WGS_AZNF-MAN_mRNA08159	GH1.hmm	GHs	Glycoside Hydrolases	http://www.cazy.org/GH1.html
rna-gnl-WGS_AZNF-MAN_mRNA08161	GH162.hmm	GHs	Glycoside Hydrolases	http://www.cazy.org/GH162.html
rna-gnl-WGS_AZNF-MAN_mRNA08243	GT15.hmm	GTs	GlycosyTransferases	http://www.cazy.org/GT15.html
rna-gnl-WGS_AZNF-MAN_mRNA08250	GH16_19.hmm	GHs	Glycoside Hydrolases	http://www.cazy.org/GH16_19.html
rna-gnl-WGS_AZNF-MAN_mRNA08274	GH3.hmm	GHs	Glycoside Hydrolases	http://www.cazy.org/GH3.html
rna-gnl-WGS_AZNF-MAN_mRNA08331	GT24.hmm	GTs	GlycosyTransferases	http://www.cazy.org/GT24.html
rna-gnl-WGS_AZNF-MAN_mRNA08344	GT48.hmm	GTs	GlycosyTransferases	http://www.cazy.org/GT48.html
rna-gnl-WGS_AZNF-MAN_mRNA08436	CE16.hmm	CEs	Carbohydrate Esterases	http://www.cazy.org/CE16.html
rna-gnl-WGS_AZNF-MAN_mRNA08472	GH5_12.hmm	GHs	Glycoside Hydrolases	http://www.cazy.org/GH5_12.html
rna-gnl-WGS_AZNF-MAN_mRNA08474	GH47.hmm	GHs	Glycoside Hydrolases	http://www.cazy.org/GH47.html
rna-gnl-WGS_AZNF-MAN_mRNA08512	GH15.hmm	GHs	Glycoside Hydrolases	http://www.cazy.org/GH15.html
rna-gnl-WGS_AZNF-MAN_mRNA08512	CBM20.hmm	CBMs	Carbohydrate-Binding Modules	http://www.cazy.org/CBM20.html
rna-gnl-WGS_AZNF-MAN_mRNA08581	GT2_Chitin_synth_2.hmm	GTs	GlycosyTransferases	http://www.cazy.org/GT2.html
rna-gnl-WGS_AZNF-MAN_mRNA08582	GT2_Chitin_synth_2.hmm	GTs	GlycosyTransferases	http://www.cazy.org/GT2.html
rna-gnl-WGS_AZNF-MAN_mRNA08596	GT2_Chitin_synth_2.hmm	GTs	GlycosyTransferases	http://www.cazy.org/GT2.html
rna-gnl-WGS_AZNF-MAN_mRNA08654	GH13_8.hmm	GHs	Glycoside Hydrolases	http://www.cazy.org/GH13_8.html
rna-gnl-WGS_AZNF-MAN_mRNA08745	GT34.hmm	GTs	GlycosyTransferases	http://www.cazy.org/GT34.html
rna-gnl-WGS_AZNF-MAN_mRNA08784	GH33.hmm	GHs	Glycoside Hydrolases	http://www.cazy.org/GH33.html
rna-gnl-WGS_AZNF-MAN_mRNA08886	AA7.hmm	AAs	Auxiliary Activities	http://www.cazy.org/AA7.html
rna-gnl-WGS_AZNF-MAN_mRNA08887	GH89.hmm	GHs	Glycoside Hydrolases	http://www.cazy.org/GH89.html
rna-gnl-WGS_AZNF-MAN_mRNA08893	GT2_Glycos_transf_2.hmm	GTs	GlycosyTransferases	http://www.cazy.org/GT2.html
rna-gnl-WGS_AZNF-MAN_mRNA08928	GH16_1.hmm	GHs	Glycoside Hydrolases	http://www.cazy.org/GH16_1.html
rna-gnl-WGS_AZNF-MAN_mRNA08999	GH84.hmm	GHs	Glycoside Hydrolases	http://www.cazy.org/GH84.html
rna-gnl-WGS_AZNF-MAN_mRNA09007	GH3.hmm	GHs	Glycoside Hydrolases	http://www.cazy.org/GH3.html
rna-gnl-WGS_AZNF-MAN_mRNA09008	GT64.hmm	GTs	GlycosyTransferases	http://www.cazy.org/GT64.html
rna-gnl-WGS_AZNF-MAN_mRNA09043	GT1.hmm	GTs	GlycosyTransferases	http://www.cazy.org/GT1.html
rna-gnl-WGS_AZNF-MAN_mRNA09044	AA2.hmm	AAs	Auxiliary Activities	http://www.cazy.org/AA2.html
rna-gnl-WGS_AZNF-MAN_mRNA09061	GH76.hmm	GHs	Glycoside Hydrolases	http://www.cazy.org/GH76.html
rna-gnl-WGS_AZNF-MAN_mRNA09062	GH24.hmm	GHs	Glycoside Hydrolases	http://www.cazy.org/GH24.html
rna-gnl-WGS_AZNF-MAN_mRNA09099	GH18.hmm	GHs	Glycoside Hydrolases	http://www.cazy.org/GH18.html
rna-gnl-WGS_AZNF-MAN_mRNA09103	GH31.hmm	GHs	Glycoside Hydrolases	http://www.cazy.org/GH31.html
rna-gnl-WGS_AZNF-MAN_mRNA09116	GH154.hmm	GHs	Glycoside Hydrolases	http://www.cazy.org/GH154.html
rna-gnl-WGS_AZNF-MAN_mRNA09183	AA3_4.hmm	AAs	Auxiliary Activities	http://www.cazy.org/AA3_4.html
rna-gnl-WGS_AZNF-MAN_mRNA09183	AA3_4.hmm	AAs	Auxiliary Activities	http://www.cazy.org/AA3_4.html
rna-gnl-WGS_AZNF-MAN_mRNA09237	AA3_2.hmm	AAs	Auxiliary Activities	http://www.cazy.org/AA3_2.html
rna-gnl-WGS_AZNF-MAN_mRNA09254	AA1.hmm	AAs	Auxiliary Activities	http://www.cazy.org/AA1.html
rna-gnl-WGS_AZNF-MAN_mRNA09274	CE4.hmm	CEs	Carbohydrate Esterases	http://www.cazy.org/CE4.html
rna-gnl-WGS_AZNF-MAN_mRNA09362	AA7.hmm	AAs	Auxiliary Activities	http://www.cazy.org/AA7.html
rna-gnl-WGS_AZNF-MAN_mRNA09378	AA1.hmm	AAs	Auxiliary Activities	http://www.cazy.org/AA1.html
rna-gnl-WGS_AZNF-MAN_mRNA09429	GH18.hmm	GHs	Glycoside Hydrolases	http://www.cazy.org/GH18.html
rna-gnl-WGS_AZNF-MAN_mRNA09491	GH31.hmm	GHs	Glycoside Hydrolases	http://www.cazy.org/GH31.html
rna-gnl-WGS_AZNF-MAN_mRNA09520	GH16_18.hmm	GHs	Glycoside Hydrolases	http://www.cazy.org/GH16_18.html
rna-gnl-WGS_AZNF-MAN_mRNA09562	GT20.hmm	GTs	GlycosyTransferases	http://www.cazy.org/GT20.html
rna-gnl-WGS_AZNF-MAN_mRNA09585	GH18.hmm	GHs	Glycoside Hydrolases	http://www.cazy.org/GH18.html
rna-gnl-WGS_AZNF-MAN_mRNA09597	GH72.hmm	GHs	Glycoside Hydrolases	http://www.cazy.org/GH72.html
rna-gnl-WGS_AZNF-MAN_mRNA09616	GH55.hmm	GHs	Glycoside Hydrolases	http://www.cazy.org/GH55.html
rna-gnl-WGS_AZNF-MAN_mRNA09631	GH28.hmm	GHs	Glycoside Hydrolases	http://www.cazy.org/GH28.html
rna-gnl-WGS_AZNF-MAN_mRNA09647	AA3_2.hmm	AAs	Auxiliary Activities	http://www.cazy.org/AA3_2.html
rna-gnl-WGS_AZNF-MAN_mRNA09674	GH89.hmm	GHs	Glycoside Hydrolases	http://www.cazy.org/GH89.html
rna-gnl-WGS_AZNF-MAN_mRNA09690	AA7.hmm	AAs	Auxiliary Activities	http://www.cazy.org/AA7.html
rna-gnl-WGS_AZNF-MAN_mRNA09776	GH92.hmm	GHs	Glycoside Hydrolases	http://www.cazy.org/GH92.html
rna-gnl-WGS_AZNF-MAN_mRNA09783	GT1.hmm	GTs	GlycosyTransferases	http://www.cazy.org/GT1.html
rna-gnl-WGS_AZNF-MAN_mRNA09808	AA7.hmm	AAs	Auxiliary Activities	http://www.cazy.org/AA7.html
rna-gnl-WGS_AZNF-MAN_mRNA09821	GH55.hmm	GHs	Glycoside Hydrolases	http://www.cazy.org/GH55.html
rna-gnl-WGS_AZNF-MAN_mRNA09858	GH152.hmm	GHs	Glycoside Hydrolases	http://www.cazy.org/GH152.html
rna-gnl-WGS_AZNF-MAN_mRNA09869	GH35.hmm	GHs	Glycoside Hydrolases	http://www.cazy.org/GH35.html
rna-gnl-WGS_AZNF-MAN_mRNA09894	GT2_Glyco_tranf_2_3.hmm	GTs	GlycosyTransferases	http://www.cazy.org/GT2.html
rna-gnl-WGS_AZNF-MAN_mRNA10025	GT25.hmm	GTs	GlycosyTransferases	http://www.cazy.org/GT25.html
rna-gnl-WGS_AZNF-MAN_mRNA10048	CBM66.hmm	CBMs	Carbohydrate-Binding Modules	http://www.cazy.org/CBM66.html
rna-gnl-WGS_AZNF-MAN_mRNA10048	CBM66.hmm	CBMs	Carbohydrate-Binding Modules	http://www.cazy.org/CBM66.html
rna-gnl-WGS_AZNF-MAN_mRNA10050	GH18.hmm	GHs	Glycoside Hydrolases	http://www.cazy.org/GH18.html
rna-gnl-WGS_AZNF-MAN_mRNA10232	GH16_4.hmm	GHs	Glycoside Hydrolases	http://www.cazy.org/GH16_4.html
rna-gnl-WGS_AZNF-MAN_mRNA10233	GT2_Glyco_trans_2_3.hmm	GTs	GlycosyTransferases	http://www.cazy.org/GT2.html
rna-gnl-WGS_AZNF-MAN_mRNA10283	GH27.hmm	GHs	Glycoside Hydrolases	http://www.cazy.org/GH27.html
rna-gnl-WGS_AZNF-MAN_mRNA10373	GT8.hmm	GTs	GlycosyTransferases	http://www.cazy.org/GT8.html
rna-gnl-WGS_AZNF-MAN_mRNA10398	AA7.hmm	AAs	Auxiliary Activities	http://www.cazy.org/AA7.html
rna-gnl-WGS_AZNF-MAN_mRNA10426	GH76.hmm	GHs	Glycoside Hydrolases	http://www.cazy.org/GH76.html
rna-gnl-WGS_AZNF-MAN_mRNA10435	GH16_4.hmm	GHs	Glycoside Hydrolases	http://www.cazy.org/GH16_4.html
rna-gnl-WGS_AZNF-MAN_mRNA10436	GT2_Glyco_trans_2_3.hmm	GTs	GlycosyTransferases	http://www.cazy.org/GT2.html
rna-gnl-WGS_AZNF-MAN_mRNA10477	AA1.hmm	AAs	Auxiliary Activities	http://www.cazy.org/AA1.html
rna-gnl-WGS_AZNF-MAN_mRNA10504	AA1.hmm	AAs	Auxiliary Activities	http://www.cazy.org/AA1.html
rna-gnl-WGS_AZNF-MAN_mRNA10526	GH128.hmm	GHs	Glycoside Hydrolases	http://www.cazy.org/GH128.html
rna-gnl-WGS_AZNF-MAN_mRNA10544	GH76.hmm	GHs	Glycoside Hydrolases	http://www.cazy.org/GH76.html
rna-gnl-WGS_AZNF-MAN_mRNA10545	GH16_1.hmm	GHs	Glycoside Hydrolases	http://www.cazy.org/GH16_1.html
rna-gnl-WGS_AZNF-MAN_mRNA10554	GH18.hmm	GHs	Glycoside Hydrolases	http://www.cazy.org/GH18.html
rna-gnl-WGS_AZNF-MAN_mRNA10565	GH18.hmm	GHs	Glycoside Hydrolases	http://www.cazy.org/GH18.html
rna-gnl-WGS_AZNF-MAN_mRNA10632	GT34.hmm	GTs	GlycosyTransferases	http://www.cazy.org/GT34.html
rna-gnl-WGS_AZNF-MAN_mRNA10724	GH18.hmm	GHs	Glycoside Hydrolases	http://www.cazy.org/GH18.html
rna-gnl-WGS_AZNF-MAN_mRNA10810	AA5_2.hmm	AAs	Auxiliary Activities	http://www.cazy.org/AA5_2.html
rna-gnl-WGS_AZNF-MAN_mRNA10857	AA7.hmm	AAs	Auxiliary Activities	http://www.cazy.org/AA7.html
rna-gnl-WGS_AZNF-MAN_mRNA10864	GH128.hmm	GHs	Glycoside Hydrolases	http://www.cazy.org/GH128.html
rna-gnl-WGS_AZNF-MAN_mRNA10871	GH128.hmm	GHs	Glycoside Hydrolases	http://www.cazy.org/GH128.html

## Sheet: Ncra.cazy
Table S4 The CAZYs informations in Neurospora crassa OR74A
SeqID	Domain	Class	ClassInfo	DomainDescription
rna-XM_001727954.2	GH71.hmm	GHs	Glycoside Hydrolases	http://www.cazy.org/GH71.html
rna-XM_001727954.2	CBM24.hmm	CBMs	Carbohydrate-Binding Modules	http://www.cazy.org/CBM24.html
rna-XM_001727954.2	CBM24.hmm	CBMs	Carbohydrate-Binding Modules	http://www.cazy.org/CBM24.html
rna-XM_001727971.1	AA7.hmm	AAs	Auxiliary Activities	http://www.cazy.org/AA7.html
rna-XM_001727976.2	GT22.hmm	GTs	GlycosyTransferases	http://www.cazy.org/GT22.html
rna-XM_001727980.2	GH93.hmm	GHs	Glycoside Hydrolases	http://www.cazy.org/GH93.html
rna-XM_001728117.2	GH17.hmm	GHs	Glycoside Hydrolases	http://www.cazy.org/GH17.html
rna-XM_001728165.2	CE4.hmm	CEs	Carbohydrate Esterases	http://www.cazy.org/CE4.html
rna-XM_001728356.2	GT66.hmm	GTs	GlycosyTransferases	http://www.cazy.org/GT66.html
rna-XM_011394594.1	GT39.hmm	GTs	GlycosyTransferases	http://www.cazy.org/GT39.html
rna-XM_011394649.1	GH18.hmm	GHs	Glycoside Hydrolases	http://www.cazy.org/GH18.html
rna-XM_011394669.1	GH31.hmm	GHs	Glycoside Hydrolases	http://www.cazy.org/GH31.html
rna-XM_011394696.1	GH132.hmm	GHs	Glycoside Hydrolases	http://www.cazy.org/GH132.html
rna-XM_011394841.1	AA2.hmm	AAs	Auxiliary Activities	http://www.cazy.org/AA2.html
rna-XM_011394850.1	GH17.hmm	GHs	Glycoside Hydrolases	http://www.cazy.org/GH17.html
rna-XM_011394973.1	GT2_Chitin_synth_2.hmm	GTs	GlycosyTransferases	http://www.cazy.org/GT2.html
rna-XM_011394999.1	GH78.hmm	GHs	Glycoside Hydrolases	http://www.cazy.org/GH78.html
rna-XM_011395011.1	GH20.hmm	GHs	Glycoside Hydrolases	http://www.cazy.org/GH20.html
rna-XM_011395278.1	GH13_8.hmm	GHs	Glycoside Hydrolases	http://www.cazy.org/GH13_8.html
rna-XM_011395456.1	GH1.hmm	GHs	Glycoside Hydrolases	http://www.cazy.org/GH1.html
rna-XM_011395496.1	GT8.hmm	GTs	GlycosyTransferases	http://www.cazy.org/GT8.html
rna-XM_011395653.1	GH12.hmm	GHs	Glycoside Hydrolases	http://www.cazy.org/GH12.html
rna-XM_011395663.1	CBM21.hmm	CBMs	Carbohydrate-Binding Modules	http://www.cazy.org/CBM21.html
rna-XM_011395827.1	GH128.hmm	GHs	Glycoside Hydrolases	http://www.cazy.org/GH128.html
rna-XM_011395864.1	PL1_7.hmm	PLs	Polysaccharide Lyases	http://www.cazy.org/PL1_7.html
rna-XM_011396119.1	GT59.hmm	GTs	GlycosyTransferases	http://www.cazy.org/GT59.html
rna-XM_011396145.1	GH128.hmm	GHs	Glycoside Hydrolases	http://www.cazy.org/GH128.html
rna-XM_011396252.1	GH3.hmm	GHs	Glycoside Hydrolases	http://www.cazy.org/GH3.html
rna-XM_011396254.1	AA2.hmm	AAs	Auxiliary Activities	http://www.cazy.org/AA2.html
rna-XM_011396258.1	GH63.hmm	GHs	Glycoside Hydrolases	http://www.cazy.org/GH63.html
rna-XM_011396395.1	GT3.hmm	GTs	GlycosyTransferases	http://www.cazy.org/GT3.html
rna-XM_011396399.1	GT8.hmm	GTs	GlycosyTransferases	http://www.cazy.org/GT8.html
rna-XM_011396639.1	GT90.hmm	GTs	GlycosyTransferases	http://www.cazy.org/GT90.html
rna-XM_011396690.1	GH71.hmm	GHs	Glycoside Hydrolases	http://www.cazy.org/GH71.html
rna-XM_011396720.1	CE8.hmm	CEs	Carbohydrate Esterases	http://www.cazy.org/CE8.html
rna-XM_011396785.1	GH71.hmm	GHs	Glycoside Hydrolases	http://www.cazy.org/GH71.html
rna-XM_011396811.1	GH47.hmm	GHs	Glycoside Hydrolases	http://www.cazy.org/GH47.html
rna-XM_011396979.1	GH2.hmm	GHs	Glycoside Hydrolases	http://www.cazy.org/GH2.html
rna-XM_011396988.1	GT1.hmm	GTs	GlycosyTransferases	http://www.cazy.org/GT1.html
rna-XM_950724.3	GH10.hmm	GHs	Glycoside Hydrolases	http://www.cazy.org/GH10.html
rna-XM_950742.2	AA1_2.hmm	AAs	Auxiliary Activities	http://www.cazy.org/AA1_2.html
rna-XM_950747.2	GT4.hmm	GTs	GlycosyTransferases	http://www.cazy.org/GT4.html
rna-XM_950799.3	AA9.hmm	AAs	Auxiliary Activities	http://www.cazy.org/AA9.html
rna-XM_950819.2	GT22.hmm	GTs	GlycosyTransferases	http://www.cazy.org/GT22.html
rna-XM_950852.2	GH18.hmm	GHs	Glycoside Hydrolases	http://www.cazy.org/GH18.html
rna-XM_950897.2	GH154.hmm	GHs	Glycoside Hydrolases	http://www.cazy.org/GH154.html
rna-XM_950941.3	GH128.hmm	GHs	Glycoside Hydrolases	http://www.cazy.org/GH128.html
rna-XM_950987.3	AA7.hmm	AAs	Auxiliary Activities	http://www.cazy.org/AA7.html
rna-XM_951011.2	GH3.hmm	GHs	Glycoside Hydrolases	http://www.cazy.org/GH3.html
rna-XM_951016.2	AA9.hmm	AAs	Auxiliary Activities	http://www.cazy.org/AA9.html
rna-XM_951177.3	GT39.hmm	GTs	GlycosyTransferases	http://www.cazy.org/GT39.html
rna-XM_951238.3	GT2_Chitin_synth_2.hmm	GTs	GlycosyTransferases	http://www.cazy.org/GT2.html
rna-XM_951240.3	GT2_Chitin_synth_2.hmm	GTs	GlycosyTransferases	http://www.cazy.org/GT2.html
rna-XM_951256.3	GT20.hmm	GTs	GlycosyTransferases	http://www.cazy.org/GT20.html
rna-XM_951278.3	GH16_22.hmm	GHs	Glycoside Hydrolases	http://www.cazy.org/GH16_22.html
rna-XM_951303.3	CE1.hmm	CEs	Carbohydrate Esterases	http://www.cazy.org/CE1.html
rna-XM_951323.2	GT22.hmm	GTs	GlycosyTransferases	http://www.cazy.org/GT22.html
rna-XM_951338.1	GH7.hmm	GHs	Glycoside Hydrolases	http://www.cazy.org/GH7.html
rna-XM_951344.2	GH105.hmm	GHs	Glycoside Hydrolases	http://www.cazy.org/GH105.html
rna-XM_951488.1	GH6.hmm	GHs	Glycoside Hydrolases	http://www.cazy.org/GH6.html
rna-XM_951498.2	AA8.hmm	AAs	Auxiliary Activities	http://www.cazy.org/AA8.html
rna-XM_951498.2	AA3_1.hmm	AAs	Auxiliary Activities	http://www.cazy.org/AA3_1.html
rna-XM_951541.3	GH114.hmm	GHs	Glycoside Hydrolases	http://www.cazy.org/GH114.html
rna-XM_951542.3	CBM87.hmm	CBMs	Carbohydrate-Binding Modules	http://www.cazy.org/CBM87.html
rna-XM_951542.3	CE18.hmm	CEs	Carbohydrate Esterases	http://www.cazy.org/CE18.html
rna-XM_951543.2	GT25.hmm	GTs	GlycosyTransferases	http://www.cazy.org/GT25.html
rna-XM_951564.2	CE5.hmm	CEs	Carbohydrate Esterases	http://www.cazy.org/CE5.html
rna-XM_951583.2	GT57.hmm	GTs	GlycosyTransferases	http://www.cazy.org/GT57.html
rna-XM_951675.2	GH131.hmm	GHs	Glycoside Hydrolases	http://www.cazy.org/GH131.html
rna-XM_951817.3	GH109.hmm	GHs	Glycoside Hydrolases	http://www.cazy.org/GH109.html
rna-XM_951844.2	CE3.hmm	CEs	Carbohydrate Esterases	http://www.cazy.org/CE3.html
rna-XM_951846.3	AA1_3.hmm	AAs	Auxiliary Activities	http://www.cazy.org/AA1_3.html
rna-XM_951873.3	GH15.hmm	GHs	Glycoside Hydrolases	http://www.cazy.org/GH15.html
rna-XM_951873.3	CBM20.hmm	CBMs	Carbohydrate-Binding Modules	http://www.cazy.org/CBM20.html
rna-XM_951949.2	GT69.hmm	GTs	GlycosyTransferases	http://www.cazy.org/GT69.html
rna-XM_951970.2	CE1.hmm	CEs	Carbohydrate Esterases	http://www.cazy.org/CE1.html
rna-XM_951976.2	GH18.hmm	GHs	Glycoside Hydrolases	http://www.cazy.org/GH18.html
rna-XM_951997.1	GH7.hmm	GHs	Glycoside Hydrolases	http://www.cazy.org/GH7.html
rna-XM_951998.2	GH55.hmm	GHs	Glycoside Hydrolases	http://www.cazy.org/GH55.html
rna-XM_952006.2	AA1_3.hmm	AAs	Auxiliary Activities	http://www.cazy.org/AA1_3.html
rna-XM_952014.2	GH45.hmm	GHs	Glycoside Hydrolases	http://www.cazy.org/GH45.html
rna-XM_952051.1	GH16_23.hmm	GHs	Glycoside Hydrolases	http://www.cazy.org/GH16_23.html
rna-XM_952052.3	GH64.hmm	GHs	Glycoside Hydrolases	http://www.cazy.org/GH64.html
rna-XM_952117.2	GH76.hmm	GHs	Glycoside Hydrolases	http://www.cazy.org/GH76.html
rna-XM_952228.2	GT90.hmm	GTs	GlycosyTransferases	http://www.cazy.org/GT90.html
rna-XM_952322.2	GH6.hmm	GHs	Glycoside Hydrolases	http://www.cazy.org/GH6.html
rna-XM_952357.3	GH11.hmm	GHs	Glycoside Hydrolases	http://www.cazy.org/GH11.html
rna-XM_952379.2	GH30_3.hmm	GHs	Glycoside Hydrolases	http://www.cazy.org/GH30_3.html
rna-XM_952415.3	GH16_3.hmm	GHs	Glycoside Hydrolases	http://www.cazy.org/GH16_3.html
rna-XM_952460.2	GH5_9.hmm	GHs	Glycoside Hydrolases	http://www.cazy.org/GH5_9.html
rna-XM_952549.2	GH7.hmm	GHs	Glycoside Hydrolases	http://www.cazy.org/GH7.html
rna-XM_952559.2	GT15.hmm	GTs	GlycosyTransferases	http://www.cazy.org/GT15.html
rna-XM_952588.3	AA12.hmm	AAs	Auxiliary Activities	http://www.cazy.org/AA12.html
rna-XM_952611.2	GH16_10.hmm	GHs	Glycoside Hydrolases	http://www.cazy.org/GH16_10.html
rna-XM_952659.2	GT1.hmm	GTs	GlycosyTransferases	http://www.cazy.org/GT1.html
rna-XM_952756.3	AA12.hmm	AAs	Auxiliary Activities	http://www.cazy.org/AA12.html
rna-XM_952831.2	GH18.hmm	GHs	Glycoside Hydrolases	http://www.cazy.org/GH18.html
rna-XM_952834.3	AA1_2.hmm	AAs	Auxiliary Activities	http://www.cazy.org/AA1_2.html
rna-XM_952838.3	GH76.hmm	GHs	Glycoside Hydrolases	http://www.cazy.org/GH76.html
rna-XM_952857.2	GH31.hmm	GHs	Glycoside Hydrolases	http://www.cazy.org/GH31.html
rna-XM_952887.3	GT48.hmm	GTs	GlycosyTransferases	http://www.cazy.org/GT48.html
rna-XM_952926.2	GH16_4.hmm	GHs	Glycoside Hydrolases	http://www.cazy.org/GH16_4.html
rna-XM_952934.3	GH43_24.hmm	GHs	Glycoside Hydrolases	http://www.cazy.org/GH43_24.html
rna-XM_952939.3	GH16_18.hmm	GHs	Glycoside Hydrolases	http://www.cazy.org/GH16_18.html
rna-XM_953001.1	CE12.hmm	CEs	Carbohydrate Esterases	http://www.cazy.org/CE12.html
rna-XM_953034.2	AA11.hmm	AAs	Auxiliary Activities	http://www.cazy.org/AA11.html
rna-XM_953063.1	CE16.hmm	CEs	Carbohydrate Esterases	http://www.cazy.org/CE16.html
rna-XM_953072.2	GH94.hmm	GHs	Glycoside Hydrolases	http://www.cazy.org/GH94.html
rna-XM_953073.3	AA7.hmm	AAs	Auxiliary Activities	http://www.cazy.org/AA7.html
rna-XM_953086.2	GH35.hmm	GHs	Glycoside Hydrolases	http://www.cazy.org/GH35.html
rna-XM_953104.2	GT4.hmm	GTs	GlycosyTransferases	http://www.cazy.org/GT4.html
rna-XM_953116.3	GH3.hmm	GHs	Glycoside Hydrolases	http://www.cazy.org/GH3.html
rna-XM_953117.2	GH93.hmm	GHs	Glycoside Hydrolases	http://www.cazy.org/GH93.html
rna-XM_953134.2	GT69.hmm	GTs	GlycosyTransferases	http://www.cazy.org/GT69.html
rna-XM_953141.2	AA8.hmm	AAs	Auxiliary Activities	http://www.cazy.org/AA8.html
rna-XM_953141.2	AA3_1.hmm	AAs	Auxiliary Activities	http://www.cazy.org/AA3_1.html
rna-XM_953142.1	GH10.hmm	GHs	Glycoside Hydrolases	http://www.cazy.org/GH10.html
rna-XM_953161.2	AA9.hmm	AAs	Auxiliary Activities	http://www.cazy.org/AA9.html
rna-XM_953162.2	GT32.hmm	GTs	GlycosyTransferases	http://www.cazy.org/GT32.html
rna-XM_953212.3	GT2_Glyco_trans_2_3.hmm	GTs	GlycosyTransferases	http://www.cazy.org/GT2.html
rna-XM_953238.3	GH67.hmm	GHs	Glycoside Hydrolases	http://www.cazy.org/GH67.html
rna-XM_953242.2	GH71.hmm	GHs	Glycoside Hydrolases	http://www.cazy.org/GH71.html
rna-XM_953255.2	GH131.hmm	GHs	Glycoside Hydrolases	http://www.cazy.org/GH131.html
rna-XM_953265.1	CE1.hmm	CEs	Carbohydrate Esterases	http://www.cazy.org/CE1.html
rna-XM_953266.1	GH54.hmm	GHs	Glycoside Hydrolases	http://www.cazy.org/GH54.html
rna-XM_953275.1	AA9.hmm	AAs	Auxiliary Activities	http://www.cazy.org/AA9.html
rna-XM_953303.3	GT71.hmm	GTs	GlycosyTransferases	http://www.cazy.org/GT71.html
rna-XM_953344.3	CE4.hmm	CEs	Carbohydrate Esterases	http://www.cazy.org/CE4.html
rna-XM_953395.2	GH38.hmm	GHs	Glycoside Hydrolases	http://www.cazy.org/GH38.html
rna-XM_953399.2	AA7.hmm	AAs	Auxiliary Activities	http://www.cazy.org/AA7.html
rna-XM_953405.2	AA1_3.hmm	AAs	Auxiliary Activities	http://www.cazy.org/AA1_3.html
rna-XM_953407.2	GH31.hmm	GHs	Glycoside Hydrolases	http://www.cazy.org/GH31.html
rna-XM_953420.3	AA7.hmm	AAs	Auxiliary Activities	http://www.cazy.org/AA7.html
rna-XM_953438.3	GT25.hmm	GTs	GlycosyTransferases	http://www.cazy.org/GT25.html
rna-XM_953476.2	GH74.hmm	GHs	Glycoside Hydrolases	http://www.cazy.org/GH74.html
rna-XM_953477.3	GH2.hmm	GHs	Glycoside Hydrolases	http://www.cazy.org/GH2.html
rna-XM_953481.2	GT76.hmm	GTs	GlycosyTransferases	http://www.cazy.org/GT76.html
rna-XM_953486.2	GH43_21.hmm	GHs	Glycoside Hydrolases	http://www.cazy.org/GH43_21.html
rna-XM_953490.2	AA9.hmm	AAs	Auxiliary Activities	http://www.cazy.org/AA9.html
rna-XM_953504.2	CE15.hmm	CEs	Carbohydrate Esterases	http://www.cazy.org/CE15.html
rna-XM_953534.2	GH16_18.hmm	GHs	Glycoside Hydrolases	http://www.cazy.org/GH16_18.html
rna-XM_953549.2	GT2_Glyco_tranf_2_3.hmm	GTs	GlycosyTransferases	http://www.cazy.org/GT2.html
rna-XM_953562.2	GT34.hmm	GTs	GlycosyTransferases	http://www.cazy.org/GT34.html
rna-XM_953585.3	GH72.hmm	GHs	Glycoside Hydrolases	http://www.cazy.org/GH72.html
rna-XM_953620.2	GH128.hmm	GHs	Glycoside Hydrolases	http://www.cazy.org/GH128.html
rna-XM_953625.2	GH43_11.hmm	GHs	Glycoside Hydrolases	http://www.cazy.org/GH43_11.html
rna-XM_953636.2	CE5.hmm	CEs	Carbohydrate Esterases	http://www.cazy.org/CE5.html
rna-XM_953637.2	CE5.hmm	CEs	Carbohydrate Esterases	http://www.cazy.org/CE5.html
rna-XM_953848.2	GH30_5.hmm	GHs	Glycoside Hydrolases	http://www.cazy.org/GH30_5.html
rna-XM_953861.3	GT20.hmm	GTs	GlycosyTransferases	http://www.cazy.org/GT20.html
rna-XM_953877.2	AA1_3.hmm	AAs	Auxiliary Activities	http://www.cazy.org/AA1_3.html
rna-XM_953878.2	AA3.hmm	AAs	Auxiliary Activities	http://www.cazy.org/AA3.html
rna-XM_953882.2	GH47.hmm	GHs	Glycoside Hydrolases	http://www.cazy.org/GH47.html
rna-XM_953912.3	AA3.hmm	AAs	Auxiliary Activities	http://www.cazy.org/AA3.html
rna-XM_953943.3	GH55.hmm	GHs	Glycoside Hydrolases	http://www.cazy.org/GH55.html
rna-XM_953982.2	AA7.hmm	AAs	Auxiliary Activities	http://www.cazy.org/AA7.html
rna-XM_953987.3	GH43_26.hmm	GHs	Glycoside Hydrolases	http://www.cazy.org/GH43_26.html
rna-XM_953987.3	CBM42.hmm	CBMs	Carbohydrate-Binding Modules	http://www.cazy.org/CBM42.html
rna-XM_954018.3	GH7.hmm	GHs	Glycoside Hydrolases	http://www.cazy.org/GH7.html
rna-XM_954034.1	CE1.hmm	CEs	Carbohydrate Esterases	http://www.cazy.org/CE1.html
rna-XM_954060.3	AA5_2.hmm	AAs	Auxiliary Activities	http://www.cazy.org/AA5_2.html
rna-XM_954124.3	GH31.hmm	GHs	Glycoside Hydrolases	http://www.cazy.org/GH31.html
rna-XM_954186.1	GH10.hmm	GHs	Glycoside Hydrolases	http://www.cazy.org/GH10.html
rna-XM_954196.3	AA7.hmm	AAs	Auxiliary Activities	http://www.cazy.org/AA7.html
rna-XM_954223.3	GT2_Glycos_transf_2.hmm	GTs	GlycosyTransferases	http://www.cazy.org/GT2.html
rna-XM_954229.2	GT32.hmm	GTs	GlycosyTransferases	http://www.cazy.org/GT32.html
rna-XM_954293.1	AA3_2.hmm	AAs	Auxiliary Activities	http://www.cazy.org/AA3_2.html
rna-XM_954302.2	GH55.hmm	GHs	Glycoside Hydrolases	http://www.cazy.org/GH55.html
rna-XM_954307.2	GH3.hmm	GHs	Glycoside Hydrolases	http://www.cazy.org/GH3.html
rna-XM_954314.2	GH16_3.hmm	GHs	Glycoside Hydrolases	http://www.cazy.org/GH16_3.html
rna-XM_954338.2	GH76.hmm	GHs	Glycoside Hydrolases	http://www.cazy.org/GH76.html
rna-XM_954372.2	GH51.hmm	GHs	Glycoside Hydrolases	http://www.cazy.org/GH51.html
rna-XM_954373.2	AA9.hmm	AAs	Auxiliary Activities	http://www.cazy.org/AA9.html
rna-XM_954378.2	GT24.hmm	GTs	GlycosyTransferases	http://www.cazy.org/GT24.html
rna-XM_954391.3	GT4.hmm	GTs	GlycosyTransferases	http://www.cazy.org/GT4.html
rna-XM_954406.2	AA9.hmm	AAs	Auxiliary Activities	http://www.cazy.org/AA9.html
rna-XM_954476.1	PL3_2.hmm	PLs	Polysaccharide Lyases	http://www.cazy.org/PL3_2.html
rna-XM_954479.3	GH79.hmm	GHs	Glycoside Hydrolases	http://www.cazy.org/GH79.html
rna-XM_954502.3	AA1_3.hmm	AAs	Auxiliary Activities	http://www.cazy.org/AA1_3.html
rna-XM_954517.3	GH18.hmm	GHs	Glycoside Hydrolases	http://www.cazy.org/GH18.html
rna-XM_954553.2	GH5_12.hmm	GHs	Glycoside Hydrolases	http://www.cazy.org/GH5_12.html
rna-XM_954576.2	AA7.hmm	AAs	Auxiliary Activities	http://www.cazy.org/AA7.html
rna-XM_954577.3	GH76.hmm	GHs	Glycoside Hydrolases	http://www.cazy.org/GH76.html
rna-XM_954581.3	GH13_1.hmm	GHs	Glycoside Hydrolases	http://www.cazy.org/GH13_1.html
rna-XM_954582.3	GH13_22.hmm	GHs	Glycoside Hydrolases	http://www.cazy.org/GH13_22.html
rna-XM_954582.3	GH13_22.hmm	GHs	Glycoside Hydrolases	http://www.cazy.org/GH13_22.html
rna-XM_954600.2	CE4.hmm	CEs	Carbohydrate Esterases	http://www.cazy.org/CE4.html
rna-XM_954633.2	CE3.hmm	CEs	Carbohydrate Esterases	http://www.cazy.org/CE3.html
rna-XM_954669.2	GT90.hmm	GTs	GlycosyTransferases	http://www.cazy.org/GT90.html
rna-XM_954697.3	GH28.hmm	GHs	Glycoside Hydrolases	http://www.cazy.org/GH28.html
rna-XM_954727.2	GT50.hmm	GTs	GlycosyTransferases	http://www.cazy.org/GT50.html
rna-XM_954750.2	PL20.hmm	PLs	Polysaccharide Lyases	http://www.cazy.org/PL20.html
rna-XM_954771.3	GH13_5.hmm	GHs	Glycoside Hydrolases	http://www.cazy.org/GH13_5.html
rna-XM_954780.2	GH5_16.hmm	GHs	Glycoside Hydrolases	http://www.cazy.org/GH5_16.html
rna-XM_954912.2	GH115.hmm	GHs	Glycoside Hydrolases	http://www.cazy.org/GH115.html
rna-XM_954935.3	GT15.hmm	GTs	GlycosyTransferases	http://www.cazy.org/GT15.html
rna-XM_954956.3	GH16_3.hmm	GHs	Glycoside Hydrolases	http://www.cazy.org/GH16_3.html
rna-XM_954986.2	GH125.hmm	GHs	Glycoside Hydrolases	http://www.cazy.org/GH125.html
rna-XM_955003.2	GH47.hmm	GHs	Glycoside Hydrolases	http://www.cazy.org/GH47.html
rna-XM_955015.3	AA3_2.hmm	AAs	Auxiliary Activities	http://www.cazy.org/AA3_2.html
rna-XM_955031.3	AA12.hmm	AAs	Auxiliary Activities	http://www.cazy.org/AA12.html
rna-XM_955036.3	GH71.hmm	GHs	Glycoside Hydrolases	http://www.cazy.org/GH71.html
rna-XM_955039.1	GH142.hmm	GHs	Glycoside Hydrolases	http://www.cazy.org/GH142.html
rna-XM_955039.1	CBM13.hmm	CBMs	Carbohydrate-Binding Modules	http://www.cazy.org/CBM13.html
rna-XM_955096.3	GH55.hmm	GHs	Glycoside Hydrolases	http://www.cazy.org/GH55.html
rna-XM_955181.3	AA3_2.hmm	AAs	Auxiliary Activities	http://www.cazy.org/AA3_2.html
rna-XM_955220.1	GH10.hmm	GHs	Glycoside Hydrolases	http://www.cazy.org/GH10.html
rna-XM_955224.2	GH16_22.hmm	GHs	Glycoside Hydrolases	http://www.cazy.org/GH16_22.html
rna-XM_955239.3	GH47.hmm	GHs	Glycoside Hydrolases	http://www.cazy.org/GH47.html
rna-XM_955248.1	GH81.hmm	GHs	Glycoside Hydrolases	http://www.cazy.org/GH81.html
rna-XM_955267.2	CE9.hmm	CEs	Carbohydrate Esterases	http://www.cazy.org/CE9.html
rna-XM_955268.3	GH3.hmm	GHs	Glycoside Hydrolases	http://www.cazy.org/GH3.html
rna-XM_955316.3	GH55.hmm	GHs	Glycoside Hydrolases	http://www.cazy.org/GH55.html
rna-XM_955331.2	GH92.hmm	GHs	Glycoside Hydrolases	http://www.cazy.org/GH92.html
rna-XM_955446.2	GH3.hmm	GHs	Glycoside Hydrolases	http://www.cazy.org/GH3.html
rna-XM_955464.2	AA8.hmm	AAs	Auxiliary Activities	http://www.cazy.org/AA8.html
rna-XM_955467.3	PL4_1.hmm	PLs	Polysaccharide Lyases	http://www.cazy.org/PL4_1.html
rna-XM_955473.3	AA1_3.hmm	AAs	Auxiliary Activities	http://www.cazy.org/AA1_3.html
rna-XM_955632.2	GT2_Glyco_trans_2_3.hmm	GTs	GlycosyTransferases	http://www.cazy.org/GT2.html
rna-XM_955633.2	GH16_4.hmm	GHs	Glycoside Hydrolases	http://www.cazy.org/GH16_4.html
rna-XM_955669.2	GH16_18.hmm	GHs	Glycoside Hydrolases	http://www.cazy.org/GH16_18.html
rna-XM_955677.1	GH6.hmm	GHs	Glycoside Hydrolases	http://www.cazy.org/GH6.html
rna-XM_955713.3	GT62.hmm	GTs	GlycosyTransferases	http://www.cazy.org/GT62.html
rna-XM_955752.3	GH37.hmm	GHs	Glycoside Hydrolases	http://www.cazy.org/GH37.html
rna-XM_955754.3	GT2_Glyco_trans_2_3.hmm	GTs	GlycosyTransferases	http://www.cazy.org/GT2.html
rna-XM_955844.2	AA11.hmm	AAs	Auxiliary Activities	http://www.cazy.org/AA11.html
rna-XM_955852.3	GT15.hmm	GTs	GlycosyTransferases	http://www.cazy.org/GT15.html
rna-XM_955930.2	GT21.hmm	GTs	GlycosyTransferases	http://www.cazy.org/GT21.html
rna-XM_955937.1	AA7.hmm	AAs	Auxiliary Activities	http://www.cazy.org/AA7.html
rna-XM_956023.3	GH76.hmm	GHs	Glycoside Hydrolases	http://www.cazy.org/GH76.html
rna-XM_956070.3	GH31.hmm	GHs	Glycoside Hydrolases	http://www.cazy.org/GH31.html
rna-XM_956149.2	GT2_Chitin_synth_1.hmm	GTs	GlycosyTransferases	http://www.cazy.org/GT2.html
rna-XM_956160.3	GH76.hmm	GHs	Glycoside Hydrolases	http://www.cazy.org/GH76.html
rna-XM_956163.3	CBM38.hmm	CBMs	Carbohydrate-Binding Modules	http://www.cazy.org/CBM38.html
rna-XM_956163.3	GH32.hmm	GHs	Glycoside Hydrolases	http://www.cazy.org/GH32.html
rna-XM_956171.2	AA7.hmm	AAs	Auxiliary Activities	http://www.cazy.org/AA7.html
rna-XM_956245.3	GT2_Chitin_synth_1.hmm	GTs	GlycosyTransferases	http://www.cazy.org/GT2.html
rna-XM_956346.2	GH16_1.hmm	GHs	Glycoside Hydrolases	http://www.cazy.org/GH16_1.html
rna-XM_956435.2	GH72.hmm	GHs	Glycoside Hydrolases	http://www.cazy.org/GH72.html
rna-XM_956466.3	AA3.hmm	AAs	Auxiliary Activities	http://www.cazy.org/AA3.html
rna-XM_956569.1	AA9.hmm	AAs	Auxiliary Activities	http://www.cazy.org/AA9.html
rna-XM_956578.2	GH47.hmm	GHs	Glycoside Hydrolases	http://www.cazy.org/GH47.html
rna-XM_956599.2	GH64.hmm	GHs	Glycoside Hydrolases	http://www.cazy.org/GH64.html
rna-XM_956599.2	GH64.hmm	GHs	Glycoside Hydrolases	http://www.cazy.org/GH64.html
rna-XM_956613.2	AA7.hmm	AAs	Auxiliary Activities	http://www.cazy.org/AA7.html
rna-XM_956665.3	GT2_Chitin_synth_2.hmm	GTs	GlycosyTransferases	http://www.cazy.org/GT2.html
rna-XM_956668.2	GH76.hmm	GHs	Glycoside Hydrolases	http://www.cazy.org/GH76.html
rna-XM_956702.2	GH13_40.hmm	GHs	Glycoside Hydrolases	http://www.cazy.org/GH13_40.html
rna-XM_956837.2	GH18.hmm	GHs	Glycoside Hydrolases	http://www.cazy.org/GH18.html
rna-XM_956910.3	GT2_Chitin_synth_1.hmm	GTs	GlycosyTransferases	http://www.cazy.org/GT2.html
rna-XM_956910.3	GT2_Chitin_synth_2.hmm	GTs	GlycosyTransferases	http://www.cazy.org/GT2.html
rna-XM_957005.3	GT2_Glycos_transf_2.hmm	GTs	GlycosyTransferases	http://www.cazy.org/GT2.html
rna-XM_957010.1	AA7.hmm	AAs	Auxiliary Activities	http://www.cazy.org/AA7.html
rna-XM_957014.3	GH72.hmm	GHs	Glycoside Hydrolases	http://www.cazy.org/GH72.html
rna-XM_957022.2	GT33.hmm	GTs	GlycosyTransferases	http://www.cazy.org/GT33.html
rna-XM_957030.2	GH92.hmm	GHs	Glycoside Hydrolases	http://www.cazy.org/GH92.html
rna-XM_957073.3	GT35.hmm	GTs	GlycosyTransferases	http://www.cazy.org/GT35.html
rna-XM_957075.2	AA7.hmm	AAs	Auxiliary Activities	http://www.cazy.org/AA7.html
rna-XM_957076.1	AA3.hmm	AAs	Auxiliary Activities	http://www.cazy.org/AA3.html
rna-XM_957081.3	GH18.hmm	GHs	Glycoside Hydrolases	http://www.cazy.org/GH18.html
rna-XM_957131.3	GT2_Glycos_transf_2.hmm	GTs	GlycosyTransferases	http://www.cazy.org/GT2.html
rna-XM_957155.2	GT15.hmm	GTs	GlycosyTransferases	http://www.cazy.org/GT15.html
rna-XM_957166.2	GT58.hmm	GTs	GlycosyTransferases	http://www.cazy.org/GT58.html
rna-XM_957248.2	CE3.hmm	CEs	Carbohydrate Esterases	http://www.cazy.org/CE3.html
rna-XM_957305.3	CE16.hmm	CEs	Carbohydrate Esterases	http://www.cazy.org/CE16.html
rna-XM_957321.2	AA9.hmm	AAs	Auxiliary Activities	http://www.cazy.org/AA9.html
rna-XM_957343.2	AA1_3.hmm	AAs	Auxiliary Activities	http://www.cazy.org/AA1_3.html
rna-XM_957391.2	GH43_21.hmm	GHs	Glycoside Hydrolases	http://www.cazy.org/GH43_21.html
rna-XM_957403.2	GT32.hmm	GTs	GlycosyTransferases	http://www.cazy.org/GT32.html
rna-XM_957405.2	GH7.hmm	GHs	Glycoside Hydrolases	http://www.cazy.org/GH7.html
rna-XM_957488.3	GH76.hmm	GHs	Glycoside Hydrolases	http://www.cazy.org/GH76.html
rna-XM_957508.3	GH28.hmm	GHs	Glycoside Hydrolases	http://www.cazy.org/GH28.html
rna-XM_957551.3	AA9.hmm	AAs	Auxiliary Activities	http://www.cazy.org/AA9.html
rna-XM_957601.3	GT62.hmm	GTs	GlycosyTransferases	http://www.cazy.org/GT62.html
rna-XM_957701.2	GT15.hmm	GTs	GlycosyTransferases	http://www.cazy.org/GT15.html
rna-XM_957760.2	AA7.hmm	AAs	Auxiliary Activities	http://www.cazy.org/AA7.html
rna-XM_957845.3	CBM52.hmm	CBMs	Carbohydrate-Binding Modules	http://www.cazy.org/CBM52.html
rna-XM_957870.2	AA8.hmm	AAs	Auxiliary Activities	http://www.cazy.org/AA8.html
rna-XM_957955.3	GH16_19.hmm	GHs	Glycoside Hydrolases	http://www.cazy.org/GH16_19.html
rna-XM_957969.1	GT55.hmm	GTs	GlycosyTransferases	http://www.cazy.org/GT55.html
rna-XM_958028.2	GH13_40.hmm	GHs	Glycoside Hydrolases	http://www.cazy.org/GH13_40.html
rna-XM_958058.3	GH71.hmm	GHs	Glycoside Hydrolases	http://www.cazy.org/GH71.html
rna-XM_958058.3	CBM24.hmm	CBMs	Carbohydrate-Binding Modules	http://www.cazy.org/CBM24.html
rna-XM_958058.3	CBM24.hmm	CBMs	Carbohydrate-Binding Modules	http://www.cazy.org/CBM24.html
rna-XM_958117.3	GH13_5.hmm	GHs	Glycoside Hydrolases	http://www.cazy.org/GH13_5.html
rna-XM_958122.2	CE1.hmm	CEs	Carbohydrate Esterases	http://www.cazy.org/CE1.html
rna-XM_958191.2	GH5_7.hmm	GHs	Glycoside Hydrolases	http://www.cazy.org/GH5_7.html
rna-XM_958231.3	GH72.hmm	GHs	Glycoside Hydrolases	http://www.cazy.org/GH72.html
rna-XM_958309.2	AA8.hmm	AAs	Auxiliary Activities	http://www.cazy.org/AA8.html
rna-XM_958399.3	AA11.hmm	AAs	Auxiliary Activities	http://www.cazy.org/AA11.html
rna-XM_958441.2	GT34.hmm	GTs	GlycosyTransferases	http://www.cazy.org/GT34.html
rna-XM_958514.2	AA13.hmm	AAs	Auxiliary Activities	http://www.cazy.org/AA13.html
rna-XM_958514.2	CBM20.hmm	CBMs	Carbohydrate-Binding Modules	http://www.cazy.org/CBM20.html
rna-XM_958527.3	GT4.hmm	GTs	GlycosyTransferases	http://www.cazy.org/GT4.html
rna-XM_958529.3	GH72.hmm	GHs	Glycoside Hydrolases	http://www.cazy.org/GH72.html
rna-XM_958602.2	GT34.hmm	GTs	GlycosyTransferases	http://www.cazy.org/GT34.html
rna-XM_958609.2	AA9.hmm	AAs	Auxiliary Activities	http://www.cazy.org/AA9.html
rna-XM_958635.2	GH47.hmm	GHs	Glycoside Hydrolases	http://www.cazy.org/GH47.html
rna-XM_958658.3	GT22.hmm	GTs	GlycosyTransferases	http://www.cazy.org/GT22.html
rna-XM_958659.2	GT1.hmm	GTs	GlycosyTransferases	http://www.cazy.org/GT1.html
rna-XM_958707.2	GT2_Glyco_tranf_2_3.hmm	GTs	GlycosyTransferases	http://www.cazy.org/GT2.html
rna-XM_958728.3	AA4.hmm	AAs	Auxiliary Activities	http://www.cazy.org/AA4.html
rna-XM_958763.2	GT90.hmm	GTs	GlycosyTransferases	http://www.cazy.org/GT90.html
rna-XM_958794.3	AA3_3.hmm	AAs	Auxiliary Activities	http://www.cazy.org/AA3_3.html
rna-XM_958807.3	PL42.hmm	PLs	Polysaccharide Lyases	http://www.cazy.org/PL42.html
rna-XM_958833.3	GT39.hmm	GTs	GlycosyTransferases	http://www.cazy.org/GT39.html
rna-XM_958879.1	GH43_30.hmm	GHs	Glycoside Hydrolases	http://www.cazy.org/GH43_30.html
rna-XM_958967.2	GT62.hmm	GTs	GlycosyTransferases	http://www.cazy.org/GT62.html
rna-XM_958972.2	GH13_1.hmm	GHs	Glycoside Hydrolases	http://www.cazy.org/GH13_1.html
rna-XM_958972.2	CBM20.hmm	CBMs	Carbohydrate-Binding Modules	http://www.cazy.org/CBM20.html
rna-XM_958985.2	AA1_3.hmm	AAs	Auxiliary Activities	http://www.cazy.org/AA1_3.html
rna-XM_959052.3	GH11.hmm	GHs	Glycoside Hydrolases	http://www.cazy.org/GH11.html
rna-XM_959066.2	GH5_5.hmm	GHs	Glycoside Hydrolases	http://www.cazy.org/GH5_5.html
rna-XM_959090.3	GH47.hmm	GHs	Glycoside Hydrolases	http://www.cazy.org/GH47.html
rna-XM_959156.2	AA4.hmm	AAs	Auxiliary Activities	http://www.cazy.org/AA4.html
rna-XM_959180.2	GH47.hmm	GHs	Glycoside Hydrolases	http://www.cazy.org/GH47.html
rna-XM_959260.2	GH2.hmm	GHs	Glycoside Hydrolases	http://www.cazy.org/GH2.html
rna-XM_959272.2	AA11.hmm	AAs	Auxiliary Activities	http://www.cazy.org/AA11.html
rna-XM_959303.3	GH13_25.hmm	GHs	Glycoside Hydrolases	http://www.cazy.org/GH13_25.html
rna-XM_959314.3	GH5_24.hmm	GHs	Glycoside Hydrolases	http://www.cazy.org/GH5_24.html
rna-XM_959342.2	GH132.hmm	GHs	Glycoside Hydrolases	http://www.cazy.org/GH132.html
rna-XM_959346.2	GH125.hmm	GHs	Glycoside Hydrolases	http://www.cazy.org/GH125.html
rna-XM_959401.2	GT57.hmm	GTs	GlycosyTransferases	http://www.cazy.org/GT57.html
rna-XM_959401.2	GT57.hmm	GTs	GlycosyTransferases	http://www.cazy.org/GT57.html
rna-XM_959442.3	GH25.hmm	GHs	Glycoside Hydrolases	http://www.cazy.org/GH25.html
rna-XM_959450.3	GH3.hmm	GHs	Glycoside Hydrolases	http://www.cazy.org/GH3.html
rna-XM_959451.2	CE1.hmm	CEs	Carbohydrate Esterases	http://www.cazy.org/CE1.html
rna-XM_959549.2	GT17.hmm	GTs	GlycosyTransferases	http://www.cazy.org/GT17.html
rna-XM_959561.3	GH76.hmm	GHs	Glycoside Hydrolases	http://www.cazy.org/GH76.html
rna-XM_959609.3	AA5.hmm	AAs	Auxiliary Activities	http://www.cazy.org/AA5.html
rna-XM_959640.3	GH152.hmm	GHs	Glycoside Hydrolases	http://www.cazy.org/GH152.html
rna-XM_959670.3	GH79.hmm	GHs	Glycoside Hydrolases	http://www.cazy.org/GH79.html
rna-XM_959713.2	GH2.hmm	GHs	Glycoside Hydrolases	http://www.cazy.org/GH2.html
rna-XM_959740.2	GT1.hmm	GTs	GlycosyTransferases	http://www.cazy.org/GT1.html
rna-XM_959856.3	GT20.hmm	GTs	GlycosyTransferases	http://www.cazy.org/GT20.html
rna-XM_959864.3	GH15.hmm	GHs	Glycoside Hydrolases	http://www.cazy.org/GH15.html
rna-XM_959938.2	GH18.hmm	GHs	Glycoside Hydrolases	http://www.cazy.org/GH18.html
rna-XM_959941.3	GH3.hmm	GHs	Glycoside Hydrolases	http://www.cazy.org/GH3.html
rna-XM_959979.2	GH13_22.hmm	GHs	Glycoside Hydrolases	http://www.cazy.org/GH13_22.html
rna-XM_959979.2	GH13_22.hmm	GHs	Glycoside Hydrolases	http://www.cazy.org/GH13_22.html
rna-XM_960043.3	GH37.hmm	GHs	Glycoside Hydrolases	http://www.cazy.org/GH37.html
rna-XM_960072.3	GH53.hmm	GHs	Glycoside Hydrolases	http://www.cazy.org/GH53.html
rna-XM_960085.3	GH2.hmm	GHs	Glycoside Hydrolases	http://www.cazy.org/GH2.html
rna-XM_960092.2	GH3.hmm	GHs	Glycoside Hydrolases	http://www.cazy.org/GH3.html
rna-XM_960110.3	GH16_18.hmm	GHs	Glycoside Hydrolases	http://www.cazy.org/GH16_18.html
rna-XM_960125.3	GH26.hmm	GHs	Glycoside Hydrolases	http://www.cazy.org/GH26.html
rna-XM_960135.2	GH55.hmm	GHs	Glycoside Hydrolases	http://www.cazy.org/GH55.html
rna-XM_960181.2	GH125.hmm	GHs	Glycoside Hydrolases	http://www.cazy.org/GH125.html
rna-XM_960195.2	AA7.hmm	AAs	Auxiliary Activities	http://www.cazy.org/AA7.html
rna-XM_960216.3	GH18.hmm	GHs	Glycoside Hydrolases	http://www.cazy.org/GH18.html
rna-XM_960222.3	GH76.hmm	GHs	Glycoside Hydrolases	http://www.cazy.org/GH76.html
rna-XM_960247.3	GT2_Glyco_trans_2_3.hmm	GTs	GlycosyTransferases	http://www.cazy.org/GT2.html
rna-XM_960290.3	CE4.hmm	CEs	Carbohydrate Esterases	http://www.cazy.org/CE4.html
rna-XM_960293.3	AA9.hmm	AAs	Auxiliary Activities	http://www.cazy.org/AA9.html
rna-XM_960319.2	GH18.hmm	GHs	Glycoside Hydrolases	http://www.cazy.org/GH18.html
rna-XM_960334.2	GH105.hmm	GHs	Glycoside Hydrolases	http://www.cazy.org/GH105.html
rna-XM_960405.1	AA9.hmm	AAs	Auxiliary Activities	http://www.cazy.org/AA9.html
rna-XM_960411.2	AA8.hmm	AAs	Auxiliary Activities	http://www.cazy.org/AA8.html
rna-XM_960438.3	GH43_1.hmm	GHs	Glycoside Hydrolases	http://www.cazy.org/GH43_1.html
rna-XM_960498.3	GH75.hmm	GHs	Glycoside Hydrolases	http://www.cazy.org/GH75.html
rna-XM_960505.2	AA9.hmm	AAs	Auxiliary Activities	http://www.cazy.org/AA9.html
rna-XM_960515.2	AA7.hmm	AAs	Auxiliary Activities	http://www.cazy.org/AA7.html
rna-XM_960516.2	AA7.hmm	AAs	Auxiliary Activities	http://www.cazy.org/AA7.html
rna-XM_960537.3	AA6.hmm	AAs	Auxiliary Activities	http://www.cazy.org/AA6.html
rna-XM_960554.2	GH131.hmm	GHs	Glycoside Hydrolases	http://www.cazy.org/GH131.html
rna-XM_960656.2	GT32.hmm	GTs	GlycosyTransferases	http://www.cazy.org/GT32.html
rna-XM_960689.3	GH35.hmm	GHs	Glycoside Hydrolases	http://www.cazy.org/GH35.html

[truncated: 2 more sheets: Ooli.cazy, Pory.czay]
